# Supplementary material for: Retrospective assessment of the predictors of neonatal and infantile cholestasis with and without liver failure: an experience from Southeast China
Source: PeerJ. 2026 Feb 10;14:e20800. doi: 10.7717/peerj.20800 (PMC12903896; doi:10.7717/peerj.20800)
Supplement: Supplemental Information 1 [file peerj-14-20800-s001.xlsx]

## Sheet: Sheet1
Characteristics	Development cohort		Validation cohort
	Neonatal group, n (%) (n=1793)	Infantile group, n (%) (n=583)	Neonatal group, n (%) (n=374)	Infantile group, n (%) (n=232)
Sex	0 (0)	0 (0)	0 (0)	0 (0)
Onset age	0 (0)	0 (0)	0 (0)	0 (0)
Gestational age	0 (0)	0 (0)	0 (0)	0 (0)
Birth weight	0 (0)	0 (0)	0 (0)	0 (0)
Mode of delivery	0 (0)	0 (0)	0 (0)	0 (0)
Feeding	0 (0)	0 (0)	0 (0)	0 (0)
Fever	0 (0)	0 (0)	0 (0)	0 (0)
Breathlessness	0 (0)	0 (0)	0 (0)	0 (0)
Vomiting	0 (0)	0 (0)	0 (0)	0 (0)
Abdominal distension	0 (0)	0 (0)	0 (0)	0 (0)
Cyanosis	0 (0)	0 (0)	0 (0)	0 (0)
Hepatomegaly	0 (0)	0 (0)	0 (0)	0 (0)
Spleomegaly	0 (0)	0 (0)	0 (0)	0 (0)
Intubation	0 (0)	0 (0)	0 (0)	0 (0)
CHD	13 (0.73)	2 (0.34)	7 (1.87)	2 (0.86)
Intracranial haemorrhage	28 (1.56)	3 (0.51)	7 (1.87)	1 (0.43)
CMV infection	51 (2.84)	23 (3.95)	33 (8.82)	12 (5.17)
Ca	53 (2.96)	19 (3.26)	33 (8.82)	15 (6.47)
K	7 (0.39)	2 (0.34)	2 (0.53)	2 (0.86)
Mg	69 (3.85)	39 (6.69)	22 (5.88)	13 (5.6)
Na	2 (0.11)	0 (0)	0 (0)	0 (0)
P	33 (1.84)	20 (3.43)	25 (6.68)	19 (8.19)
ALP	10 (0.56)	5 (0.86)	4 (1.07)	1 (0.43)
ALT	0 (0)	0 (0)	0 (0)	0 (0)
AST	0 (0)	0 (0)	0 (0)	0 (0)
DBil	0 (0)	0 (0)	0 (0)	0 (0)
GGT	18 (1)	7 (1.2)	12 (3.21)	10 (4.31)
IBil	0 (0)	0 (0)	0 (0)	0 (0)
Prealbumin	52 (2.9)	13 (2.23)	15 (4.01)	10 (4.31)
TBA	65 (3.63)	33 (5.66)	10 (2.67)	8 (3.45)
TBil	0 (0)	0 (0)	0 (0)	0 (0)
Total protein	48 (2.68)	23 (3.95)	13 (3.48)	9 (3.88)
Globulin	98 (5.47)	66 (11.32)	35 (9.36)	28 (12.07)
Cholesterol	168 (9.37)	88 (15.09)	43 (11.5)	23 (9.91)
HDL	133 (7.42)	43 (7.38)	25 (7.20)	48 (20.69)
LDL	78 (4.35)	51 (8.75)	88 (23.53)	55 (23.71)
Triglyceride	72 (4.02)	32 (5.49)	38 (10.16)	18 (7.76)
CK	209 (11.66)	57 (9.78)	23 (6.15)	6 (2.59)
CKMB	41 (2.29)	12 (2.06)	7 (1.87)	4 (1.72)
LDH	128 (7.14)	43 (7.38)	10 (2.67)	6 (2.59)
Urea	156 (8.7)	65 (11.15)	90 (24.06)	55 (23.71)
Creatinine	169 (9.43)	70 (12.01)	71 (18.98)	39 (16.81)
Uric acid	78 (4.35)	23 (3.95)	51 (13.64)	29 (12.5)
Leucocyte	0 (0)	0 (0)	0 (0)	0 (0)
Neutrophil	0 (0)	0 (0)	0 (0)	0 (0)
Lymphocyte	0 (0)	0 (0)	0 (0)	0 (0)
Eosinophils	12 (0.67)	4 (0.69)	8 (2.14)	3 (1.29)
Hematokrit	78 (4.35)	33 (5.66)	39 (10.43)	10 (4.31)
Haemoglobin	0 (0)	0 (0)	0 (0)	0 (0)
Erythrocyte	33 (1.84)	10 (1.72)	12 (3.21)	10 (4.31)
MCHC	168 (9.37)	78 (13.38)	79 (21.12)	56 (24.14)
RDWSD	45 (2.51)	12 (2.06)	15 (4.01)	8 (3.45)
MCV	112 (6.25)	54 (9.26)	65 (17.38)	50 (21.55)
PLT	2 (0.11)	0 (0)	3 (0.8)	1 (0.43)
CRP	61 (3.4)	12 (2.06)	23 (6.15)	17 (7.33)
Blood glugose	65 (3.63)	23 (3.95)	38 (10.16)	34 (14.66)
Ddimer	78 (4.35)	37 (6.35)	16 (4.28)	12 (5.17)
GGT/Albumin	34 (1.9)	12 (2.06)	22 (5.88)	28 (12.07)
GGT/ALT	18 (1)	7 (1.2)	12 (3.21)	10 (4.31)
Triglyceride/HDL	166 (9.26)	67 (11.49)	76 (20.32)	54 (23.28)
Uric acid/Creatinine	199 (11.1)	67 (11.49)	91 (24.33)	45 (19.4)
ALP/Albumin	24 (1.34)	9 (1.54)	12 (3.21)	19 (8.19)
PLT/Lymphocyte	2 (0.11)	0 (0)	3 (0.8)	1 (0.43)
Neutrophil/Lymphocyte	0 (0)	0 (0)	0 (0)	0 (0)
Albumin/Fib	33 (1.84)	10 (1.72)	15 (4.01)	19 (8.19)
AST/PLT	2 (0.11)	0 (0)	3 (0.8)	1 (0.43)
Lymphocyte/leucocyte	0 (0)	0 (0)	0 (0)	0 (0)
PT	0 (0)	0 (0)	0 (0)	0 (0)
INR	0 (0)	0 (0)	0 (0)	0 (0)
