# Supplementary material for: Retrospective assessment of the predictors of neonatal and infantile cholestasis with and without liver failure: an experience from Southeast China
Source: PeerJ. 2026 Feb 10;14:e20800. doi: 10.7717/peerj.20800 (PMC12903896; doi:10.7717/peerj.20800)
Supplement: Supplemental Information 6 [file peerj-14-20800-s006.xlsx]

## Sheet: 无标题3
Group	Sex	Onset age	Gestational age	Birth weight	Mode of delivery	Feeding	Fever	Breathless	Vomitting	Abdominal distension	Cyaosis	Hepatomegaly	Spleomegaly	Intubation	CHD	Intracranial hemorrhage	CMV infection	Ca	K	Mg	Na	P	ALP	ALT	AST	DBil	GGT	IBil	Prealbumin	TBA	TBil	Total protein	Globulin	Cholesterol	HDL	LDL	Triglyceride	CK	CKMB	LDH	Urea	Creatinine	Uric acid	Leukocyte	Neutrophil	Lymphocyte	Eosinophils	Hematokrit	Hemoglobin
Non-LF	Female	5.6	>37W	2500-4000g	Cesarean delivery	Formula	No	Yes	No	No	No	Yes	No	Yes	Yes	No	No	2.72	4.5	0.89	138	2.19	105.3	7.3	18.2	18.5	371.8	16	11.547	24.8477	26.6	55.1	15.3	3.71	0.91	2.19	0.89	79.7	28.9	249.4	4.3	21	120.5	10.1	9.8	5.14	0.38	33.7	117
Non-LF	Male	5.75	>37W	1500-2500g	Vaginal birth	Formula	No	Yes	No	No	No	Yes	No	Yes	No	No	No	2.15	3.6	0.75	134	1.58	155.2	21.1	34.8	35.4	435.2	21.7	12.9471	62.7	57.1	57.8	19.2	3.34	0.42	1.78	2.45	148.4	34.7	514.3	2.42	19	157.9	9.63	8.5	4.69	0.37	39.2	140
Non-LF	Female	15.9	>37W	2500-4000g	Cesarean delivery	Breastfeeding	No	No	No	No	No	Yes	No	No	No	No	No	2.33	5	0.84	140	2.63	306.6	9.9	26.8	18.5	437.3	5.8	12.7321	17.2	13.5	52.6	14.6	4.53	1.72	1.81	1.03	91.7	40.2	253.5	2.29	25.2	174	10.46	9.1	4.98	0.32	37.9	132
Non-LF	Male	6.43	>37W	1500-2500g	Vaginal birth	Formula	No	No	No	No	No	Yes	No	No	No	Yes	No	2.28	3.6	0.88	143	2.06	98.5	13.7	60.1	19.3	104.7	119.3	4.18483	15.7122	135.3	53.5	18.2	1.78	0.56	0.99	0.87	889.9	37.2	613	2.49	53.6	230.9	11.71	8.3	3.54	0.28	47	172
Non-LF	Female	6.6	>37W	1500-2500g	Vaginal birth	Formula	No	Yes	No	No	No	Yes	No	Yes	No	No	No	2.54	4.2	0.88	138	2.31	566	9.5	21.5	29.9	204.5	14.9	11.9747	50.2366	44.8	55.9	15.5	3.65	0.76	2	1.79	121.5	36.8	255.4	2.78	16.8	126	10.97	12.8	5.28	0.38	35	125
Non-LF	Male	5.08	>37W	2500-4000g	Cesarean delivery	Formula	No	No	No	No	No	Yes	No	Yes	No	No	No	2.6	5.9	0.82	140	2.07	133.1	12.1	55.8	18	115.9	42.9	7.25557	31.8795	60.9	54.3	14.8	2.38	0.57	1.19	0.79	872.6	156.4	737.4	5.6	22.9	73.3	8.09	11.2	3.96	0.22	42	145
LF	Male	6.69	>37W	>4000g	Cesarean delivery	Formula	No	No	No	Yes	No	Yes	Yes	No	No	No	No	2.27	3.5	0.75	140	1.18	159	2	21	19.9	65	63	14.309	20.7693	82.9	56.3	19.7	2.24	0.58	0.86	0.9	76	31	284	2.6	33	118	12.27	10.2	4.73	0.48	50.2	181
Non-LF	Female	26.12	>37W	1500-2500g	Cesarean delivery	Formula	No	No	No	No	No	No	No	No	No	No	Yes	2.61	3.5	0.81	143	1.46	145.5	66.1	164.8	23.3	134.2	60.7	16.7688	42.122	84	63.1	21.6	7.09	1.41	3.91	2.17	92.8	34.2	382.5	5.8	46.8	475.1	6.62	9.7	4.26	0.43	48.4	169
Non-LF	Male	5.45	28-32W	<1500g	Vaginal birth	Formula	No	Yes	No	No	Yes	No	Yes	No	Yes	No	No	2.51	3.8	0.69	138	0.59	415.2	7.1	25.7	26.2	180.4	45.6	11.2087	22.1798	71.8	39.7	13.2	2.53	0.27	1.22	1.92	529	46.7	273.5	4.41	44.9	98.5	19.91	12.9	9.53	2.69	31	101
Non-LF	Male	5.79	>37W	1500-2500g	Vaginal birth	Formula	No	No	No	No	No	Yes	No	No	Yes	No	No	2.13	3.5	0.82	140	1.88	139	1	25.6	18.5	146.5	118.5	10.0504	13.1411	129	44.2	13.5	2.07	0.66	1	0.64	114.9	14.2	369.6	1.53	46.8	240	8.21	9.8	1.71	0.52	39.5	143
Non-LF	Male	5.03	28-32W	<1500g	Cesarean delivery	Formula	No	Yes	No	No	No	No	No	Yes	No	No	No	2.18	3.5	0.76	135	1.83	288	11.3	27.1	27	389.2	31.9	8.15948	15.1	58.9	40.1	8.1	2.02	0.44	1.18	0.88	115.6	47.3	356.5	1.73	23.8	110.3	6.83	10.4591	3.38	0.1	29.2	102
Non-LF	Male	9.58	>37W	1500-2500g	Vaginal birth	Formula	No	No	Yes	No	No	No	No	Yes	No	No	No	2.16	4	0.79	137	1.87	124.9	11.5	34.2	19.3	83.1	242.4	9.08812	9.7859	258.1	50.5	15.1	2.91	0.85	1.45	1.66	540.3	49.8	507.9	3.7	45.4	233.7	11.65	9.4	2.31	0.23	37.7	140
Non-LF	Male	25.81	>37W	1500-2500g	Vaginal birth	Formula	No	No	No	No	No	Yes	No	No	No	No	No	2.27	4.8	0.76	134	1.56	156.6	16.1	24.5	18.5	87.8	9.9	15.6555	24.8239	20.6	48	15.7	3.26	0.71	1.76	1.82	32.7	31.6	211	2.07	21.2	202.5	14.85	7.7	7.34	1.27	30.9	110
Non-LF	Male	5.03	28-32W	<1500g	Vaginal birth	Breastfeeding	No	Yes	No	No	No	No	No	No	No	No	No	1.47	3.6	0.75	144	2.32	173.5	5.5	58	19.3	386.4	66.8	2.89737	30.1826	81.5	45.3	14.4	2.84	0.74	1.63	0.43	325.8	79.9	828.8	6.67	53.8	161	17.4	8.8	4.03	0.37	39.4	142
Non-LF	Male	5.11	>37W	<1500g	Vaginal birth	Formula	No	No	Yes	No	Yes	Yes	No	Yes	Yes	No	No	2.38	4.7	0.56	140	1.66	62	7.9	27.5	22.8	202	29.1	10.7522	22.8575	51.9	53.3	18.9	2.13	0.65	1.08	0.68	200.8	25	334.5	4.9	29	129	9.88	8.5	3.03	0.39	41.8	152
Non-LF	Female	5.04	32-37W	2500-4000g	Cesarean delivery	Formula	No	Yes	No	No	No	Yes	No	No	Yes	No	No	1.91	3.8	0.91	138	1.8	227	6.1	30.8	27.6	314.599	197.6	8.37806	38.1828	225.2	52.8	17	2.4	0.67	1.3	0.46	125.1	20.6	603	8.19	53.2	199	10.44	8.548	4.53	0.17	55.1	199
Non-LF	Male	5.04	>37W	2500-4000g	Cesarean delivery	Formula	No	No	No	No	No	No	No	No	No	No	No	2.17	4.8	0.8	143	1.6	100	8.4	48.4	32.4	232.3	117.8	6.62101	13.0865	150.2	46.1	18.7	2.75	0.61	1.58	0.66	285.3	45	600.2	2.84	37.3	92.1	9.36	10	5.26	0.55	52.4	183
Non-LF	Male	8.53	>37W	1500-2500g	Vaginal birth	Formula	No	No	Yes	Yes	No	No	No	Yes	No	No	No	2.51	5.5	0.92	140	1.78	90.9	5.5	20.3	30.8	170.8	42.4	10.2585	21.2547	73.2	60.9	21.7	2.75	0.44	1.5	1.78	76.9	42.1	288	3.34	20.8	86.5	10.32	11.2303	4.17	0.12	39.3	133
Non-LF	Male	6.9	>37W	2500-4000g	Vaginal birth	Formula	No	No	Yes	Yes	No	Yes	No	No	No	No	Yes	2.41	4.6	1	137	1.42	143.6	2.2	32	26.7	135.8	46	10.7392	11.6017	72.7	60.2	22.7	2.42	0.46	1.22	2.02	499.9	46.2	635.5	5.39	55.5	207.4	10.67	11.2	3.45	0.78	48.7	168
Non-LF	Male	7.27	>37W	2500-4000g	Cesarean delivery	Formula	No	Yes	No	No	No	No	No	Yes	No	No	No	2.41	4.2	0.89	140	1.71	218.7	18.4	37.8	17	224.7	2.7	9.79869	5.73962	7.4	48.3	14.9	2.64	1.21	1.1	0.74	63.7	29.9	305.4	1.13	26.5	109.7	10.8	8.6	3.96	3.89	34.3	125
LF	Male	17.05	>37W	2500-4000g	Cesarean delivery	Formula	No	No	No	No	No	No	No	No	No	No	No	2.6	4.5	0.92	136	2.01	169.8	10.3	23.6	18.2	227.7	269.9	15.4428	8.90568	288.1	50.7	13.9	4.01	1.71	1.49	0.72	87.7	46.5	316.8	3.85	34.7	162.8	10.84	8.5	5.85	0.33	44.1	165
Non-LF	Male	19.37	>37W	2500-4000g	Cesarean delivery	Formula	No	No	No	No	No	No	No	No	No	No	No	2.3	4.9	0.89	135	1.76	250	16.4	42.4	19.3	444.1	101	8.78838	23.9666	115.3	47.2	15.2	4.14	1.21	2	0.89	112.1	24.8	340.4	2.42	17.6	131.8	8	11.3	3.39	1.45	46.2	156
Non-LF	Female	28.99	>37W	2500-4000g	Cesarean delivery	Formula	Yes	No	No	No	No	Yes	No	No	No	No	No	2.37	4.7	0.8	137	1.73	476	29	37	18.5	315	42.5	12.8825	15.7838	61	52.6	14.1	2.87	1.87	0.64	0.53	90	38	275	1	34	149	6.1	8.5	4.24	0.02	41.6	144
Non-LF	Female	5.02	32-37W	2500-4000g	Cesarean delivery	Formula	No	Yes	No	No	No	No	No	No	No	No	No	2.09	4	0.82	138	1.89	229.8	5.9	26	18.5	98.2	11	7.80669	13.8433	18.8	42.4	11.4	2.18	0.73	1.12	0.86	128.6	31.9	234.5	1.68	24	101.5	10.3	10.6	5.8	2.07	26.8	92
LF	Male	5.04	28-32W	<1500g	Cesarean delivery	Formula	No	Yes	No	No	No	No	No	Yes	Yes	No	No	2.28	3.9	0.93	133	0.92	254.9	9	21.8	17.2	51.4	79.7	13.5661	6.71715	96.9	56.1	23.7	2.68	0.72	1.39	1.16	121.7	22.1	303.9	3.16	40.1	176.2	7.45	9.22809	2.91	0.03	30.8	111
Non-LF	Female	5.03	28-32W	2500-4000g	Cesarean delivery	Formula	No	Yes	No	No	No	No	No	Yes	No	No	No	2.25	3.6	0.71	141	2.05	341.8	3.6	11.3	22.2	60.7	56.5	9.87523	33.8308	78.7	36	9.8	1.89	0.4	1.17	0.62	65.3	16	219.2	0.92	33.5	149.6	7.28	9.4	5.03	0.38	34	122
Non-LF	Male	9.47	>37W	<1500g	Vaginal birth	Formula	No	No	Yes	No	No	Yes	No	No	No	Yes	No	2.07	4.6	0.93	124	2.44	266	19.9	28.7	19.3	395.7	190.8	12.2128	32.9494	205.7	59.2	21.6	3.43	1.14	1.21	3.16	322.9	32.7	420.6	10.59	41.9	245.6	14.91	8.8	4.92	0.01	46.9	180
Non-LF	Male	5.07	28-32W	2500-4000g	Cesarean delivery	Formula	No	Yes	No	No	No	Yes	No	Yes	No	Yes	No	2.06	3.3	0.65	140	1.51	255.6	5.1	15.1	18.5	32	12.3	8.26396	7.84139	22.9	43	12.8	1.79	0.36	1.16	0.68	197.8	30.1	252.2	1.83	13.1	63.9	7.97	9.4	3.25	0.55	39.8	144
Non-LF	Male	5.2	>37W	2500-4000g	Cesarean delivery	Formula	No	Yes	No	No	No	No	No	No	Yes	No	No	2.08	3.8	0.73	135	1.68	115.7	11.9	73.1	18.5	147.7	60.1	9.61869	5.10212	68.4	47.1	11.6	1.8	0.75	0.52	0.74	748.6	39.5	562.6	6.11	92	573.8	19.19	9	4.04	0.16	37	133
Non-LF	Male	6.95	>37W	2500-4000g	Vaginal birth	Formula	No	No	No	No	No	Yes	No	No	No	No	Yes	2.47	3.9	0.88	144	1.43	135.1	8.3	54.9	33.9	1085.8	210	10.0234	25.3965	243.9	50	14.3	2.45	0.26	0.83	1.98	137.7	29.9	539.5	1.69	30.2	180.8	8.59	8.8	2.22	0.22	47.5	167
Non-LF	Male	25.43	>37W	1500-2500g	Cesarean delivery	Formula	No	Yes	No	Yes	No	No	No	Yes	No	No	Yes	1.25	3.5	0.51	144	2.62	636	5.3	12.1	19.3	25.6	135.5	3.11661	25.968	152.1	35	5.8	1.3	0.32	0.48	0.53	60.5	9	221.7	5.32	41	160.2	7.84	11.2056	4.05	0.23	28.3	97
Non-LF	Female	5.03	32-37W	1500-2500g	Cesarean delivery	Formula	No	Yes	No	No	No	Yes	No	No	Yes	No	No	1.6	4	1.06	139	2.81	151.8	2.5	19.9	19.3	97.4	86.4	9.72397	9.59578	99.4	42	11	3	0.87	1.18	0.55	170.4	22	563.7	7.4	56	166.3	10.12	11	4.24	0.25	48.8	170
Non-LF	Female	5.15	32-37W	1500-2500g	Cesarean delivery	Formula	No	No	No	No	No	Yes	No	No	Yes	No	No	1.96	5.6	0.85	138	1.5	173	6	49	18.5	123	37.2	11.3042	12.3	48.7	50.6	17.7	0.86	0.48	0.25	0.33	756	95	684	4.3	91	481	8.03	10.6	3.4	0.34	50.9	175
Non-LF	Male	5.43	28-32W	2500-4000g	Vaginal birth	Formula	No	Yes	No	No	Yes	No	No	Yes	No	No	No	2.27	4.2	1.01	139	1.11	268.7	1.4	10.1	19.3	103.3	46.7	14.9619	8.4	59.8	43.8	12.5	2.06	0.99	0.63	0.26	113	20	397	4.81	39.5	77.7	7.81	10.4	4.96	0.72	27.7	90
Non-LF	Female	7.37	>37W	2500-4000g	Vaginal birth	Formula	No	No	Yes	No	No	Yes	No	Yes	No	No	No	2.11	3.8	0.73	140	2.21	131	13	52	17.2	77	243	11.1991	1.1834	260.2	53.2	18.2	1.4	0.62	0.7	0.77	265	30	480	2.7	46	204	9.27	8.9	1.66	0.6	30.1	107
Non-LF	Male	6.23	>37W	2500-4000g	Cesarean delivery	Formula	No	No	Yes	Yes	No	No	No	Yes	Yes	No	No	2.3	4.8	0.79	142	2.04	166.4	12.3	64.1	18.5	66.8	115.6	9.53969	12.8071	127.3	56.1	16.5	1.3	0.46	0.44	1.5	269.7	45.2	561.4	7.58	58.3	369.5	9.47	11	2.53	0.44	39.9	141
Non-LF	Male	6.28	>37W	>4000g	Vaginal birth	Formula	No	No	Yes	No	No	No	No	No	No	No	No	2.28	3.8	0.97	140	1.55	111.2	6.5	44.1	17.3	375.4	67.6	7.09972	13.8841	84.8	48.3	13.2	0.91	0.37	0.27	0.61	477.1	54.7	516.4	2.95	60.6	201.1	8.92	10.9	0.66	0.12	43	155
Non-LF	Male	5.96	>37W	>4000g	Vaginal birth	Formula	No	No	Yes	Yes	No	Yes	No	Yes	No	No	No	2.36	4.4	0.97	137	1.41	90.6	18.1	17.6	21.6	206.8	36.9	9.13605	18.5021	58.5	50.7	17.9	3.38	0.85	1.71	1.17	44	42.6	383.3	5.02	32.2	144.7	13.63	9.9	4.69	0.07	48.7	168
Non-LF	Male	11.44	>37W	2500-4000g	Cesarean delivery	Formula	No	No	No	No	No	Yes	No	No	Yes	No	No	2.18	4.7	0.93	136	2.45	188.4	17.2	26.6	46.5	831.8	65.2	5.71031	136.3	111.7	51.2	14	3.86	1.09	1.96	1.03	398.8	32.6	478.1	3.37	23.8	137.1	15.81	10.8	5.07	0.3	50.4	183
LF	Male	5.13	28-32W	2500-4000g	Cesarean delivery	Formula	No	No	No	No	No	Yes	No	Yes	No	No	No	2.37	4.7	0.79	138	1.9	872.5	65	138.7	165.2	100.6	48.9	3.79828	184	214.1	47.4	11.7	2.04	0.49	1.12	0.75	67.9	36.8	295.8	2.95	26.5	126.6	6.54	11.5612	4.9	0.25	33.6	121
Non-LF	Female	5.84	>37W	1500-2500g	Cesarean delivery	Formula	Yes	No	No	No	No	Yes	No	No	Yes	Yes	No	2.19	4.4	0.75	132	1.55	269.5	11.8	52.1	19.3	266.3	106.4	9.09445	11.1663	120.9	51	11.8	1.57	0.44	0.54	1.19	697.3	24.9	499.7	3.61	71.4	426.1	12.98	10.8	4.84	0.59	45.9	160
Non-LF	Male	9.42	>37W	2500-4000g	Cesarean delivery	Formula	Yes	No	No	No	No	No	No	No	No	Yes	Yes	2.07	5	1.05	140	3.04	173.2	18.6	29.5	17	275.3	9.6	11.8103	6.3	15.9	58.7	17.5	2.36	0.74	0.91	1.99	304.9	37.8	327.2	1.18	20.9	142.4	6.59	10.8	4.81	0.36	31.3	107
Non-LF	Male	5.99	32-37W	2500-4000g	Cesarean delivery	Formula	No	No	Yes	Yes	No	Yes	No	Yes	Yes	No	No	1.84	3.6	0.88	144	2.06	129	4	49	19.3	254	95	11.0881	9.76544	110.8	45.4	11.8	2.09	0.85	1.01	0.75	272	29	504	4.3	72	389	10.79	9.7	3.41	0.12	41	148
Non-LF	Female	5.2	>37W	2500-4000g	Vaginal birth	Formula	No	No	No	No	Yes	Yes	No	No	Yes	Yes	No	2.21	4.8	1.21	138	1.31	146	11	53	24.4	274	32.2	10.9147	13.9261	56.6	60.7	24.5	2.59	1.39	0.96	0.31	861	52	520	4.4	80	437	25.14	9.8	3.46	0.24	59.3	210
Non-LF	Female	16.23	>37W	2500-4000g	Cesarean delivery	Breastfeeding	No	No	No	No	No	Yes	No	No	No	No	No	2.37	3.8	0.67	133	1.94	87.3	8.6	35.1	18	57.1	199.7	6.79595	26.5367	217.8	49.5	15.3	3.22	1.29	1.59	0.56	81.3	23.3	195.2	3.3	44.6	232	7.18	10.7	3.7	0.42	33.5	119
LF	Female	5.04	28-32W	2500-4000g	Cesarean delivery	Formula	No	Yes	No	No	No	Yes	No	Yes	Yes	No	No	1.09	5.4	0.87	135	2.08	179.5	99	822.5	18.5	417.1	98.6	4.5471	12.3	107.9	35.2	7.8	0.99	0.22	0.51	0.66	706.5	605.9	3782	8.6	81.4	141	3.56	10.4	1.37	0.05	31.2	112
Non-LF	Female	8.04	28-32W	2500-4000g	Cesarean delivery	Formula	No	Yes	No	Yes	No	No	No	No	No	No	No	1.86	3.1	0.8	142	1.66	98.5	2.7	14.7	19.3	85.8	154.1	5.91001	26.6205	170	52.4	25.9	2.33	0.82	1.05	0.9	677.8	34.2	389.1	1.6	50.8	175	7.65	10.1	3.94	0.15	49.9	162
Non-LF	Female	28.88	32-37W	1500-2500g	Cesarean delivery	Formula	Yes	No	No	No	No	Yes	Yes	No	No	No	Yes	2.26	4.7	0.77	138	1.52	266.5	1.8	24	17.9	124.8	45.5	6.91527	18.3331	63.4	49.1	16.5	2.75	0.82	1.52	0.99	37.3	21.5	284.2	1.7	27.3	151	16.2	11	9.99	0.48	28.8	96
Non-LF	Female	5.05	32-37W	1500-2500g	Cesarean delivery	Formula	No	Yes	No	No	No	Yes	No	No	No	No	No	2.27	4.4	0.79	138	1.65	221.399	32.7683	34.204	19.3	110.329	156.4	9.55057	6.44734	170.1	49.9824	21.5145	2.53	1.15	0.94	0.24	321.5	43.3	365.4	4.3	53.8	349	11.79	10	6.52	0.59	52.1	182
Non-LF	Female	5.03	32-37W	<1500g	Cesarean delivery	Formula	No	No	No	No	No	No	No	No	No	No	No	2.16	4.2	0.78	139	1.67	132.6	5.2	46.6	22.3	55.3	23.2	8.42488	12.3	45.5	50.3	16.1	1.45	0.51	0.75	0.42	388.9	92.4	489.7	3.7	49.8	301	10.94	11.4	2.28	0.07	55.2	202
Non-LF	Male	5.77	>37W	2500-4000g	Cesarean delivery	Formula	No	Yes	No	No	No	No	No	Yes	No	No	No	1.84	3.4	0.73	144	2.62	119	19.2	23.1	21.7	120.5	165.7	8.05969	12.3	187.4	47.4	18.3	2.37	0.68	1.44	0.77	86.5	26	375.3	0.9	39.7	232	11.7	9.1	4.68	0.46	34.1	123
Non-LF	Male	5.05	>37W	>4000g	Cesarean delivery	Formula	No	Yes	No	No	Yes	Yes	No	Yes	No	No	No	2.02	4	0.72	141	1.76	114.4	16.7	28.3	22.2	266.6	166.2	8.4423	33.7593	188.4	47.2	14.4	3.02	0.71	1.8	0.98	181.1	21.1	434.6	3.3	32.6	365	15.28	11.3	4.88	0.65	48.2	177
LF	Male	5.03	28-32W	>4000g	Cesarean delivery	Formula	No	Yes	No	No	No	Yes	No	Yes	No	No	No	2.63	3.8	0.7	139	0.64	468.8	48.6	83.2	143.7	55.2	33.8	5.08097	105.154	177.5	39	7.1	2.39	0.31	1.18	0.58	139.3	18.6	236	2.12	20.4	123.9	9.61	9.14491	5.03	0.61	39.7	134
Non-LF	Female	5.05	32-37W	2500-4000g	Vaginal birth	Formula	No	No	No	No	No	Yes	No	No	No	No	No	2.21	4.7	0.91	133	1.67	99	5	35	19.7	97	18.7	6.41963	15.1319	38.4	46.5	16.5	2.22	1.28	0.87	0.23	261	72	356	3.7	75	273	10.68	13.2	4.96	0.54	34.7	125
Non-LF	Male	5.34	>37W	2500-4000g	Cesarean delivery	Formula	No	Yes	No	No	No	No	No	No	No	No	No	2.11	4.5	0.77	137	1.84	233	13	172	20.5	196	48.7	11.4387	12.3	69.2	48.5	17.2	0.98	0.78	0.45	0.27	1616	76	789	5.3	76	396	12.23	9.2	2.95	0.32	50.5	174
Non-LF	Male	5.06	>37W	2500-4000g	Cesarean delivery	Formula	No	Yes	No	No	No	Yes	No	No	No	Yes	No	2.41	4.4	0.74	137	1.25	172.6	14.5	26.3	22.5	216.3	21.4	11.428	3.8859	43.9	58.4	22.3	1.71	0.8	0.51	0.4	391.8	48.7	421.9	3.6	71.8	300	14.34	10.6	6.16	1.23	55.4	195
Non-LF	Male	11.23	>37W	2500-4000g	Vaginal birth	Formula	No	No	No	No	No	No	No	No	No	No	No	2.28	4.3	0.95	141	1.99	351.684	6.8038	13.8258	41.6	60.6832	36.9	11.4861	14.0952	78.5	45.6214	18.1345	1.62	0.53	1.22	0.2	176.7	49.9	228.1	4.9	35.3	98	7.68	10	3.61	0.74	28.4	99
Non-LF	Female	28.99	>37W	2500-4000g	Vaginal birth	Formula	No	No	Yes	No	No	Yes	No	No	No	No	No	2.49	4.5	0.74	134	2.24	302.1	23.8	35.2	22.3	104.6	61.8	16.5646	11.87	84.1	56.1	17.8	4.52	1.96	2.13	1.32	106.9	42.7	248.4	3.9	25.3	125	7.85	9.9	4.02	0.15	38.2	137
Non-LF	Male	5.92	28-32W	<1500g	Cesarean delivery	Formula	No	Yes	No	No	No	Yes	No	No	No	No	No	1.89	3.6	0.55	142	1.93	183.9	4	24.3	19.3	99.3	115.8	8.66319	4.6	128.3	40.1	13	1.39	0.88	1.26	0.31	330	58	639	2.4	53.5	115	7.39	11.8	2.89	0.19	36.5	140
Non-LF	Male	5.06	28-32W	2500-4000g	Cesarean delivery	Formula	No	Yes	No	No	No	No	No	No	No	Yes	No	2.1	4.4	0.9	145	2.67	191.2	3.2	18.9	17	336.1	195.3	7.65076	13.2851	212.3	46.3	15.5	3.06	0.98	1.48	0.48	177	64.9	369	5.3	55.2	116	11.43	10.9	4.66	0.84	54.3	175
Non-LF	Female	5.58	>37W	2500-4000g	Vaginal birth	Formula	No	No	Yes	No	No	Yes	No	No	No	No	No	2.04	3.9	0.71	139	1.28	147.7	12.3	113.9	27	56.2	37.5	8.13754	12.3	64.5	58.8	21	1.57	0.51	0.56	0.79	1338.4	84.4	802.1	3.8	67.7	317	15.92	10.3	4.33	0.96	47.3	163
Non-LF	Female	24.92	>37W	1500-2500g	Vaginal birth	Formula	No	No	No	Yes	No	No	Yes	No	No	No	No	2.42	4.4	0.83	136	1.81	225.7	9.7	25.3	23	196.2	34.1	9.32451	24.2718	57	55.7	19.6	3.76	1.19	1.85	0.85	118.5	40.9	274.1	2.7	29.8	201	9.69	12	5.35	0.18	35.9	126
Non-LF	Female	5.09	32-37W	1500-2500g	Cesarean delivery	Formula	No	Yes	No	No	No	No	No	No	No	No	No	2.15	4	0.92	136	1.55	171	4	27	24	174	178.9	8.50756	12	202.9	48.8	15.6	2.02	1.12	0.6	0.25	261	58	321	2.5	51	129	12.71	9.9	6.44	0.22	50.3	176
Non-LF	Male	5.03	>37W	2500-4000g	Cesarean delivery	Formula	No	Yes	No	No	No	Yes	No	No	No	No	No	2.4	4.6	0.77	138	1.44	129	11	31	24.9	80	14.1	4.68281	12.3	39	50.3	14.1	0.98	0.63	0.14	0.29	544	56	334	3	56	273	20.48	10.3	4.54	0.39	53.1	187
Non-LF	Female	5.04	32-37W	1500-2500g	Cesarean delivery	Formula	No	No	No	No	No	No	No	Yes	Yes	No	No	2.12	3.7	0.88	141	2.41	120.4	5.7	34.8	22.3	165	157	6.79893	12.3	179.2	41.7	12.4	1.89	0.7	0.81	0.29	102.2	16.2	667.2	4.1	58.3	276	14.87	12	6.49	0.45	48.8	168
Non-LF	Female	5.06	>37W	1500-2500g	Cesarean delivery	Formula	No	Yes	No	No	No	No	No	No	No	No	No	2.3	4.1	0.74	134	2.17	150.8	6.9	27.4	21.7	124.3	21.2	13.9732	12.3	42.8	52.1	16.9	1.92	0.97	0.56	0.38	119.2	68.5	360.9	3.4	62	270	12.2	9.7	6.28	0.82	49.5	171
Non-LF	Male	5.03	28-32W	1500-2500g	Cesarean delivery	Formula	No	Yes	No	No	No	No	No	Yes	Yes	No	No	2.32	3.9	0.77	140	2.31	373.4	15.5	16.5	19.2	99	170.7	10.305	24.4982	189.9	44.6	12.6	2.59	0.81	1.38	0.3	87.7	42.5	173	4.3	46.9	114	4.8	9.63179	1.93	0.14	41.3	142
Non-LF	Male	5.05	>37W	2500-4000g	Vaginal birth	Formula	No	Yes	No	No	No	No	No	No	No	No	No	2.2	4.2	1.19	140	1.34	274.7	2.3	15.4	23.5	144	172.9	13.6573	5.2	196.4	52	15.8	2.02	1.06	0.7	0.15	150	79	221	8.3	59.4	120	9.41	10.9169	3.58	0.33	40.4	135
Non-LF	Male	5.06	>37W	2500-4000g	Cesarean delivery	Formula	No	Yes	No	No	Yes	No	No	No	No	No	No	2.25	4.5	0.79	136	1.76	135	12	31	20	224	112.3	8.85312	14	132.3	56.6	22.2	1.94	0.74	0.78	0.63	427	88.4	485.2	4.2	68.3	502	14.22	9.7	3.76	0.42	55.4	192
Non-LF	Male	5.09	32-37W	1500-2500g	Cesarean delivery	Formula	No	No	No	No	No	Yes	No	No	Yes	No	No	2.3	3.9	0.71	140	1.5	160.2	35	18	26.6	118.2	222.6	12.9248	10.0365	249.2	45.3	13.2	2.6	0.82	1.7	0.48	158.5	27.4	335.8	5	46.1	136	8.6	11.9	3.7	0.38	44.5	161
Non-LF	Male	5.04	>37W	2500-4000g	Cesarean delivery	Formula	No	Yes	No	No	No	No	No	No	No	Yes	No	2.13	4.5	0.66	134	1.64	113.7	20.1	59.9	24.7	77.4	25.3	9.7881	10.0784	50	50.3	16.4	1.48	0.7	0.54	0.31	330.8	38.1	489.2	2.5	65.9	387	12.7	8.4	5.15	0.51	29.1	108
Non-LF	Male	5.77	>37W	2500-4000g	Cesarean delivery	Formula	No	No	No	No	No	Yes	Yes	Yes	Yes	No	Yes	2.32	4.4	0.59	142	1.56	116.9	5.5	33.8	19.3	146	20.4	11.1256	19.4203	37.4	64.3	24.6	2.78	0.48	1.34	1.45	386	47	347.8	7.4	26.6	185	15.48	10.2	2.42	0.33	30	98
Non-LF	Male	14.22	>37W	2500-4000g	Cesarean delivery	Formula	No	Yes	No	No	No	No	No	Yes	Yes	No	No	2.06	5.1	0.77	138	2.28	224.5	35.4	40.5	21.4	163.5	27.3	10.5177	18.6	48.7	51.3	17.8	2.89	0.94	1.48	0.53	720.6	31.3	403.9	2.2	22.9	86	10.64	11	2.88	0.32	35.4	125
Non-LF	Male	5.03	28-32W	<1500g	Cesarean delivery	Formula	No	Yes	No	No	Yes	Yes	No	Yes	Yes	No	No	2.67	4.5	0.9	135	0.78	224.5	17.3	15.8	21.5	59	110	10.7638	12.3	131.5	38.2	9.8	1.46	0.64	0.8	0.09	50.9	22	463.1	8.2	61.9	90	16.46	10.5	7.6	0.31	41.2	143
Non-LF	Male	5.9	32-37W	<1500g	Cesarean delivery	Formula	No	Yes	No	No	Yes	Yes	No	Yes	Yes	No	No	2.09	4.9	0.63	139	2.44	245.9	5.9	28.7	19.3	88.6	98.7	3.71238	4.6	112.9	43	12.2	2.27	0.78	1.07	0.37	85.8	20.7	673.6	2.8	60.2	91	9.65	10.4	4.56	0.43	25.8	92
Non-LF	Female	5.03	28-32W	<1500g	Cesarean delivery	Formula	No	Yes	No	No	No	No	No	No	No	No	No	2.04	4.4	0.63	138	1.62	229.4	11.2	19	27.1	346.7	138.3	10.733	12.3	165.3	48.5	18.9	1.72	0.75	0.62	0.19	150.1	30.4	374.5	5.9	55.2	80	15.61	11.7	4.45	0.57	30.2	106
Non-LF	Male	5.09	>37W	1500-2500g	Cesarean delivery	Formula	No	Yes	No	No	No	Yes	No	No	Yes	No	No	2.44	3.6	0.77	137	1.16	80.9	42.5	115.4	20.9	46.5	21	13.185	19.609	41.9	56.6	18.8	1.32	0.48	0.45	0.99	867	88.2	676.1	4.4	70.6	260	17.54	11	8.28	0.4	43.4	148
Non-LF	Female	5.08	28-32W	1500-2500g	Cesarean delivery	Formula	No	No	No	No	No	No	No	No	Yes	No	No	2.24	4.3	0.65	141	2.59	268.5	7.9	12.1	23.1	45.4	43.1	7.52363	9.8	66.1	38.8	10.3	2.31	0.79	1.24	0.23	189.3	31.7	300.8	3.3	43.3	92	9.48	11.7	5.46	0.21	39.6	141
Non-LF	Male	5.04	28-32W	2500-4000g	Cesarean delivery	Formula	No	Yes	No	No	Yes	No	No	Yes	Yes	Yes	No	2.83	4.2	0.83	139	1.46	263.8	7	14.9	18.5	63.2	109.5	13.6484	13.785	120.5	45	9.2	2.7	1	1.14	0.62	114.4	38.5	263.8	1.94	35.9	133.9	12.4	11.9	6.06	0.46	39.4	129
Non-LF	Female	5.06	28-32W	2500-4000g	Cesarean delivery	Formula	Yes	Yes	No	No	Yes	No	No	No	No	No	No	2.11	4.3	0.73	141	2.15	207.8	3.2	22.6	18.5	83.3	127.1	14.1054	6.37005	145.6	48.2	16.7	2.96	0.89	1.71	0.39	60.1	27.6	430.2	5.5	53.8	121	16.55	11.4	6	0.56	42.9	144
Non-LF	Male	5.05	32-37W	2500-4000g	Cesarean delivery	Formula	No	No	No	No	No	Yes	No	No	No	No	No	2.32	4.7	0.82	136	1.36	143.2	1.2	17.4	18	104.3	29.4	7.70029	8.16806	47.4	58.3	22	1.62	0.6	0.54	0.21	285.3	112.2	456.9	5.9	62.6	640	6.31	12.1	3.19	0.12	50.7	180
Non-LF	Female	5.05	>37W	2500-4000g	Cesarean delivery	Formula	No	Yes	No	No	No	Yes	No	No	Yes	No	No	2.28	4.7	0.72	138	1.98	164.8	7.9	23.1	20.4	89.8	173.3	10.8705	29.9975	193.7	46.7	15.3	2.89	1.02	1.52	0.3	59.6	23.9	349.2	0.7	38.5	180	9.76	9.7	3.94	0.61	44.5	169
Non-LF	Male	5.14	28-32W	1500-2500g	Cesarean delivery	Formula	No	Yes	No	No	No	No	No	No	No	No	No	2.46	5.4	0.95	141	2.08	181.3	10.9	17.6	17.8	198.5	100.8	11.1496	12.3	118.6	43.4	13.6	2.38	0.96	0.91	0.14	59.7	33.6	260.5	2.9	55.1	61	8.58	10.4	4.2	1.48	42.2	129
Non-LF	Male	5.09	32-37W	1500-2500g	Cesarean delivery	Formula	No	Yes	No	No	No	Yes	No	No	No	No	No	2.28	4.1	0.75	138	1.59	135.3	3.5	29.2	28.8	156.1	20.4	8.96088	12.3	49.3	46.3	14.4	1.83	0.8	0.57	0.25	270.5	39.9	379.2	2.5	58	181	13.4	10.9	6.08	0.64	52.2	186
Non-LF	Male	5.38	28-32W	<1500g	Cesarean delivery	Formula	No	Yes	No	No	No	Yes	No	Yes	No	No	No	1.87	4.9	0.76	141	3.27	297.9	4.7	19	25.9	54.9	81.7	9.25727	20.8821	107.5	45.2	13.9	3.29	0.8	1.73	1.04	54.3	29.1	370.8	5.8	72.1	106	16.23	11.6	7.12	1.53	29.5	100
LF	Male	5.32	28-32W	1500-2500g	Cesarean delivery	Formula	No	Yes	No	No	No	Yes	No	No	No	No	No	2.02	3.8	0.61	140	1.61	278.9	5.4	25.7	29	36.2	41.8	8.49001	24.3	70.8	41.1	15.7	1.52	0.4	0.76	0.65	72.5	37.9	313.5	5	45.9	127	6.52	11.1	2.93	0.04	33.2	108
Non-LF	Male	5.13	>37W	<1500g	Vaginal birth	Formula	No	No	No	No	No	Yes	No	No	Yes	No	No	2.2	4.5	0.73	133	1.9	143.7	21.8	112.7	22.5	188	22.9	6.96623	13.4836	45.4	57.1	21.2	2.14	1.03	0.65	0.41	1296.8	69.9	706.8	3.3	66.1	387	16.96	10.5	6.68	1.21	63	221
Non-LF	Male	5.09	32-37W	1500-2500g	Cesarean delivery	Formula	No	No	No	No	No	No	No	No	No	No	No	2.01	4.8	1.06	141	2.72	142.9	10.4	87.9	20	226.9	20.9	6.39566	14.0262	41	47.6	15.3	2.26	0.84	0.9	0.3	149.6	90.7	501.5	3.6	25	477	12	13	4.09	0.49	51.8	181
Non-LF	Male	5.06	32-37W	1500-2500g	Cesarean delivery	Formula	No	Yes	No	No	Yes	No	No	Yes	No	No	No	2.18	4.6	0.78	136	2.47	172.2	11.1	36.7	23.9	375.3	19.9	16.4049	12.6041	43.8	48.8	14.4	2	0.9	0.72	0.17	234.3	195.6	357	3.6	53.6	212	11.48	10.2	5.87	0.38	42.2	154
Non-LF	Male	5.05	32-37W	2500-4000g	Cesarean delivery	Formula	No	Yes	No	No	No	No	No	No	Yes	No	No	2.23	3.6	0.7	137	1.9	267.7	8	34.9	24.5	243.9	29.2	9.609	0.583099	53.7	42.3	11.5	1.74	1.09	0.3	0.23	418.9	86.6	332	3.3	55.6	206	12.08	10.2	6.31	0.41	46.4	166
LF	Male	5.05	28-32W	2500-4000g	Cesarean delivery	Formula	No	Yes	No	No	No	No	No	No	Yes	No	No	2.09	4.2	0.73	139	1.99	504	2.9	17.6	18	62.3	77.2	8.94928	12.3	95.2	37.5	9.2	1.92	0.56	0.96	0.37	219.9	23.9	266.2	2.6	61.2	105	8.74	11.5	4.75	0.89	32.2	108
Non-LF	Male	5.05	28-32W	2500-4000g	Cesarean delivery	Formula	No	Yes	No	No	No	No	No	Yes	No	No	No	2.02	3.7	0.92	134	2.05	170	5	26	18.5	43	74.1	6.08006	20.1564	84.8	39.5	10	1.58	0.77	0.76	0.37	104	24	241	4.5	44	170	4.37	12	0.67	0.02	35.9	125
Non-LF	Male	18.02	28-32W	2500-4000g	Cesarean delivery	Formula	No	Yes	No	No	Yes	Yes	No	No	Yes	No	No	2.17	3.2	0.91	139	2	382	5.3	21.7	19.3	50.1	131.6	7.94047	9.9	145.3	41.5	8.9	2	0.82	0.88	0.3	125	20	258	2.3	35.4	58	7.57	11.5	3.58	0.53	28.7	99
Non-LF	Female	5.04	32-37W	2500-4000g	Cesarean delivery	Formula	No	Yes	No	No	No	Yes	No	No	Yes	No	No	2.28	4.4	0.82	137	2.33	179.1	4.2	28	18.5	58.1	74.2	9.84616	20.2832	86.3	47.2	13.9	3.02	0.68	1.77	1.75	99.3	28.9	293.1	2	41.3	113	12.61	11.3	5.57	0.73	33.7	110
Non-LF	Male	5.05	32-37W	2500-4000g	Vaginal birth	Formula	No	Yes	No	No	No	Yes	No	No	No	No	No	2.42	4.7	0.79	132	1.77	113.5	1.1	29.8	18.5	322.9	26.8	9.18245	21.1146	45.2	49.4	16.7	2.51	1.12	0.83	0.31	269.2	59.5	353.8	2.5	52.5	248	16.36	9.6	2.48	0.54	49.6	177
Non-LF	Male	5.02	28-32W	<1500g	Cesarean delivery	Formula	No	Yes	No	No	No	Yes	No	No	Yes	No	No	2.34	4.4	0.73	137	1.78	286.4	3.5	21.5	17.4	155.9	136.4	11.8721	18.7	153.8	42.2	12.5	2.24	0.7	1.01	0.32	48.6	24.9	188.7	3.2	48.4	68	11.43	11.6	6.96	1.07	34.7	125
Non-LF	Male	5.37	>37W	1500-2500g	Cesarean delivery	Formula	No	No	No	No	No	Yes	No	No	No	No	No	2.17	4.7	0.95	137	1.54	109.4	14	65.7	22	74.5	53	11.395	12.3	75	59.4	23.5	1.78	0.8	0.54	0.44	289.1	28.4	518.6	4	81.4	451	14.76	10.6	2.62	0.11	49.1	172
Non-LF	Male	5.24	>37W	2500-4000g	Cesarean delivery	Formula	No	No	No	No	No	Yes	No	No	Yes	No	No	1.95	4.5	0.71	136	1.47	138	12.4	31	17	220.9	1.9	5.89241	7.2	5.5	47.6	15.6	1.85	0.46	0.93	0.67	53.7	30.4	288.9	1.5	29.1	102	7.83	12.5	5.24	0.05	42.9	153
Non-LF	Male	5.16	32-37W	1500-2500g	Vaginal birth	Formula	No	No	No	No	No	No	Yes	No	No	No	No	2.09	4	0.91	137	1.74	150.2	4	54.9	23.2	63.3	27.8	4.43614	12.3	51.1	52.3	17.6	1.18	0.5	0.41	1.75	2013.3	123.7	567.3	3.8	63	319	12.3	10.2	2.9	0.06	56.2	200
LF	Male	5.03	28-32W	<1500g	Cesarean delivery	Formula	No	Yes	No	No	No	No	No	No	No	No	No	2.18	4.7	0.9	137	1.97	426.7	2.9	18.5	19.3	34.4	153.9	12.6714	3.7	167.5	44.2	11.7	1.97	0.88	0.79	0.06	320.5	173.4	418.9	2.2	51.8	137	12.73	12.3	6.63	0.39	36	122
Non-LF	Female	5.04	28-32W	2500-4000g	Cesarean delivery	Formula	No	Yes	No	No	No	Yes	No	No	Yes	No	No	2.35	4.5	0.7	139	2.09	229.5	3.3	38.8	18.5	49.8	104.6	9.38369	10.1289	116.4	43.9	13.2	2.2	0.96	0.83	0.45	222.7	86.6	539	1.6	37.2	108	8.57	12.2	4.04	1.88	32	102
Non-LF	Female	25.02	28-32W	2500-4000g	Cesarean delivery	Formula	No	Yes	No	No	Yes	Yes	No	No	No	No	No	2.19	4.9	0.81	135	1.98	258.5	22.5	38.8	24.6	142	6.5	11.7054	31.9	31.1	46.2	13.9	3.69	0.81	1.48	1.65	21.7	22.9	323.7	1.8	24.2	85	8.15	11	5.23	0.68	38.3	132
Non-LF	Male	5.47	>37W	2500-4000g	Cesarean delivery	Breastfeeding	No	No	No	No	No	Yes	No	Yes	No	No	No	2.75	5.6	0.9	136	1.85	219.3	15.6	36.5	18.5	186.5	5.2	16.1391	4.28282	13.1	76.7	34.6	3.35	0.65	1.93	0.66	117.1	29.2	318.3	7.1	23.6	186	15.98	10.4	4.53	0.73	27.2	95
Non-LF	Male	5.08	>37W	2500-4000g	Cesarean delivery	Formula	No	Yes	No	No	No	No	No	Yes	Yes	No	No	1.99	4.6	0.9	141	2.98	170	8	29	21.2	127	10.3	12.7358	13.1216	31.5	42.6	13	1.58	0.88	0.49	0.12	335	49	301	3.7	69	392	13.76	10	5.84	0.52	39.2	138
Non-LF	Female	5.94	>37W	2500-4000g	Cesarean delivery	Formula	No	No	No	No	No	No	No	No	No	No	No	1.94	3.7	0.87	144	1.58	132	15	39	29.9	115	43.3	9.20488	7.1929	73.2	54.2	18.7	1.08	0.53	0.32	0.56	568	36	368	3.4	65	310	16.09	9.7	3.01	0.02	38.8	135
Non-LF	Male	5.06	>37W	2500-4000g	Cesarean delivery	Formula	No	Yes	No	No	No	No	No	No	Yes	No	No	2.28	4.4	0.78	138	1.58	156	10	37	23.7	162	16.6	9.20182	3.81741	40.3	57.8	20.1	1.68	1.15	0.29	0.27	670	69	410	1.8	45	253	13.63	9.2	3.33	0.19	48.1	169
Non-LF	Male	11.13	>37W	2500-4000g	Cesarean delivery	Formula	No	No	Yes	No	No	No	No	No	No	No	No	2.05	4.1	0.77	131	2.43	117.9	8.8	28.2	26.3	100.9	206.3	15.5216	12.3	232.6	56.7	21.5	1.99	0.88	0.92	0.68	152.7	29.5	312.6	1.8	54.3	254	14.64	12.6	7.67	1.19	27.7	95
Non-LF	Male	5.05	>37W	2500-4000g	Cesarean delivery	Formula	No	Yes	No	No	No	No	No	No	No	No	No	2.21	4.5	0.75	136	1.88	81.4	4	27.7	19.4	102.5	17.2	9.08493	8.56509	36.6	54	19.1	2.18	1.19	0.54	0.48	720.7	51.5	312.8	3.7	51.4	306	13.72	10.5	3.31	0.29	43.6	156
Non-LF	Male	5.06	>37W	2500-4000g	Cesarean delivery	Formula	No	Yes	No	No	No	No	No	No	No	No	No	2.66	4.2	0.98	132	1.56	155.7	29.9	36.2	23.2	196.5	24	12.0966	10.6199	47.2	59.9	23.2	1.96	1.07	0.45	0.56	463.6	57	416.8	5	65.6	461	20.04	10	1.74	0.1	50.2	177
Non-LF	Female	5.02	32-37W	2500-4000g	Cesarean delivery	Formula	No	Yes	No	No	Yes	Yes	No	Yes	No	No	No	2.17	4.5	0.91	140	2.36	240.7	2.7	35.6	17.9	209.6	19.1	3.25284	12.3	37	36.8	9.5	1.94	0.99	0.57	0.18	192.9	186.3	432.7	3.1	42.9	219	8.56	11.2	4.68	0.2	49.8	164
Non-LF	Male	5.06	32-37W	2500-4000g	Cesarean delivery	Formula	No	Yes	No	No	Yes	No	No	No	No	No	No	2.06	4	0.84	131	2.8	149.3	3	36	18	108.6	51.9	13.3424	12.3	69.9	57.2	20.4	2.75	0.94	1.24	0.38	642.5	289.3	583.4	3.3	52	380	19.13	10.2	4.35	0.36	57.3	206
Non-LF	Female	5.03	>37W	1500-2500g	Cesarean delivery	Formula	No	No	No	No	No	Yes	No	No	Yes	No	No	1.99	2.8	0.62	139	2.37	59.9	14.4	35.2	19.3	14	84	4.2041	9.54374	99.7	38.1	10.7	1.62	0.5	0.76	0.55	135.2	28.5	500.8	1.3	33.5	95	16.11	10.1	8.79	0.23	49.9	159
Non-LF	Male	5.06	32-37W	2500-4000g	Cesarean delivery	Formula	No	Yes	No	No	No	Yes	No	No	No	No	No	2.11	5.3	0.7	138	1.75	141.3	12.6	19.7	23.1	162.4	22	7.44197	7.57755	45.1	45.2	13.6	2.37	1.07	0.86	0.2	93.9	47.2	273.2	3.9	52.5	165	30.78	8.6	4.43	3.44	64	215
Non-LF	Male	5.03	>37W	2500-4000g	Cesarean delivery	Formula	No	No	No	No	No	Yes	No	No	Yes	No	No	2.2	3.9	0.87	137	1.17	436	14	19	17	10	5.2	14.8778	1	6.7	70.2	33.2	7.21	2.8	3.54	3.36	36	8	168	2.8	41	259	9.14	10.7	2.27	0.03	38.5	131
Non-LF	Male	5.04	>37W	2500-4000g	Cesarean delivery	Formula	No	Yes	No	No	No	Yes	No	No	No	No	No	2.33	4	0.68	135	1.51	111	7.4	31.8	25.4	85.6	26.5	10.1371	7.40032	51.9	53.8	19.3	1.42	0.74	0.41	0.29	230.1	29.3	349.7	3.7	60.6	306	10.91	10.7	5.38	0.63	40.5	150
Non-LF	Male	5.03	>37W	2500-4000g	Cesarean delivery	Formula	No	Yes	No	No	No	Yes	No	No	No	No	No	2.21	4.4	0.8	139	1.5	65	9	23	18.1	121	11.3	8.99198	8.09174	29.4	51.9	20.2	1.34	0.84	0.39	0.36	277	103	344	3.5	65	525	18.2	9.6	5.65	0.31	53.1	171
Non-LF	Female	11.81	>37W	2500-4000g	Vaginal birth	Formula	No	No	No	No	No	No	No	No	No	No	No	2.47	4.6	0.87	139	2.29	158.142	1.79921	46.7	23.2	178.389	18.7	11.6524	15.0616	41.9	53.2194	13.7276	1.75	0.7	1.36	0.89	336	37	396	6.6	25	44	10.66	10.4	4.8	0.91	24.7	85
Non-LF	Male	5.03	28-32W	<1500g	Cesarean delivery	Formula	No	Yes	No	No	No	Yes	No	No	No	No	No	2.02	4.2	1.26	138	1.99	343	1	29	20.5	187	25.6	9.82746	33.3942	46.1	38.6	8.5	2.82	1.5	1.11	0.13	237	206	379	3.2	36	172	12.61	8.2	4.5	0.26	46	171
LF	Male	5.07	32-37W	<1500g	Cesarean delivery	Formula	No	Yes	No	No	No	No	No	No	No	No	No	2.15	4.6	0.73	137	1.39	271.2	9.1	14.4	20.8	105	141.9	7.81818	19.3309	162.7	42.2	13.4	2.53	1.14	1.14	0.41	73.2	29.8	259.4	3.8	56.9	85	11.25	9.3	3.65	0.23	37.3	140
Non-LF	Female	24.11	>37W	2500-4000g	Vaginal birth	Formula	No	No	Yes	Yes	No	No	No	No	No	No	No	2.4	4.8	0.88	139	1.91	136	10	25	35.2	62	64.8	9.34469	9.38025	100	54.8	19.2	2.76	1.14	1.69	0.71	76	31	230	1.8	27	207	8.07	10.1	3.02	0.2	41.5	139
Non-LF	Male	5.04	28-32W	2500-4000g	Vaginal birth	Formula	No	Yes	No	No	No	Yes	No	Yes	No	No	No	2.36	4.4	0.8	137	2.03	279.5	18.4	18.3	20.1	225.9	101.4	10.5443	10.7	121.5	43.7	14	1.34	0.83	0.4	0.16	235	120	369	6.1	55.3	102	7.09	11.5	3.97	0.53	37.5	135
Non-LF	Female	5.04	32-37W	2500-4000g	Cesarean delivery	Formula	No	Yes	No	No	No	Yes	No	No	No	No	No	2.26	4.4	0.83	134	2.17	189.3	6.5	18.2	29.5	182.4	46.2	11.74	22.6928	75.8	43.2	12.3	3.08	1.09	1.4	0.44	157.7	27.4	259.5	1.5	34.1	79	12.71	12.3	6.93	0.32	43.6	149
Non-LF	Male	5.08	>37W	2500-4000g	Cesarean delivery	Formula	No	Yes	No	No	Yes	Yes	No	No	No	No	No	2.21	4.4	0.88	139	1.5	227.5	11.6	35.4	19.4	476	118.5	9.44973	7.7	137.9	49	15.1	1.31	0.76	0.36	0.32	175	62	351	6	72	315	10.47	11.5	4.94	0.77	46.6	151
Non-LF	Male	5.88	>37W	1500-2500g	Vaginal birth	Formula	No	No	No	No	No	Yes	No	Yes	Yes	No	No	2.42	4	0.72	141	1.79	196.1	17	83.4	32.9	142.1	33.7	14.0768	15.123	66.6	52.9	18.4	1.69	0.75	0.57	0.49	460.2	37.5	562.5	4.6	65.5	325	22.95	10	3.22	0.2	49.8	175
Non-LF	Male	5.95	32-37W	2500-4000g	Cesarean delivery	Formula	No	Yes	No	No	No	Yes	Yes	No	No	No	No	2.18	3.7	0.73	140	1.75	243.2	19.4	30.7	42.1	137.7	14.5	12.646	36.6	56.6	46.3	19.9	2.61	0.44	1.47	1.55	56.5	23.5	270.8	4.2	46	96	9.61	8.93336	6.16	0.47	32.6	121
Non-LF	Male	28.99	>37W	2500-4000g	Cesarean delivery	Formula	No	No	No	No	No	No	No	No	No	No	No	2.33	5.2	0.73	133	1.56	416	63.2	62.1	25.1	289	14.2	11.1066	39.6405	39.2	58.2	22.5	4.69	0.85	2.65	2.7	110.4	43.3	379.6	2.5	31.2	121	14.9	11.5016	4.99	1.5	31.9	105
Non-LF	Male	5.68	28-32W	<1500g	Vaginal birth	Formula	No	Yes	No	No	Yes	Yes	No	Yes	Yes	No	No	1.68	5.4	0.81	136	2.45	286.5	6	116.5	20.9	382.7	63.3	8.83171	1.58905	84.2	45.4	13.3	2.09	0.91	0.87	0.34	369.6	128.8	1000.8	6.2	61.1	404	11.37	9	4.24	0.01	44.8	152
Non-LF	Male	5.05	28-32W	1500-2500g	Vaginal birth	Formula	No	Yes	No	No	No	Yes	No	No	No	No	No	1.95	4.3	1.28	135	1.63	98.6	3.3	41.1	21.2	310.8	26.4	7.01192	24.7221	47.6	43.2	12.8	1.24	0.7	0.85	0.14	110.3	46.7	363.8	2.3	24.2	118	5.75	10.8	2.57	0.02	45.1	156
LF	Male	5.03	28-32W	2500-4000g	Cesarean delivery	Formula	No	Yes	No	No	No	Yes	No	Yes	Yes	No	No	1.99	4.2	0.68	138	2.36	128.2	22.7	39.9	24.7	422.6	24.2	9.8878	8.9642	48.9	40.2	10	1.68	0.83	0.71	0.06	188.5	177.9	380.6	1.1	43.1	170	8.39	10.1	7.08	0.11	44.3	153
Non-LF	Male	6.3	32-37W	2500-4000g	Cesarean delivery	Formula	No	No	No	No	No	No	Yes	Yes	Yes	Yes	No	2.37	4.3	0.74	135	1.83	213.4	32.9	25.9	17	144.6	4.9	10.2754	14.3997	8.9	56.4	23.2	2.81	0.96	1.53	0.83	33.7	19.6	209.6	3.6	21.8	52	6.92	10.7	2.5	0.11	32.3	109
Non-LF	Female	28.99	32-37W	2500-4000g	Cesarean delivery	Formula	No	No	No	No	No	No	No	No	Yes	No	No	2.22	4.7	0.94	133	2.33	105.9	5.1	16.7	25.7	74.2	31.4	12.1007	13.8765	57.1	44.6	10.9	2.66	1.38	0.83	0.18	91.4	28.4	244.7	5.2	30.7	50	8.92	11.8	4.52	0.85	23.6	82
Non-LF	Female	21.51	28-32W	1500-2500g	Vaginal birth	Formula	No	Yes	No	No	No	Yes	No	Yes	No	No	No	2.21	4.1	0.78	135	1.91	276.4	22	26.3	17	177.8	12.5	11.5747	18.4	19.4	41.3	10.2	3.31	0.82	1.82	0.83	96.4	20.2	311.5	3	31.3	89	7.12	10.5	5.02	0.41	20	69
Non-LF	Male	5.05	28-32W	2500-4000g	Cesarean delivery	Formula	No	Yes	No	No	No	No	No	Yes	Yes	No	No	2.3	4	0.85	138	1.95	227.2	6.9	22.4	24.3	19.6	39.4	8.84174	6.27023	63.7	43.1	11.5	3.01	1.27	1.22	0.39	113.6	25.7	190	2.5	47	99	7.39	12.7	5.09	0.46	30.7	101
Non-LF	Female	5.52	>37W	2500-4000g	Cesarean delivery	Formula	No	No	Yes	No	No	No	No	No	No	Yes	No	2.13	4.4	0.59	139	1.67	133.4	29.2	69.9	20.2	138.5	55.8	12.5373	9.00183	76	59.9	21.8	1.83	0.76	0.72	0.65	968.5	39.4	516.2	5.6	84.3	438	17.02	9.6	3.91	0.09	44.8	157
LF	Male	5.02	28-32W	2500-4000g	Cesarean delivery	Formula	No	Yes	No	No	No	Yes	No	Yes	No	No	No	2.02	4.5	0.77	137	1.9	224.5	2.2	47.6	23.2	173.1	39.1	9.73218	3.68454	62.2	39.7	10.2	1.86	0.85	0.76	0.09	310.3	394.3	440.5	4.1	57.7	138	4.57	9.5	1.85	0.1	45.7	158
Non-LF	Female	5.06	>37W	2500-4000g	Cesarean delivery	Breastfeeding	No	Yes	No	No	Yes	Yes	No	Yes	Yes	No	No	2	4.4	0.8	134	2.19	161.7	14.7	66.6	18.8	75.8	22.5	11.7825	10.9198	41.3	53	18.9	2.17	0.91	0.74	0.67	1380.3	121.8	549.7	4.1	86.5	573	9.24	9.9	3.3	0.29	44.9	154
Non-LF	Male	5.07	28-32W	2500-4000g	Cesarean delivery	Formula	No	Yes	No	No	No	Yes	No	Yes	No	No	No	2.11	3.9	0.68	143	1.57	426.4	9	20.7	32.7	79.2	78.7	8.47848	39.7471	111.4	42.2	11.2	1.56	0.31	0.85	1.19	61	29.4	264.2	1.9	34.2	120	5.43	12.1	2.5	0.34	31.7	108
Non-LF	Male	5.06	28-32W	2500-4000g	Cesarean delivery	Formula	No	Yes	No	No	No	Yes	No	Yes	No	No	No	2.24	4.3	0.8	135	1.96	333.6	7.3	21	19.3	107.9	83.1	8.56163	22.2916	97.4	41.7	6.9	2.43	0.89	0.88	0.98	188	26.6	223.4	2.41	26.5	135.1	10.5	11.4	6.46	0.84	43.2	150
Non-LF	Male	5.05	>37W	2500-4000g	Cesarean delivery	Formula	No	Yes	No	No	Yes	No	Yes	No	Yes	No	No	2.35	4	0.62	137	1.49	128.8	14	46.9	18.3	106	49.3	5.19711	12.0862	67.6	56.1	21.5	1.45	0.65	0.56	0.31	1115.9	59.9	458.7	3.7	68	279	16.9	8.4	2.81	0.28	51.4	190
Non-LF	Male	5.05	>37W	1500-2500g	Cesarean delivery	Formula	No	Yes	No	No	No	Yes	No	No	Yes	No	No	2.43	4.1	0.7	138	1.56	95.4	9	68.9	23.7	205.8	22.8	13.062	12.3	46.6	56.5	21.1	1.84	0.85	0.68	0.34	272.5	60.8	486.7	3.9	63	314	21.13	10	3.24	0.14	60.1	204
Non-LF	Male	15.48	>37W	1500-2500g	Vaginal birth	Formula	No	No	No	No	No	Yes	No	No	No	No	No	2.4	4.9	0.69	137	2.51	143.7	14.1	28	19.2	80.4	122.6	12.9725	32.5182	141.8	55.5	19.2	4.22	1.39	2.11	1.08	197.6	41.7	318.5	4.8	36.4	140	16.52	10.1	6.14	0.86	39.3	137
Non-LF	Female	10.38	>37W	>4000g	Cesarean delivery	Formula	No	No	No	No	No	Yes	No	No	No	No	No	2.12	4.4	0.7	139	2.11	156.7	3.2	21.7	20.8	79.7	53.9	8.10069	14.4279	74.6	46.6	15.7	4.14	1.31	2.2	0.56	110.9	26.4	261.6	1.3	43.2	196	10.84	12.4	3.14	0.53	48.4	157
Non-LF	Male	22.48	>37W	>4000g	Cesarean delivery	Formula	No	No	No	Yes	No	Yes	No	No	No	No	No	2.63	5.1	0.78	137	1.7	348.9	9.5	26.9	34.9	499.1	47.3	10.009	25.6441	82.2	60.3	22.1	3.51	1.64	1.28	0.96	97.1	36.2	310.8	3.2	29	135	10.8	8.7	6.04	0.22	40.8	151
Non-LF	Male	5.03	28-32W	1500-2500g	Cesarean delivery	Formula	No	Yes	No	No	No	Yes	No	Yes	Yes	No	No	2.3	4.1	1.02	130	2.13	195.6	4.3	18.8	19.3	248.6	120.5	11.2775	15	136.6	42.4	8	3.2	1.23	1.43	0.45	136.1	17.4	232.8	5.1	35.1	152	7.73	11	3.88	0.6	22.9	82
LF	Male	5.05	28-32W	2500-4000g	Cesarean delivery	Formula	No	Yes	No	No	No	Yes	No	No	Yes	No	No	2.27	4.1	0.84	137	1.93	240.9	4.6	18.4	30.3	86.3	93.1	10.742	17.0783	123.4	45.8	11.3	3.24	1.22	1.49	0.37	196	25.4	245.4	1.1	48.8	57	9.49	11.2	6.79	0.55	27.1	88
Non-LF	Female	5.04	28-32W	2500-4000g	Cesarean delivery	Formula	No	Yes	No	No	No	Yes	No	No	No	No	No	2.01	5.5	0.96	133	2.12	229.5	6.3	53.3	19.3	325.2	32.1	9.63151	12.3	47.4	49.7	18.7	3.85	1.32	2.04	0.29	97.7	70.3	692.5	2.7	43.6	122	49.41	10.5	11.36	0.35	53.8	183
Non-LF	Female	5.06	>37W	2500-4000g	Vaginal birth	Formula	No	Yes	No	No	Yes	No	No	No	No	No	No	2.3	4	0.68	136	1.27	149.1	11.5	33.2	25.7	165	33.3	10.9942	10.698	59	64.2	25.5	1.54	0.83	0.5	0.31	486.9	44.1	435.8	3	57.6	352	11.26	9.2	2.65	0.19	45.6	160
Non-LF	Male	5.05	28-32W	2500-4000g	Cesarean delivery	Formula	No	Yes	No	No	No	No	No	No	No	Yes	No	2.1	3.7	1.41	138	2.3	115.4	10.4	54	25.9	394.1	42.3	3.38268	24.5787	68.2	42.8	12.1	2.39	0.91	1.28	0.14	156.9	99.3	431.4	3	27.2	134	6.49	7.8	1.91	0.54	50	190
Non-LF	Female	5.05	28-32W	<1500g	Cesarean delivery	Formula	No	Yes	No	No	No	Yes	No	No	No	No	No	2.24	3.9	0.88	139	2.01	222.7	2.9	37	23.5	161	31.8	10.0806	12.3	55.3	43.4	12.2	2.55	0.8	1.39	0.18	300.6	199.3	433.8	2.9	46.4	242	12.26	10.5	5.26	0.34	64.6	226
Non-LF	Male	14.78	>37W	2500-4000g	Cesarean delivery	Breastfeeding	No	No	No	No	No	Yes	No	No	No	No	No	2.37	4.6	0.79	136	2.33	135.3	15.2	34.4	23.3	75.5	57	14.2862	4.16935	80.3	49.2	15.7	3.18	1.4	1.26	0.74	187.8	47.7	337.8	2.8	36.8	50	16.54	9.9	3.89	0.5	31.3	110
LF	Female	5.05	28-32W	2500-4000g	Cesarean delivery	Formula	No	No	No	No	No	Yes	No	Yes	Yes	No	No	2.09	3.5	0.81	139	2.12	127.8	207.2	1694.7	18	302.3	19.6	7.52872	22.2044	37.7	28.8	5.7	1.11	0.38	0.71	0.11	3216.7	1137.7	6782.6	4.2	49.7	274	29.88	10.4	19.41	1.32	37.5	120
Non-LF	Female	5.02	28-32W	<1500g	Cesarean delivery	Formula	No	Yes	No	No	No	Yes	No	No	No	No	No	1.9	4.2	1.04	133	1.95	160.8	3.1	32.5	18.1	310.3	20	8.93122	12.0137	38.2	41.7	10.7	2.07	0.77	1.02	0.14	142.1	66.8	331.6	2.9	49.1	334	15.93	8.6	3.86	0.27	48	156
Non-LF	Female	24	>37W	2500-4000g	Cesarean delivery	Formula	Yes	No	No	No	No	Yes	No	No	No	No	No	2.39	4.8	0.75	133	2.08	216.8	25.5	37.2	21.4	140.6	49.3	11.5487	32.9303	70.7	57.6	20.4	2.99	1.15	1.32	1.64	99.6	38	260.7	2.3	32.3	152	10.33	12.3	3.88	0.16	48.2	159
Non-LF	Male	5.08	32-37W	2500-4000g	Vaginal birth	Formula	No	Yes	No	No	No	Yes	No	No	Yes	No	No	2.08	4.1	0.74	133	1.65	289.8	14.4	57.5	21.4	230.4	39	9.48283	12.3	60.5	51.4	17.4	2.73	1.16	1.06	0.6	138.6	106.4	546.5	2.4	54.2	253	21.14	8.9	2.91	0.05	47.2	165
Non-LF	Male	5.05	32-37W	2500-4000g	Cesarean delivery	Formula	No	Yes	No	No	Yes	Yes	No	No	Yes	Yes	No	2.09	4.5	0.73	133	2.59	210.6	16.6	50.9	19.3	826.6	39.1	4.65075	5.11124	58.5	46.1	14.1	1.32	0.54	0.52	0.28	414.4	301.3	682	5.2	41.5	294	23.31	8.7	3.07	0.08	48.8	170
Non-LF	Male	5.13	32-37W	1500-2500g	Cesarean delivery	Formula	No	No	No	No	No	No	No	No	Yes	Yes	No	2.01	4	0.65	136	1.97	168	7.1	28	23.6	155.3	277.5	11.9399	14.4638	301.1	46.6	14.8	1.94	0.73	1.18	0.28	127.2	20.5	501	7.8	58.1	408	12.47	9.6	4.63	0.1	54.6	199
Non-LF	Male	5.05	>37W	2500-4000g	Vaginal birth	Formula	No	Yes	No	No	No	Yes	No	No	Yes	No	No	1.94	3.6	1.04	138	2.06	147.7	21.6	51.1	24.8	421.6	28	11.2576	5.08733	52.8	63.1	25.5	1.83	0.71	0.82	0.35	1329.2	75.5	393	3.5	64.2	377	25.84	9.1	2.95	0.19	47.1	164
Non-LF	Female	5.05	32-37W	1500-2500g	Cesarean delivery	Formula	No	Yes	No	No	No	Yes	No	No	No	No	No	2.12	4	0.65	136	2.11	176	6.9	50.7	22.7	329.5	23	11.947	10.6605	45.7	59.9	24.2	1.8	0.98	0.58	0.24	1157.5	192.4	536.6	3.1	59.3	157	10.02	9.6	3.05	0.51	44.7	162
Non-LF	Female	28.99	>37W	1500-2500g	Cesarean delivery	Formula	Yes	No	No	No	No	No	No	No	No	No	No	2.35	4.7	0.79	137	1.72	287	21.9	62.5	20.6	175	32.2	9.24338	4.97173	52.8	49.5	15.6	3.02	1.17	1.44	0.41	96.9	24.1	263.8	1.3	23.5	129	6.81	10.8	3.87	0.14	33.3	113
Non-LF	Male	6.99	>37W	2500-4000g	Cesarean delivery	Formula	Yes	No	Yes	No	No	Yes	No	No	No	No	No	2.4	4.6	0.76	137	2	121.9	21.2	45.9	20	119.1	25.3	12.1615	10.9648	45.3	63.9	25.8	1.9	0.68	0.82	0.93	589.3	38.1	416	1.6	52.9	232	10.22	10.6	4.98	0.47	63.4	216
Non-LF	Female	7.05	>37W	1500-2500g	Vaginal birth	Formula	No	No	No	No	No	Yes	No	No	No	No	No	2.12	3.9	0.83	138	1.64	122.2	8.3	34.5	17.5	156.2	128.8	8.77132	23.3284	146.3	54	18.6	1.39	0.55	0.58	0.78	418.7	25	335.3	2.5	60.7	136	9.5	11.5	2.13	0.22	42.8	153
Non-LF	Male	5.11	32-37W	<1500g	Cesarean delivery	Formula	No	Yes	No	No	No	Yes	No	No	Yes	No	No	2.11	2.6	0.81	141	1.14	275.7	1.8	18.6	29.3	201.8	47.1	6.00328	11.9842	76.4	49.5	20.6	1.63	0.48	0.91	0.37	122.6	32.6	432.3	1.6	51.9	97	5.72	9.07176	2.91	0.08	44.7	152
Non-LF	Female	5.36	32-37W	1500-2500g	Cesarean delivery	Formula	No	Yes	No	No	No	Yes	No	Yes	No	No	No	2.14	4.1	0.78	138	1.38	87.3	5.8	17.4	20.4	246.9	193.5	6.94338	9.7	213.9	48.8	17.5	3.01	1.22	1.2	0.32	238.2	89.8	721.8	6.6	41.8	120	18.33	10.6	6.99	0.77	64.9	220
Non-LF	Male	5.07	>37W	2500-4000g	Cesarean delivery	Formula	No	Yes	No	No	No	No	No	No	No	No	No	2.11	4.2	0.85	138	1.38	169	45.1	36.4	23.6	95	23.2	8.9344	13.8176	46.8	57.9	21.9	1.62	0.75	0.57	0.4	576.8	46.8	518	3	82.8	367	9.91	10.6	3.27	0.49	36.7	128
Non-LF	Female	5.07	>37W	2500-4000g	Vaginal birth	Formula	No	No	No	No	No	Yes	Yes	No	No	No	No	2.38	4.5	0.89	138	1.36	116.3	7.9	22.5	18.7	24.4	16	9.38938	12.3	34.8	54.7	19.3	1.47	0.78	0.38	0.28	720.7	70.5	391.6	4.5	62.4	355	18.7	9.7	3.71	0.32	49.4	171
Non-LF	Male	5.04	28-32W	2500-4000g	Cesarean delivery	Formula	No	Yes	No	No	No	Yes	No	No	Yes	No	No	2.22	5.5	0.78	141	2.69	230.9	5	43.8	23.4	174.9	54.5	12.8742	10.7852	77.9	49	16.6	1.99	0.72	0.98	0.19	59.4	44.2	405.3	6.9	52.4	128	13.62	12	5.54	0.56	50.7	174
Non-LF	Female	28.99	>37W	2500-4000g	Cesarean delivery	Formula	Yes	No	No	No	No	Yes	No	No	No	No	Yes	2.44	4.7	0.95	136	1.67	222.6	30.2	36.6	17	101.2	12.2	15.5164	16.1	18.9	57.6	21.2	2.49	1.33	0.66	0.71	79.8	32.6	275.2	3.3	26.7	101	13.35	8.6	7.68	0.56	41.2	132
Non-LF	Female	5.35	32-37W	2500-4000g	Cesarean delivery	Formula	No	No	Yes	No	Yes	Yes	No	No	Yes	No	No	2.15	3.9	0.63	139	2.82	138.9	5.5	28.8	22.9	131.3	43.8	9.41697	30.0094	66.7	46.8	15.8	3.02	0.87	1.58	0.3	202.2	25.4	360.2	4.1	63.6	350	7.99	9.5	4.53	0.27	36.4	134
Non-LF	Female	5.31	28-32W	2500-4000g	Cesarean delivery	Formula	Yes	Yes	No	No	No	No	No	No	Yes	No	No	1.95	4.4	0.75	139	2.01	189.4	3.6	33.3	21.5	556.2	127.9	5.9125	19.1	149.4	48.8	18.4	1.94	0.6	1	0.35	95.9	19	181.3	2.2	39.2	56	19.91	11.5	9.03	0.67	60.5	212
Non-LF	Male	5.06	32-37W	2500-4000g	Cesarean delivery	Formula	No	Yes	No	No	No	Yes	No	No	No	No	No	2.26	3.5	0.82	138	1.25	165.6	3.9	18.1	27.3	109.9	50.8	8.17729	10.6609	78.1	45.2	14	2.09	0.73	1.03	0.33	74.8	17.2	316.7	3	47.5	89	5.59	11.3	2.31	0.17	39.7	138
Non-LF	Male	5.04	32-37W	2500-4000g	Cesarean delivery	Formula	No	Yes	No	No	No	Yes	No	No	No	No	No	2.15	4.1	0.78	138	1.52	242.5	10.2	13.2	17.3	221.9	137.3	11.3969	2.9	154.6	39.6	12.1	1.89	0.83	0.75	0.11	272.7	79.1	376.7	3.1	51.3	144	6.25	9.7	3.2	0.31	48.5	171
Non-LF	Male	5.04	32-37W	<1500g	Cesarean delivery	Formula	No	Yes	No	No	No	Yes	No	No	No	No	No	2.23	4.8	0.74	138	1.55	247.8	7.7	13.3	18.7	201.2	100.6	8.22783	3.4	119.3	38.4	11.7	1.63	0.74	0.62	0.11	222.7	62.5	305.7	2.6	45.4	67	6.31	11.2	3.73	0.19	37.5	137
Non-LF	Male	5.06	>37W	2500-4000g	Cesarean delivery	Formula	No	Yes	No	No	No	Yes	No	No	Yes	No	No	2.2	4.1	0.77	135	1.4	143.7	25.9	160.6	19.5	227.3	37.8	13.084	15.4167	57.3	56.1	21	2.49	0.89	1.06	0.36	1433.1	148.2	873.8	3.6	61.7	364	20.39	9.3	5.13	0.26	53.4	177
Non-LF	Female	5.03	28-32W	2500-4000g	Cesarean delivery	Formula	No	Yes	No	No	No	No	Yes	No	No	No	No	2.13	4.1	0.85	138	1.49	112.6	16.3	21.1	23.4	186.7	25.8	7.675	5.34764	49.2	39.4	11.3	2.2	0.67	1.18	0.11	61.6	67.6	279.9	2.1	42.5	213	23.05	10.2	5.65	0.1	49.5	163
Non-LF	Male	10.38	>37W	2500-4000g	Cesarean delivery	Formula	Yes	No	No	No	No	No	No	No	No	No	No	2.12	5.4	0.69	134	1.19	140.9	8.9	25	25.3	116.6	43.2	10.5159	3.51059	68.5	63.3	30.6	3.42	1.22	1.63	0.49	72.9	36.4	342.4	3	36.4	101	8.43	11.9	3.62	0.85	40.4	135
Non-LF	Male	5.07	32-37W	2500-4000g	Cesarean delivery	Formula	No	No	No	No	No	Yes	No	No	Yes	No	No	2.42	4.6	0.84	136	1.59	220.1	5.4	30.5	26.4	137	23.6	10.2954	24.297	50	50.8	16.8	1.63	0.85	0.5	0.16	459.7	46.3	366	4.9	66.9	304	11.72	11.2	3.46	0.85	54.6	191
Non-LF	Female	5.08	>37W	2500-4000g	Cesarean delivery	Formula	No	Yes	No	No	No	No	No	Yes	No	No	No	2.23	4.2	0.85	137	1.94	206.5	9.2	14.5	20.7	112.4	18	10.7186	12.3	38.7	53.4	16.7	1.63	0.79	0.54	0.19	92.3	17.5	401.7	3.6	58.6	296	8.44	10.3	2.23	0.84	41.2	146
LF	Male	5.04	28-32W	<1500g	Cesarean delivery	Formula	No	Yes	No	No	No	No	No	No	No	No	No	1.68	3.5	0.6	142	2.62	262	2.7	15.9	19.3	78.3	127.8	11.9719	12.3	142.8	42.2	13.9	1.28	0.32	0.76	0.18	131.4	31.6	308	2.2	52.6	70	14.72	9.9	5.29	1.4	34	125
Non-LF	Male	25.1	>37W	2500-4000g	Cesarean delivery	Formula	Yes	No	No	No	No	No	No	No	No	No	No	2.3	4.9	0.98	138	1.93	171.2	15.9	23	19.7	124.3	43.7	10.6356	19.0222	63.4	51.6	13.1	2.06	1.01	0.71	0.54	94.8	18.5	173.3	4.9	42.2	164	10.21	9.3	4.39	1.42	41.6	138
Non-LF	Female	5.03	32-37W	<1500g	Cesarean delivery	Breastfeeding	No	No	No	No	No	Yes	No	No	No	No	No	2.06	3.9	0.54	140	1.97	136.8	5	14.9	19.3	124.5	130.7	5.78801	29.8	146.7	40.6	13.5	1.3	0.42	0.71	0.38	192.2	13.1	283	1.5	28.6	57	10.85	11.3	3.32	0.26	44.2	148
Non-LF	Male	28.99	>37W	>4000g	Cesarean delivery	Formula	No	Yes	No	No	No	Yes	No	No	No	No	No	2.3	4.9	0.7	136	1.25	225.7	14.9	22.9	17	28.1	4.5	8.89493	25.6371	9.1	51.6	17.8	2.85	1.11	1.25	0.35	88.3	27.6	215.3	5.2	29.3	132	6.94	8.5	1.63	0.36	32.7	112
Non-LF	Female	5.05	28-32W	2500-4000g	Cesarean delivery	Formula	No	Yes	No	No	No	No	No	No	No	No	No	2.21	4.8	0.61	137	2.71	286.9	3.9	18.8	17.4	82.6	128.8	9.60575	20.3	146.2	47.5	14.7	2.02	0.58	1.28	0.22	57.2	25	370.3	3.8	44.6	102	11.5	9	3.78	1.16	37.8	140
Non-LF	Male	5.19	>37W	>4000g	Cesarean delivery	Formula	No	No	No	No	No	No	No	No	No	No	No	2.31	4.4	1	140	2.22	51.3	12.8	25.3	24.9	46.5	229.5	11.518	19.4753	254.4	37.6	10.2	1.84	0.69	1.08	0.26	229.9	23	569.4	1.5	42.8	220	10.77	11.2	3.32	0.66	37.1	123
LF	Male	5.05	28-32W	<1500g	Cesarean delivery	Formula	No	No	No	No	No	No	No	Yes	No	No	No	2.2	4.9	0.71	137	1.65	212.9	4.7	14.3	17	22.1	5.1	9.02353	6.27881	9.2	42.4	10.2	2.11	0.98	0.66	0.49	122.7	21.4	214	10.6	74.7	209	20.52	10.2	3.94	0.37	43.5	144
Non-LF	Male	28.99	>37W	2500-4000g	Vaginal birth	Formula	Yes	No	No	No	No	No	No	No	No	No	No	2.33	4.7	0.94	135	1.54	229.7	15.3	29	19.2	103.3	45.1	11.571	16.8502	64.2	54.6	20.3	3.84	1.37	1.82	0.42	127.6	20.7	243.1	2.1	36.1	195	11.58	8	5.05	0.08	31.9	116
Non-LF	Female	5.14	>37W	2500-4000g	Vaginal birth	Formula	No	No	No	No	No	Yes	No	No	Yes	No	No	2.17	3.9	0.84	137	1.39	126.2	31.4	489.8	23.4	214.2	30.7	12.0772	21.1353	54	60	24.9	2.24	1.21	0.54	0.32	3478.5	226.5	966	3.4	73.5	305	25.86	10.2	5.5	0.29	54	184
Non-LF	Female	5.07	32-37W	1500-2500g	Cesarean delivery	Formula	No	Yes	No	No	No	Yes	No	No	No	No	No	2.19	5	0.92	138	1.84	294.6	7.4	31.5	21.3	138	24	8.47867	12.3	45.3	46.9	15.3	2.17	0.82	0.93	0.25	210.8	54.7	416.7	5	69.7	406	13.03	8.3	2.66	0.31	53	194
Non-LF	Male	28.99	>37W	2500-4000g	Cesarean delivery	Formula	No	No	No	No	No	Yes	No	No	No	No	No	2.24	5.5	0.86	126	1.62	146.3	18.4	34.5	25.9	230.3	38.3	12.9658	12.3	64.2	65.8	26.8	2.31	1.06	0.72	1.35	80.3	36.7	273.6	3.9	38.1	198	13.97	9	5.73	0.53	40.5	145
Non-LF	Female	13.86	32-37W	1500-2500g	Cesarean delivery	Formula	No	No	No	Yes	No	Yes	No	Yes	No	No	No	1.91	4.6	0.93	134	1.31	211.5	10.5	60.3	28.7	41.5	29.7	6.82615	19.0041	58.4	42.9	21.4	2.04	0.41	0.63	0.58	116.1	42.1	558.9	8.9	49	195	11.28	13.4	2.39	0.04	41.5	147
Non-LF	Male	28.99	32-37W	1500-2500g	Cesarean delivery	Formula	No	Yes	No	No	Yes	Yes	No	No	No	No	No	2.2	5.3	0.96	137	2.05	237.9	9.6	19.2	21.2	107.7	31.8	13.548	25.6735	53	49.9	14.7	2.71	1.25	0.89	0.35	102.7	28.4	214.9	4.1	27.9	82	13.27	12.2	7.69	1.15	34	112
Non-LF	Male	5.04	>37W	2500-4000g	Cesarean delivery	Formula	No	Yes	No	No	No	No	No	No	No	No	No	2.21	3.8	0.9	141	1.97	144.6	9.4	37.7	22.2	305.4	23.2	11.0231	20.3525	45.5	46.7	16	2.33	0.95	0.95	0.27	297.8	197	472.6	2.9	28.9	222	18.38	9.4	4.75	0.9	54.9	193
Non-LF	Female	5.04	28-32W	<1500g	Cesarean delivery	Formula	No	Yes	No	No	Yes	No	No	No	No	No	No	2.17	5.2	0.75	137	1.99	130.8	8.8	47.5	21.4	90.5	31.6	7.6492	6.82144	53	48.8	19.1	2.57	1.44	0.67	0.23	693.6	322.7	611.6	3.6	52.4	264	45.13	10.7	11.23	0.31	49.1	161
Non-LF	Female	5.06	>37W	2500-4000g	Cesarean delivery	Formula	No	Yes	No	No	No	Yes	No	Yes	Yes	No	No	1.8	4.2	0.8	133	1.78	77.7	7.2	41.6	25.6	343.3	42.5	2.74334	29.2833	68.1	40.9	15.9	1.76	0.57	0.72	0.4	1237.1	58	446.9	3.8	70.1	320	20.99	8.2	3.95	0.44	40.7	153
Non-LF	Female	5.07	>37W	1500-2500g	Cesarean delivery	Formula	No	No	No	No	No	Yes	No	No	Yes	No	Yes	1.36	3.9	0.8	128	2.17	173.3	9.3	32.1	22.9	250.2	40.6	6.81584	7.07854	63.5	53.2	22.5	1.41	0.65	0.46	0.31	248	50.7	513.9	3.9	58.3	319	5.95	9.8	4.17	0.04	66	229
LF	Female	5.03	28-32W	<1500g	Cesarean delivery	Formula	No	Yes	No	No	No	Yes	No	Yes	No	No	No	1.97	4.3	0.79	130	1.64	207.6	1.4	27.7	22.1	255.273	34.4	9.48348	12.3	56.5	41.4	12.2	3.06	1.23	1.34	0.11	139.3	142.4	434.2	2.2	41.3	112	31.27	10	4.03	0.25	38	134
Non-LF	Male	5.51	>37W	2500-4000g	Cesarean delivery	Formula	No	No	Yes	No	No	Yes	No	No	No	No	No	2.02	4.2	0.66	136	1.54	96.1	4.6	45.1	19.6	141.1	53.4	7.47906	12.3	73	51.9	18.3	1.73	0.67	0.7	0.65	570.7	25.8	503.5	3.2	65.6	343	12.29	9.1	3.03	0.31	45.9	154
Non-LF	Male	5.04	28-32W	<1500g	Cesarean delivery	Formula	No	Yes	No	No	No	No	No	No	No	No	No	2.04	4.8	1.06	145	1.63	95.5	6.4	35.3	19.3	79.4	171.5	8.29367	2.54347	187.3	48.1	17.6	2.52	0.96	1.23	0.23	82.4	36.7	581.5	8.3	68	104	17.08	10.9	5.41	1.76	43.8	156
Non-LF	Male	5.31	>37W	2500-4000g	Cesarean delivery	Formula	No	Yes	No	No	No	No	Yes	No	Yes	No	No	2.09	4.5	0.72	137	1.73	99	15	99	29.4	180	44.4	14.0937	2.40839	73.8	49.6	15.8	1.63	0.94	0.35	0.56	762	34	703	2	43.5	114	8.86	9.7	3.72	0.27	32.4	122
Non-LF	Male	5.08	28-32W	<1500g	Cesarean delivery	Formula	No	Yes	No	No	No	Yes	No	No	No	No	No	2.29	4.2	0.93	144	1.45	254.9	1.7	17	19.3	110.3	122	5.99719	12.3	137.1	47.3	19.1	2.24	0.53	1.28	0.4	53.9	29.8	379	8.8	72.2	112	10.54	10.9	3.87	0.34	41.9	145
Non-LF	Male	5.04	28-32W	1500-2500g	Cesarean delivery	Formula	No	Yes	No	No	No	No	No	Yes	No	No	No	2.22	3.9	0.78	138	1.45	239.3	1.8	15.2	19.2	159	186.8	6.42101	13.2786	206	45.6	15.4	2.15	0.73	1.13	0.19	79.5	22.9	420.5	6.8	62.5	76	7.25	10.2	3.6	0.52	49	177
Non-LF	Male	5.04	>37W	2500-4000g	Cesarean delivery	Formula	No	Yes	No	No	No	Yes	No	No	No	No	No	2.1	4.1	0.74	137	1.26	131.4	10.7	48.1	25.3	90	24.1	7.37478	17.4664	49.4	56.1	21	1.33	0.59	0.56	0.25	574.3	68.9	379.5	3.1	49.1	274	11.52	10.2	4.44	0.28	48.4	159
Non-LF	Male	5.5	>37W	2500-4000g	Vaginal birth	Formula	No	Yes	No	No	No	Yes	No	No	No	No	No	2.1	4.6	0.86	139	1.77	90.7	19.9	129.4	30.7	267.5	50.9	11.5126	7.07875	81.6	57.8	22.1	1.88	0.62	0.71	1.63	481.2	32.2	819.5	4.4	92.3	372	17.36	10.9	8.11	0.4	55.4	182
Non-LF	Male	6.25	>37W	2500-4000g	Cesarean delivery	Formula	Yes	No	No	No	No	No	No	No	No	No	No	1.81	4.1	0.74	144	1.67	240.7	39.3	50.6	22.5	259.2	56.1	7.43164	9.9	78.6	56.4	21.7	1.46	0.52	0.77	0.42	546.3	41.1	482.2	3.7	32.6	148	8.2	9.7	3.65	0.42	44.7	155
Non-LF	Male	5.05	28-32W	1500-2500g	Cesarean delivery	Formula	No	Yes	No	No	No	Yes	No	No	No	No	No	2.01	3.7	0.92	143	1.27	290	10.2	30.8	20.7	236.8	128	9.45393	4.00139	148.7	39.1	11.7	1.72	0.48	1.05	0.25	65.7	39.2	385.9	7.2	48.2	104	16.02	10.8	5.94	0.82	60.8	200
Non-LF	Male	5.07	28-32W	<1500g	Cesarean delivery	Breastfeeding	No	Yes	No	No	No	Yes	No	Yes	Yes	No	No	2.01	4.2	0.85	143	1.31	124.9	5.9	14.5	19.2	106.1	123.3	7.30631	2.71316	142.5	38.1	10.7	1.9	0.55	1.1	0.23	71.2	23.8	330.1	5	62	98	9.77	10.8	4.69	0.21	43.5	148
Non-LF	Male	5.07	>37W	2500-4000g	Vaginal birth	Formula	No	Yes	No	No	No	Yes	No	No	No	No	No	2.08	4.6	0.89	137	1.38	262.6	23.2	26.3	19.4	207.3	46.3	7.42227	4.06272	65.7	52.8	17.6	1.45	0.68	0.59	0.3	198.9	22.6	458.6	3.9	72.5	206	10.53	9.9	3.9	0.27	48.1	167
Non-LF	Female	5.56	>37W	2500-4000g	Cesarean delivery	Formula	No	No	Yes	No	No	No	No	Yes	Yes	No	No	2.14	5.1	0.83	137	1.89	82.9	8.7	18.5	19.3	76.8	14.4	11.0468	22.6185	28.1	53.2	17	2.54	0.79	1.19	0.52	56.3	20.6	214.5	3.3	36.5	164	10.96	11	4.21	0.32	24.3	84
Non-LF	Male	18.18	>37W	2500-4000g	Cesarean delivery	Formula	Yes	No	No	No	No	Yes	No	No	No	No	No	2.15	3.9	0.72	138	2.07	121.9	18.9	45.9	23.6	70.2	37	14.0898	4.60937	60.6	48.6	15.6	2.74	1.26	1.06	0.28	105.3	27.4	299	3	22.9	214	15.89	10.3	6.51	0.7	34.3	117
Non-LF	Female	5.06	32-37W	1500-2500g	Cesarean delivery	Formula	No	Yes	No	No	No	Yes	No	No	No	No	No	2	4.9	0.86	135	2.2	295.1	12.9	16.9	21.9	275.8	44.6	8.63144	0.981913	66.5	52.6	18.9	3.52	1.59	1.25	0.33	71.5	42.4	425	3.7	52.1	305	14.5	9.1	4.95	0.86	49.3	183
Non-LF	Female	5.19	>37W	1500-2500g	Vaginal birth	Formula	No	No	No	No	No	Yes	No	No	Yes	No	No	2.09	5	0.76	137	1.55	150.1	9.8	95.1	25	124.9	26.2	10.7361	13.2012	51.2	53.4	18.4	1.55	0.73	0.57	0.39	2062.9	127.4	537.6	3.3	77.4	306	23.52	10	4.69	0.29	38.4	136
Non-LF	Male	6.45	>37W	2500-4000g	Cesarean delivery	Formula	No	No	Yes	Yes	No	Yes	No	No	No	No	No	1.91	5.6	0.96	141	2.12	141.3	10.1	125.6	19.3	477.4	111	10.7721	16.2262	126.1	56.1	20.2	1.76	0.54	0.87	0.77	725.9	40.7	834.5	7.9	87.1	398	6.52	9.7	1.86	0.32	49.4	170
Non-LF	Female	15.05	>37W	2500-4000g	Cesarean delivery	Formula	Yes	No	No	No	No	Yes	No	No	No	No	No	1.97	3.8	0.9	138	1.89	99.9	5.1	10.6	18.3	59.6	24.3	9.62586	2.62665	42.5	56.3	26.8	3.83	1.25	1.55	1.09	24	6.9	224.6	3.3	34.2	239	19.24	9.7	5.84	0.4	48.6	158
Non-LF	Male	19	>37W	2500-4000g	Vaginal birth	Formula	No	No	No	No	No	Yes	No	No	No	Yes	No	2.29	5.2	0.83	134	2.1	158.4	10.5	33.7	22.6	106.2	52.4	7.97681	34.4603	75	53.3	20.3	3.56	1	1.89	0.99	113.1	27.6	411.3	3	32.3	114	12.65	9.6	6.75	0.57	52.1	168
Non-LF	Female	5.03	28-32W	<1500g	Cesarean delivery	Formula	Yes	Yes	No	No	No	Yes	No	No	Yes	No	No	2.27	3.9	0.96	140	1.88	188.6	2.2	21.3	17	107	141.3	8.01715	16.249	158.3	45.9	13.9	1.75	0.64	0.96	0.22	90.1	27.2	288.7	1.1	39.5	104	10.35	11.5	4.84	0.79	29.2	102
Non-LF	Female	5.26	>37W	1500-2500g	Vaginal birth	Formula	No	No	No	No	No	Yes	No	No	No	No	No	2.15	4.9	0.76	135	1.73	86.2	0.5	37.9	23.2	515.6	35	10.0833	14.258	58.3	60.6	24.4	2.59	1.35	0.56	0.57	594.9	55.9	459.4	4.4	71.9	500	8.82	11	2.42	0.23	54.7	181
Non-LF	Female	5.04	28-32W	<1500g	Cesarean delivery	Formula	No	No	No	No	No	Yes	No	Yes	No	No	No	1.95	4	0.77	136	1.66	203.4	7.1	64.7	20	240.3	22.6	8.4808	12.3	42.5	35.3	7.9	2.27	1.1	0.75	0.04	307.5	338.4	425.6	2.1	50.4	204	8.49	8.7	4.93	0.11	37.9	136
LF	Male	5.04	28-32W	2500-4000g	Cesarean delivery	Formula	No	Yes	No	No	No	No	No	Yes	No	No	No	2.22	3.8	0.93	140	1.65	337.1	9	17.6	19.2	81.4	92.6	9.6036	10	111.8	40.9	14.8	1.6	0.27	0.81	1.22	116.9	26.7	242.7	2.9	59.4	98	7.8	11.4	3.89	0.23	35.2	126
Non-LF	Male	5.05	32-37W	1500-2500g	Vaginal birth	Formula	No	Yes	No	No	No	No	No	No	No	No	No	2.07	3.5	0.67	142	2.58	160	8.9	18.9	26.5	196.9	243.6	7.18239	5.3	270.1	44.2	12.2	2.11	1.12	0.62	0.17	131	66.4	377	4.5	50.4	82	10.15	11.8	4.95	0.71	53.9	175
Non-LF	Male	5.05	>37W	>4000g	Cesarean delivery	Formula	No	Yes	No	No	No	Yes	No	No	No	No	No	1.91	4.1	0.78	136	2.34	177.4	18.1	44.1	24.1	288.1	26	13.267	12.3	50	54.2	20.4	1.66	0.94	0.37	0.26	1198.4	70.3	512	4.9	62.8	357	12.52	8.1	5.05	0.74	42.9	161
Non-LF	Female	5.03	28-32W	2500-4000g	Vaginal birth	Formula	No	Yes	No	No	No	No	No	Yes	Yes	No	No	2.1	4.8	0.85	142	1.84	331.4	7.7	19.2	19.3	23.7	70.3	11.2061	36.6711	85.6	46.6	16.6	2.21	0.72	1.14	0.38	141.5	48.3	301.2	13.1	84.5	118	19.42	10.4579	6.31	0.69	49.8	161
Non-LF	Male	8.11	32-37W	2500-4000g	Cesarean delivery	Formula	No	Yes	No	No	No	Yes	No	Yes	Yes	No	No	2.15	4.9	0.77	137	1.82	134.8	8.1	16.2	24.6	191.9	25.4	7.02606	11.7463	50	47.3	21.1	3.21	1.1	1.51	0.37	75	11.9	315	0.6	29.9	69	9.63	10.2	3.46	0.4	31.1	109
Non-LF	Male	5.05	>37W	1500-2500g	Cesarean delivery	Formula	No	Yes	No	No	No	Yes	No	No	No	No	No	2.51	3.9	0.84	137	1.98	124.8	7.9	30.5	29.4	416.4	31.3	9.80484	17.5468	60.7	50.4	15.9	1.55	0.7	0.68	0.62	318	110.7	370.6	2.5	53.7	330	10.19	9.8	4.2	0.39	55.2	200
Non-LF	Male	12.14	>37W	1500-2500g	Vaginal birth	Formula	Yes	Yes	No	No	No	No	Yes	No	No	No	No	2.28	4.4	0.76	136	1.67	77.4	9	27.8	25.3	222.6	23.9	10.5133	29.1106	49.2	48.6	17.8	1.37	0.59	0.53	0.22	100.7	19.4	353.2	3.7	32.8	90	12.29	9.5	7.28	0.38	37.2	136
Non-LF	Male	7.96	>37W	2500-4000g	Vaginal birth	Formula	No	No	Yes	No	No	Yes	No	Yes	No	No	No	2.5	4.6	0.46	138	1.06	239.7	13.7	22.7	26	194	11.4	8.32557	28.5471	37.4	51.3	16.1	2.08	0.49	1.05	0.41	141.3	23.5	241	4.8	33.2	116	16.63	9.7	4.34	0.25	42.6	145
Non-LF	Male	5.02	32-37W	1500-2500g	Cesarean delivery	Formula	No	Yes	No	No	No	No	No	No	No	No	No	2.06	4.3	0.93	139	2.64	100.6	5.7	27.2	26.1	123.6	31.1	12.1141	15.4075	57.2	46.4	15.7	1.98	0.87	0.8	0.21	230.4	123.7	415.2	3.9	25.6	229	6.21	10.8	1.91	0.32	41.1	146
LF	Male	5.13	32-37W	<1500g	Cesarean delivery	Formula	No	Yes	No	No	No	Yes	No	No	No	No	No	2.22	4.7	0.75	138	1.58	151.7	7	18.9	22.3	180	221.7	10.3815	19.9543	244	54	18.5	2.68	1.04	1.31	0.36	222.9	31.6	702.7	6.4	48.4	120	14.06	11.8	3	0.15	48.9	175
LF	Female	5.54	>37W	1500-2500g	Vaginal birth	Formula	No	No	No	No	No	Yes	No	No	Yes	No	No	2.22	4.7	0.73	139	1.52	152.6	20.1	91.8	19.7	376.1	62	7.87163	12.3	81.7	59.5	22.8	1.6	0.61	0.59	1	1743.1	51	664.1	4.9	88.9	482	22.28	10.6	3.09	0.02	46.6	161
Non-LF	Male	28.99	>37W	2500-4000g	Cesarean delivery	Formula	No	No	No	No	No	Yes	No	No	No	No	No	2.39	4.6	0.81	137	1.58	271.2	18	23.2	43.9	87	36.5	14.6233	46.1871	80.3	53.9	17.5	3.18	1.3	1.13	0.68	49.4	22.6	245.9	2	24.6	120	11.91	8.7	5.35	0.06	36.1	130
LF	Female	5.03	28-32W	2500-4000g	Cesarean delivery	Formula	No	Yes	No	No	No	Yes	No	Yes	Yes	No	No	2.18	4.3	0.89	137	2.22	188.1	2.9	10.6	27	63.8	54.9	5.48895	33.996	81.9	41.7	11.9	2.19	0.67	1.15	0.33	102.9	25.9	243.7	1.4	47.2	93	12.76	11.3	5.47	0.95	38	116
LF	Female	5.06	28-32W	2500-4000g	Cesarean delivery	Formula	No	Yes	No	No	Yes	No	No	Yes	Yes	No	No	2	4	0.7	136	1.97	191.4	5.1	27.9	19.3	44.7	82.8	6.91213	12.3	95	36.7	13.8	2.04	0.52	1.08	0.27	73.7	39.5	336.6	2.1	44.2	105	10.92	12.1	3.7	2.51	39.5	126
Non-LF	Male	5.18	32-37W	<1500g	Cesarean delivery	Formula	No	Yes	No	No	Yes	No	Yes	No	No	No	No	2.15	4.8	0.82	144	3.19	190.8	8.2	38.1	28.2	215.4	28.7	4.60161	24.0913	56.9	45.1	16.3	1.04	0.54	0.44	0.21	242.5	45.8	493.3	3.1	23.9	131	12.46	11.3	5.54	0.43	50.3	181
Non-LF	Female	5.08	32-37W	<1500g	Cesarean delivery	Formula	No	No	Yes	No	No	Yes	No	No	No	No	No	2.37	3.2	0.68	134	1.03	115.8	14.2	22.8	17	8.2	9.1	10.5498	36.6	11.7	66	31.4	6.34	1.48	2.68	5.86	33	7.8	181.3	2.3	41.5	371	10.66	10.9	1.56	0.09	35.6	123
LF	Female	5.09	28-32W	2500-4000g	Cesarean delivery	Formula	No	Yes	No	No	No	No	No	Yes	Yes	No	No	2.16	3.8	0.68	136	1.66	414	22.1	41.4	18.5	152.2	11	9.90755	16.2046	20.2	50.3	12.6	2.44	0.96	1.11	0.67	267.6	27.4	242.1	2.4	25	45	15.97	13.2	7.79	1.5	33.7	115
LF	Female	5.11	28-32W	<1500g	Cesarean delivery	Formula	No	Yes	No	No	No	No	No	Yes	Yes	No	No	2.03	4.5	0.93	138	1.47	533.4	10.8	10.3	19.3	43.5	78.4	11.7593	8.2	91	42.1	12.5	2.52	0.98	1.13	0.39	62.6	18	189.7	5.1	47.2	84	9.48	9.3	6.46	0.35	28.7	100
Non-LF	Male	5.28	>37W	1500-2500g	Vaginal birth	Formula	No	No	No	No	No	No	No	No	No	No	No	2.23	4.2	0.83	137	1.03	194.6	22.5	153.2	26.2	159	36	11.7879	19.9357	62.2	65.3	27.6	1.46	0.68	0.04	1.09	1868.6	60.5	748.3	4.8	106.2	367	17.92	9.3	3.36	0.11	47.7	176
Non-LF	Male	9	>37W	2500-4000g	Cesarean delivery	Formula	No	No	Yes	Yes	No	Yes	No	Yes	No	No	No	2.23	4.4	0.6	140	1.45	88.8	16.2	14.3	22.1	144.2	7.3	9.15544	41.2327	29.3	61.8	28.4	2.05	0.36	0.72	2.86	14.7	15.9	255.1	4	30.2	175	10.84	10.2	3.57	0.76	47.5	152
Non-LF	Male	5.03	28-32W	1500-2500g	Cesarean delivery	Formula	No	Yes	No	No	No	Yes	No	Yes	No	No	No	2.11	4.3	0.7	138	1.85	89.8	5.9	23.3	17	63.9	6.7	4.62331	7.83289	13	42	15.6	2.07	0.51	1.09	0.4	60.9	26.3	339.8	3.2	39.4	54	9.8	10.9	3.74	0.95	53.5	175
LF	Female	5.44	28-32W	<1500g	Cesarean delivery	Formula	No	Yes	No	No	No	No	No	No	Yes	No	No	2.28	4	0.97	139	1.87	380.3	6	20.4	23.1	150.8	78.9	10.3957	12.1	101.9	44	10.8	1.79	0.78	0.76	0.41	497	140	463	1	42.8	91	5.15	12.1	3.23	0.16	26.8	84
Non-LF	Female	5.31	>37W	1500-2500g	Cesarean delivery	Formula	No	Yes	No	No	No	Yes	No	No	Yes	No	No	2.13	4.8	0.83	135	1.73	231.4	7.4	157.7	27.6	590.7	44.3	11.3849	13.0277	71.9	55.6	19.7	2.08	0.81	0.51	0.58	217.5	44.4	951	4.4	77.7	279	27.27	9.2	2.95	0.54	53.9	188
Non-LF	Male	5.39	28-32W	<1500g	Cesarean delivery	Formula	No	Yes	No	No	No	No	No	No	No	No	No	2.24	4.4	0.9	137	1.86	284.8	3	16.6	18.5	53.1	10.9	6.46331	21.3797	20.8	39.6	11.1	2.11	0.79	0.84	0.66	71.9	37	225.3	1	46.5	56	16.4	11.1	5.53	0.87	58.2	186
Non-LF	Female	5.04	>37W	2500-4000g	Cesarean delivery	Formula	No	No	No	No	No	Yes	No	No	Yes	No	No	2.46	4.4	0.85	136	2.45	123.7	18.7	40.1	23.4	148.8	25	10.9766	37.4837	48.5	59.8	22	1.4	0.73	0.26	0.43	690.4	94.7	532.4	4.3	77.6	305	13.16	10	5.95	0.16	51.5	171
Non-LF	Male	5.04	>37W	2500-4000g	Cesarean delivery	Formula	No	Yes	No	No	No	Yes	No	Yes	Yes	No	No	2.33	4.3	0.83	137	2.88	135.5	14.2	38.3	23.7	198.9	23.8	7.71813	5.95567	47.5	49.5	18.3	1.23	0.5	0.22	0.38	356.7	54.3	466.8	3.9	68.9	474	9.74	11	5.06	0.44	41	144
Non-LF	Male	22.05	>37W	2500-4000g	Cesarean delivery	Formula	No	No	No	No	No	Yes	No	No	No	No	No	2.41	4.7	0.84	135	2.13	232.3	34.5	42.9	21.2	99.1	61.6	7.23939	14.7737	82.7	50.8	16.8	2.72	1.16	0.86	0.5	68.3	32.5	260.7	2.2	36.4	117	8	11.3	4.5	0.35	37.5	136
LF	Female	5.05	32-37W	2500-4000g	Cesarean delivery	Formula	No	Yes	No	No	Yes	Yes	No	Yes	Yes	No	No	2.15	4.1	0.78	137	2.18	160.6	9.1	72.9	24.7	342.1	29	10.2811	12.3	53.7	49.6	16.2	2.51	0.87	1.1	0.1	351.4	386.7	621.3	3.2	62	340	16.19	9.8	5.32	0.16	48.9	177
Non-LF	Male	5.09	>37W	2500-4000g	Vaginal birth	Formula	No	Yes	No	No	No	No	No	No	Yes	No	No	2.43	4.9	0.7	135	1.74	118.1	25.1	63.9	31	238.9	36.1	8.72079	12.3	67.2	58.6	23.3	2.04	0.82	0.62	0.36	665.4	63.2	696.3	5	81.2	445	25.12	10.4	5.55	0.12	50.9	177
Non-LF	Male	5.06	>37W	1500-2500g	Cesarean delivery	Formula	No	Yes	No	No	No	Yes	No	No	No	No	No	2.38	3.6	1.08	138	1.72	124.6	30.1	55.7	18.5	260	17.2	8.76311	26.8761	35.7	60.6	21.6	1.54	0.52	0.36	0.92	684.1	186.2	574.6	7.1	93.1	557	21.93	11.5114	5.51	0.18	64.3	222
Non-LF	Male	5.07	>37W	2500-4000g	Vaginal birth	Formula	No	No	No	No	No	No	No	No	No	Yes	No	2.23	3.9	0.79	137	1.65	143.9	27.1	77.1	26.7	154.6	26.5	8.98878	12.8813	53.1	53.4	19.5	1.38	0.63	0.31	0.35	3091.7	275.3	821.3	2.7	65.3	382	10.7	10.5	7.15	0.51	37.3	132
Non-LF	Male	5.04	32-37W	<1500g	Cesarean delivery	Formula	No	Yes	No	No	No	Yes	No	No	No	No	No	2.28	4.8	0.79	135	1.81	229.5	17.1	26.3	31.5	490.4	41.5	11.2452	31	72.9	47.5	14.4	1.35	0.39	0.42	0.23	306.5	74.3	456.7	3.1	33	78	12.19	10.5	5.04	0.6	39.1	132
Non-LF	Male	5.09	>37W	<1500g	Cesarean delivery	Formula	No	Yes	No	No	No	Yes	No	No	No	No	No	2.41	5.4	0.72	135	1.59	145.8	26.9	27.9	20.8	40.3	21.5	10.1819	20.767	42.3	61.7	25.4	1.16	0.51	0.23	0.51	299.8	53.6	557.7	0.9	36.5	180	7.76	9.1	2.15	0.67	42.6	154
Non-LF	Female	5.08	>37W	2500-4000g	Cesarean delivery	Formula	No	Yes	No	No	No	Yes	No	No	No	Yes	No	2.58	5.2	0.76	133	2.19	182	10.5	41.8	19.6	503.3	30.7	10.0066	12.3	50.3	52.8	18.3	1.92	0.82	0.59	0.31	67	28.3	462	3.2	51.8	341	15	9.3	3.36	0.56	62	221
Non-LF	Female	5.02	28-32W	<1500g	Vaginal birth	Formula	No	Yes	No	No	No	Yes	No	Yes	No	No	No	2.2	3.8	0.73	135	1	741.9	7.8	25.9	33.1	191.3	27.4	6.74685	30.9727	60.5	42.2	9.7	2.39	0.58	1.13	0.52	275.1	25.5	304.6	4	36.2	47	13.4	11.3	3.77	3.89	42.9	141
Non-LF	Female	5.04	28-32W	<1500g	Cesarean delivery	Formula	No	Yes	No	No	No	No	No	No	No	No	No	2.19	3.9	0.76	131	1.81	389.7	10.1	10.3	23.8	132	81.6	10.6636	24.3	105.4	41.3	12.8	2.55	0.8	1.3	0.18	298.5	60.1	871.6	2	32.6	82	12.16	9.9	4.79	0.97	37.3	124
Non-LF	Male	5.06	>37W	1500-2500g	Cesarean delivery	Formula	No	Yes	No	No	No	Yes	No	No	No	No	No	1.9	4.4	0.72	138	2.53	94.2	15.6	33.5	19.3	36.4	103.8	6.73639	7.54213	119.8	43.8	16	1.83	0.65	0.55	0.82	1132.5	46.3	461.6	0.9	42.1	116	14.46	10.5	3.73	0.38	47.5	165
Non-LF	Male	7.12	>37W	<1500g	Cesarean delivery	Formula	No	No	Yes	No	No	Yes	No	No	No	No	No	1.96	3.7	0.77	138	2.34	92.7	7.4	34.5	18.5	56.5	129.7	10.0574	10.0803	140.7	53.6	20.2	1.55	0.54	0.67	0.58	352.5	39.9	429.1	2.1	50.6	158	17.3	9	2.86	0.21	52.1	181
Non-LF	Male	5.06	>37W	1500-2500g	Cesarean delivery	Formula	No	Yes	No	No	No	Yes	No	No	No	No	No	2.27	4.2	0.67	137	2.32	132.7	29.8	42.4	20.7	135.2	25.3	9.3535	3.57887	46.1	62.5	26.2	1.78	0.77	0.52	0.47	1577.7	54.9	580.8	4.5	56.5	373	11.48	8.4	3.23	0.32	39.4	154
Non-LF	Male	5.53	>37W	1500-2500g	Cesarean delivery	Formula	No	Yes	No	No	No	Yes	No	Yes	Yes	No	No	1.93	3.7	0.81	138	2.75	136.7	11.2	26.1	23.2	85.6	21.9	9.59646	14.1163	45.1	72.1	30.8	1.47	0.76	0.3	0.36	600.9	32.8	535.5	3.3	84.4	543	11.77	10.4	3.96	0.21	44.3	160
Non-LF	Female	10.94	28-32W	<1500g	Cesarean delivery	Formula	No	Yes	No	Yes	No	Yes	No	Yes	Yes	No	No	2.28	3.9	0.97	136	1.72	334.8	6.9	17.3	32.8	123.5	153.4	8.84772	19.6865	186.2	45.2	11.7	2.93	0.95	1.79	0.17	84.9	28.6	233.3	1.71	41.1	77	7.29	10.7	3.99	0.33	37.6	120
Non-LF	Female	9.96	>37W	1500-2500g	Cesarean delivery	Formula	No	No	No	No	No	No	No	No	Yes	No	No	2.13	4.4	0.8	133	1.55	138.6	8.6	43.4	25.3	85.4	379.6	12.5438	9.89921	404.9	61.2	21.7	2.93	0.88	1.79	0.86	233	27.9	454.8	1.5	26.6	111	6.79	9.6	1.12	0.03	36.7	135
Non-LF	Female	5.68	>37W	2500-4000g	Cesarean delivery	Formula	No	No	No	No	Yes	Yes	No	No	No	No	No	2.28	5.3	0.72	138	1.95	137.5	8.3	32.7	22.2	98.5	21.4	7.65537	2.55919	43.7	49.1	16.9	1.9	0.8	0.64	0.33	274.3	30.3	370	4.2	79.2	520	16.43	9.8	2.82	0.15	36.6	130
Non-LF	Female	5.06	>37W	2500-4000g	Cesarean delivery	Formula	No	Yes	No	No	No	Yes	No	No	Yes	No	No	2.6	4.2	0.89	137	1.9	152.6	28.1	41.9	22.2	70.5	28.1	9.23805	4.54252	50.4	58.9	21.3	1.6	0.72	0.51	0.39	504.3	35.9	522.6	4	60.8	378	12.07	8.3	2.66	0.31	46.6	172
Non-LF	Male	5.03	32-37W	1500-2500g	Cesarean delivery	Formula	No	No	Yes	No	No	Yes	No	No	Yes	No	No	2.18	3.9	0.72	136	1.37	72.5	16.2	18.6	17	18.5	4.7	10.7281	6.38856	6.4	57.8	25.1	5.87	1.51	2.83	4	105.8	130.8	174.9	3.5	46	319	7.11	9.2	1.42	0.03	33.5	115
Non-LF	Male	5.1	28-32W	<1500g	Vaginal birth	Formula	No	Yes	No	No	No	No	No	No	No	No	No	2.11	5	0.73	136	2.17	215.5	5.1	35.9	22.4	194.2	30.3	8.46904	6.68977	52.7	38.4	10.3	1.88	0.7	0.73	0.16	157.3	81.5	559.5	4.6	54	267	16.85	9.8	4.27	0.8	42.9	140
Non-LF	Male	5.82	>37W	2500-4000g	Vaginal birth	Formula	No	No	No	No	No	Yes	No	No	No	No	No	2.24	3.8	0.71	137	1.44	105.5	14.4	71.4	28.9	177.6	32.5	8.09029	3.9437	61.4	57.2	21.6	1.56	0.78	0.37	0.17	1189.7	48.2	539.2	2.8	79.9	261	15.1	6.8	2.07	0.38	49.1	218
Non-LF	Male	18.71	32-37W	2500-4000g	Cesarean delivery	Formula	No	Yes	No	No	No	No	No	No	Yes	No	No	2.23	4.5	0.83	137	0.92	147.9	22	16.4	25.1	47.3	36.5	13.9252	12.3	61.5	46.6	16.5	2.43	0.92	0.83	0.41	58.1	27.3	221.4	3	35.1	89	20.65	7.8	6.45	0.54	30.9	138
Non-LF	Male	5.04	>37W	2500-4000g	Cesarean delivery	Formula	No	Yes	No	No	No	Yes	No	No	Yes	No	No	2.11	4.1	0.66	136	2.1	124.3	9.4	40.8	23.9	125.8	18.3	9.4815	19.1124	42.2	52.9	19.8	1.05	0.48	0.22	0.23	929.4	98.5	436.6	4.7	25.8	361	20.51	8.9	2.8	0.4	58.9	206
Non-LF	Female	5.08	32-37W	1500-2500g	Cesarean delivery	Formula	No	Yes	No	No	No	Yes	No	Yes	Yes	No	No	2.08	4.4	0.92	137	2.04	140	4.8	46.1	19.3	177.3	27.8	6.05755	18.0701	43.9	51	19.1	2.86	0.98	1.13	0.65	261.7	347.6	536.8	8.8	90.3	482	16.05	9.4	6.8	0.25	73.6	260
Non-LF	Male	5.04	28-32W	<1500g	Cesarean delivery	Formula	No	Yes	No	No	No	No	No	Yes	Yes	No	No	2.04	3.3	0.45	137	1.19	222.3	9.2	20.9	31.5	44.8	30	10.6604	7.86402	61.4	41.9	12.3	1.9	0.5	0.99	0.29	53.8	20.2	224.4	4.4	24.9	59	19.76	10.3	6.26	0.16	40.5	130
LF	Female	12.37	>37W	1500-2500g	Cesarean delivery	Formula	No	No	No	No	No	Yes	No	No	No	No	No	2.37	4.7	1.01	135	1.86	223.1	34.5	15.0803	63.9	290.8	20.1	11.492	39.2962	84	65.2	30.8	3.29	0.77	1.76	0.56	77.3	27.7	307.7	1.2	28.5	153	9.28	11.5	4.06	2.2	29.2	95
Non-LF	Male	5.41	>37W	2500-4000g	Cesarean delivery	Formula	No	No	No	No	No	No	No	No	No	Yes	No	1.93	3.7	0.61	133	1.34	194.8	16.8	105.7	22.3	138.9	55.4	12.2607	16.8514	77.7	52.1	19.4	1.34	0.51	0.33	0.91	1296	45.7	608.1	5.8	74.7	441	14.57	7.9	3.96	0.89	43.8	202
Non-LF	Male	5.05	32-37W	2500-4000g	Cesarean delivery	Formula	No	Yes	No	No	Yes	Yes	No	Yes	Yes	No	No	1.5	3.8	2.02	146	2.71	71	8	49.4	25.6	174.9	138.4	9.98624	4.80381	164	44.9	17.5	2.07	0.76	0.83	0.18	665.6	32.8	1050.8	3.3	64.3	258	7.67	9.6	1.26	0.31	35.3	124
Non-LF	Male	5.57	>37W	2500-4000g	Vaginal birth	Formula	No	No	No	No	No	Yes	No	No	No	No	No	2.14	4.7	0.65	135	1.69	193.7	18.5	108.4	29.2	216.6	31.8	10.2684	12.3	60.9	50.9	17.6	1.19	0.53	0.3	0.61	993.8	53.1	545.3	3.2	59.5	217	14.48	9.3	3.09	0.44	35.2	124
Non-LF	Male	5.05	>37W	2500-4000g	Cesarean delivery	Formula	No	Yes	No	No	No	Yes	No	No	Yes	No	No	2.2	4.5	0.69	136	1.86	136.3	3.3	29.1	20.9	241.5	24.1	9.01334	24.0109	45	52.6	18.9	1.6	0.83	0.35	0.29	210.4	27.7	401.9	2.6	53.1	301	8.13	10.3	4.37	0.76	35.3	133
Non-LF	Female	14.63	>37W	2500-4000g	Cesarean delivery	Formula	No	No	No	No	No	Yes	No	No	No	No	No	2.49	3.3	0.63	134	1.43	68.7	12.6	24.8	20.7	302.3	37.7	11.328	22.6198	58.4	63.1	25.9	4.95	1.25	2.64	1.06	137.7	30.9	315.8	3.3	38.5	202	11.06	9.6	4.06	0.36	39.6	143
Non-LF	Female	5.46	>37W	1500-2500g	Cesarean delivery	Formula	No	No	No	No	Yes	No	No	No	No	No	No	2.22	4.5	0.73	136	1.79	122	12.5	137.8	30	178.6	54.4	12.5299	13.7994	84.4	58	21.5	1.7	0.69	0.69	0.47	1628	55.9	1023.9	5.2	61.6	342	17.2	8.3	4.36	0.55	41.8	192
Non-LF	Male	5.04	32-37W	<1500g	Vaginal birth	Formula	No	Yes	No	No	No	No	No	No	No	No	No	2.29	4.5	0.75	134	1.99	175.3	3.6	26.3	25	139.8	26.3	7.99861	8.69976	51.3	45.3	13.5	1.75	0.83	0.55	0.03	406.9	158.4	378	3.7	60.6	160	28.45	10.1	4.71	0.59	52.6	184
Non-LF	Female	5.03	28-32W	2500-4000g	Cesarean delivery	Formula	No	Yes	No	No	No	Yes	No	No	No	No	No	2.64	3.5	0.82	138	0.77	217.9	1.9	14.8	23.4	40.7	60.2	4.74195	19.4485	83.6	39	12.2	1.84	0.5	0.83	0.4	24.1	20.8	293.1	2.2	46.9	60	9.1	10.8	4.28	0.73	33.9	103
Non-LF	Male	5.09	>37W	2500-4000g	Cesarean delivery	Formula	No	No	No	No	No	Yes	No	No	No	No	No	2.4	4	0.79	137	1.83	145.6	15.8	43.6	21.9	102.6	39.7	5.19637	7.87235	61.5	55.1	20.7	1.15	0.54	0.27	0.31	971.7	67	447	2.8	58.4	302	23.79	9.7	3.86	0.17	52.6	187
Non-LF	Male	5.03	32-37W	1500-2500g	Cesarean delivery	Formula	No	Yes	No	No	No	Yes	No	No	No	No	No	2.1	4.7	1.23	136	1.94	140.3	4.4	28.4	17.4	144.9	19.6	7.81733	25.9645	37	47.6	15.8	2.27	0.88	0.85	0.43	201.4	24	394.6	2.6	62.9	277	8.42	10.9	4.93	0.41	30.4	108
Non-LF	Male	18.77	>37W	2500-4000g	Vaginal birth	Formula	No	No	No	Yes	No	Yes	No	Yes	No	No	No	2.21	5.6	0.5	139	1.19	286.2	6.5	24.8	22.5	128	16.5	8.09068	4.1585	39	42.9	12	1.49	0.47	0.41	0.27	123	39.5	338.2	5	40.1	195	16.22	11.1	2.63	0.42	31.1	116
Non-LF	Female	5.1	>37W	>4000g	Cesarean delivery	Formula	No	Yes	No	No	No	Yes	No	No	Yes	No	No	1.5	5.1	0.71	139	3.56	319.9	7.8	30.5	20.6	171.9	138.4	11.6014	5.34917	159	47	15.6	2.19	0.87	0.85	0.6	392.5	32.3	410.1	1.8	43.2	93	13.75	9.8	4.88	0.37	35.2	131
Non-LF	Male	5.03	28-32W	1500-2500g	Cesarean delivery	Formula	No	Yes	No	No	No	Yes	No	No	Yes	No	No	2.18	4.5	0.87	140	1.73	134.7	4	13.3	20.7	78.8	151.4	8.24774	15.3791	172.1	38.1	8.8	1.58	0.61	0.65	0.16	68.9	11.5	457.9	9	44	97	12.67	9.3	5.09	0.98	35.3	124
Non-LF	Male	5.05	32-37W	1500-2500g	Vaginal birth	Formula	No	Yes	No	No	No	No	No	Yes	Yes	No	No	2.11	4.4	0.9	138	1.6	304.5	2.1	13.3	22	176	102.7	6.49492	16.216	124.7	38.2	12.2	1.73	0.62	0.61	0.12	85.4	14.6	257.6	4.3	39.1	82	15.06	11.7	5.36	0.54	32.3	117
Non-LF	Male	5.03	28-32W	2500-4000g	Cesarean delivery	Formula	No	Yes	No	No	No	Yes	No	No	No	No	No	1.92	4.4	0.64	142	2.38	165.2	2.4	35.1	18.8	95.7	83.9	6.63189	15.0367	102.7	46.7	17.9	1.44	0.58	0.92	0.1	164.4	29.2	454.1	4.2	68.9	65	15.34	10	3.83	0.51	46.2	194
Non-LF	Male	24.89	>37W	2500-4000g	Cesarean delivery	Formula	No	No	No	No	No	Yes	No	No	Yes	No	No	2.52	4.7	0.95	137	1.48	321	10.9	25.6	19.7	380.1	20.7	11.2093	35.826	40.4	65	27	3.82	1.17	1.2	3.25	30.3	17.8	260	1.9	29.9	173	9.87	8.8	4.36	0.14	31.8	121
Non-LF	Male	28.99	>37W	2500-4000g	Cesarean delivery	Formula	No	No	Yes	No	No	No	No	No	No	No	No	2.5	5.1	0.75	132	1.95	288.3	16.4	29.6	22.7	69.9	23.2	10.2639	55.5	45.9	52.7	18.7	1.87749	0.749203	0.626768	1.08559	86.2	49.9	219.3	3.2	25.5	68	13.54	10.7	4.87	0.69	32.1	112
Non-LF	Male	5.06	>37W	2500-4000g	Cesarean delivery	Formula	No	Yes	No	No	No	Yes	No	No	No	Yes	No	2.05	4.5	0.84	138	1.67	187.6	20.6	27.6	17.3	144.9	15.9	10.5305	12.3	33.2	53.9	20.7	1.5	0.54	0.58	0.36	140.6	26.7	329.5	3.4	63.7	329	9.66	10.5	3.48	0.35	33.4	123
Non-LF	Male	5.05	>37W	<1500g	Cesarean delivery	Formula	No	Yes	No	No	No	Yes	No	Yes	No	No	No	2.1	4.6	0.78	138	2.45	117.8	10.5	19.6	25.4	89.2	282.5	8.08783	23.2522	307.9	40.6	14.7	2.13	0.84	1.02	0.13	92	32.5	401.7	2.6	41.8	170	14.57	11.3	4.89	0.31	39.9	144
Non-LF	Female	5.06	32-37W	1500-2500g	Cesarean delivery	Formula	No	No	No	No	No	No	No	No	No	No	No	2.4	4.4	0.71	138	2.16	200.5	2.8	13.8	27.4	126.8	69.2	11.3236	38.8067	96.6	51	19.6	2.71	0.9	1.16	0.4	98	19.1	368.8	4.8	49.2	109	10.11	10.8	6.14	0.11	43	146
Non-LF	Female	5.03	32-37W	<1500g	Cesarean delivery	Formula	No	Yes	No	No	No	Yes	No	No	No	Yes	No	2.25	4.4	1	140	2.31	174.5	4.5	14.3	23.7	178.8	167.9	5.95064	14.6118	191.5	43.9	14.4	2.29	0.84	1.13	0.13	136.1	34.9	381.4	3.8	59.6	124	12.85	13	6.49	0.43	38.5	143
Non-LF	Male	5.06	>37W	<1500g	Cesarean delivery	Formula	No	Yes	No	No	No	No	No	No	No	No	No	2.41	4.4	0.76	134	1.72	218.5	28.8	38.6	21.4	636.7	49.6	13.0954	5.06716	71.1	56.8	20	1.67	0.68	0.56	0.45	154.7	28.6	331	4	70.5	412	14.79	10.2	7.49	0.51	43.6	152
Non-LF	Female	5.05	>37W	2500-4000g	Vaginal birth	Formula	No	Yes	No	No	No	No	No	No	Yes	No	No	2.39	4.4	0.85	137	1.49	140.3	17	62.7	22.4	178.4	27.5	11.3756	12.3	49.9	60.4	23.7	1.47	0.72	0.35	0.22	631.5	62.2	467.3	2.8	57.2	270	8.22	9.4	2.08	0.07	58.6	223
Non-LF	Male	5.02	32-37W	1500-2500g	Vaginal birth	Formula	No	Yes	No	No	No	Yes	No	No	No	Yes	No	2.46	4.8	1.06	134	1.94	198.1	6.3	47.3	19.3	199.8	147.7	6.14637	2.00036	162	48.5	19.9	1.83	0.62	0.76	0.41	83.9	35.5	618.7	5	55.9	197	10.87	9.5	4.33	0.43	31.1	142
LF	Male	5.12	>37W	<1500g	Cesarean delivery	Formula	No	No	No	No	Yes	Yes	No	Yes	Yes	No	No	2.21	5.6	0.68	138	2.08	158.1	16.6	70.5	81.1	441.8	54.5	6.84742	59.0577	135.6	66.9	30.9	4.71	0.66	2.84	0.97	52.3	47.1	697.7	1	35	181	20.03	9.6	6.8	0.36	34	117
Non-LF	Male	5.82	28-32W	2500-4000g	Cesarean delivery	Formula	No	Yes	No	No	Yes	No	No	No	No	No	No	2.21	4.5	0.85	136	2.11	230.3	4	13.6	20.9	239	105.3	10.817	42.3384	126.1	45.2	15.9	2.16	0.57	0.92	1.32	18.5	17.4	341.1	5.9	60.4	131	7.77	10.4	4.54	0.42	33.6	105
Non-LF	Male	17.75	>37W	1500-2500g	Cesarean delivery	Formula	No	No	No	Yes	No	No	Yes	No	No	No	No	2.31	4.9	0.81	134	2.12	194.3	10.4	30.5	24.4	123.4	55.9	12.5315	1.7619	80.2	52.3	18.4	3.07	1.11	1.42	0.54	128.2	35	343.1	3.8	35.5	162	13.73	11.7	7.36	0.69	51	180
Non-LF	Female	14.25	>37W	2500-4000g	Cesarean delivery	Formula	Yes	No	No	No	No	No	Yes	No	No	Yes	No	2.01	5.1	0.73	138	2.84	80.9	30.2	47	17	339.6	2.9	11.4403	5.18412	8.3	59.6	31.5	4.04	1.01	1.97	1.44	24.7	17.4	292.5	2.7	31.1	110	18.31	9.5	10.92	0.42	31.2	104
Non-LF	Female	5.06	>37W	2500-4000g	Cesarean delivery	Formula	No	No	No	No	No	No	No	No	No	No	No	2.24	4.4	0.74	138	2.2	131.6	30.5	39.1	22	143	26.8	11.093	12.3	48.8	62	23.9	1.88	1.05	0.41	0.34	614.1	51.7	425.9	4.2	68.1	399	15.64	10.7	6.51	0.27	51.3	167
Non-LF	Female	19.2	>37W	2500-4000g	Vaginal birth	Formula	Yes	No	No	No	No	No	No	No	No	No	No	2.31	4.9	0.8	137	1.92	146.9	12.9	30.1	27.5	63.7	55.5	11.5814	42.0294	83	54.5	19.9	2.33	0.67	1.13	1.09	66.8	28.9	328.3	2.6	29.3	132	11.8	11.1	6.6	0.51	35.5	131
Non-LF	Female	5.03	28-32W	1500-2500g	Cesarean delivery	Formula	No	Yes	No	No	No	No	No	Yes	No	No	No	2.14	4.4	1.02	139	1.9	230.1	7.1	19.3	20.4	103.1	20.6	7.17968	13.2105	41	39.2	9.2	2.43	1.17	0.89	0.19	79.5	19.2	226.2	2.1	37.2	51	6.84	10.2	5.1	0.39	20.5	69
Non-LF	Female	5.06	32-37W	1500-2500g	Cesarean delivery	Formula	No	Yes	No	No	No	No	No	No	No	No	No	2.16	3.9	0.84	138	1.61	224.9	14.5	25.8	19.5	107.3	24.2	6.53775	16.5526	43.7	48.1	17.1	3.46	0.98	1.88	0.05	632.7	70.9	345.6	4.5	80.1	410	10.04	9.1	2.33	0.17	55.6	204
Non-LF	Male	5.1	32-37W	1500-2500g	Cesarean delivery	Formula	No	Yes	No	No	No	No	No	No	No	No	No	2.01	4.4	0.8	134	1.6	169.7	14.2	36.1	23.1	283.4	23.2	12.2852	9.257	46.3	45.2	16.5	1.88	0.75	0.73	0.16	461.8	73.2	495.6	5	79.4	402	14.69	10.2	5.04	0.56	67.3	238
Non-LF	Male	5.04	32-37W	2500-4000g	Cesarean delivery	Formula	No	Yes	No	No	No	Yes	No	No	No	No	No	2.22	4	0.89	138	1.8	207	8.8	50.1	22.4	273.1	26.9	13.0192	19.376	49.3	53.5	18.8	2.67	0.99	1.16	0.35	247.9	99.6	405.3	4	57.4	186	14.14	9.7	2.2	0.02	47.9	175
Non-LF	Male	5.05	>37W	2500-4000g	Vaginal birth	Formula	No	Yes	No	No	No	Yes	No	No	No	Yes	No	2.2	4.4	0.85	137	1.71	215.2	15.8	98.3	21.4	142.7	25.1	9.66738	16.9202	46.4	60.6	22.8	1.59	0.64	0.52	0.63	1390.4	146.7	791.5	5.2	67.7	413	24.69	9.2	5.34	0.24	56	189
Non-LF	Male	5.04	28-32W	2500-4000g	Cesarean delivery	Formula	No	Yes	No	No	No	Yes	No	Yes	Yes	No	No	2.11	4.7	0.86	135	2	289.6	9.7	21.5	20.3	131.4	14.6	10.556	17.6457	34.9	40.6	10.1	2.2	1.02	0.67	0.34	151.1	22.3	253.1	3.1	27.7	73	7.71	11.7	4.1	1.18	24.1	82
Non-LF	Male	5.03	>37W	1500-2500g	Cesarean delivery	Formula	No	Yes	No	No	No	No	Yes	Yes	No	No	No	1.29	3.1	0.62	137	3.57	113.9	17.7	36.1	19.3	140.9	141.2	5.4137	12.3	156.1	33.4	10.7	2.2	0.58	1.08	0.66	342.3	34.4	581.3	4.7	47.3	388	8.17	8.8	1	0.66	26.8	120
LF	Male	5.18	28-32W	2500-4000g	Cesarean delivery	Formula	No	Yes	No	No	No	Yes	No	No	No	No	No	1.97	4.3	0.85	134	1.62	111.9	16.4	58.8	23.2	101.3	16.2	7.99361	0.525742	39.4	50.3	19.4	0.72	0.33	0.07	0.22	834.4	366.8	726.2	5.2	103.6	573	5.75	9.49939	3.08	0.39	49.9	180
Non-LF	Male	5.03	28-32W	2500-4000g	Cesarean delivery	Formula	No	Yes	No	No	No	Yes	No	Yes	No	No	No	2.35	4.8	0.87	140	2.39	122.5	2.4	11.7	19.4	132.7	22.8	6.90227	15.5371	42.1	43	13.4	2.54	0.95	1.22	0.03	97	20	501.5	5	76.4	353	7.71	10.8	4	0.68	31.8	98
Non-LF	Male	5.04	28-32W	1500-2500g	Cesarean delivery	Formula	No	Yes	No	No	No	Yes	No	No	No	No	Yes	1.62	3.3	0.63	143	1.62	127.6	3.7	11.6	19.3	149.2	101.7	11.038	12.3	116.8	44	15.1	2.16	0.71	1.17	0.29	59.6	18.8	338.3	3.6	45.7	46	4.01	11.3	2.48	0.39	36.8	128
LF	Male	5.02	28-32W	<1500g	Cesarean delivery	Formula	No	Yes	No	No	No	No	Yes	Yes	No	No	No	2.08	4	1.47	136	2.08	272.4	3.8	40.6	21.1	165.5	42.3	9.90123	12.3	63.4	46	13.8	2.82	0.85	1.44	0.06	280.4	394.9	369.1	6.1	73.5	372	4.07	11.1	2.45	0.53	44.6	156
Non-LF	Male	5.07	>37W	>4000g	Vaginal birth	Formula	No	Yes	No	No	No	Yes	No	No	No	No	No	2.26	4.1	0.83	135	1.72	75.9	15.6	53.3	24.1	149.6	30.3	9.34834	12.3	54.4	54.1	21	1.85	0.95	0.48	0.33	1870.9	128.4	506.6	4	69.8	217	20.49	9.1	8.86	1	48.6	172
Non-LF	Male	5.03	32-37W	<1500g	Cesarean delivery	Formula	Yes	Yes	No	No	No	Yes	No	Yes	Yes	No	No	2.05	4.2	0.86	144	2.36	132.9	7.3	20.4	19.9	126.4	82.6	9.84616	21.0086	102.4	46.9	16.4	2.53	0.81	1.23	0.38	133.5	33.6	471.2	2.9	52.4	136	10.88	11.6	4.58	0.62	33.8	124
Non-LF	Male	9.31	>37W	<1500g	Cesarean delivery	Formula	No	No	No	No	No	No	No	No	No	Yes	No	2.2	3.8	0.63	138	2.57	111.9	23.6	48.7	19.3	61.8	117.8	12.4246	5.9	137.1	63.1	28.6	1.89	0.76	0.94	0.42	84.5	11.3	178	1.5	39.8	145	6.7	9.6	3.94	0.51	41.6	137
Non-LF	Male	8.08	>37W	2500-4000g	Cesarean delivery	Formula	No	No	No	No	No	No	No	Yes	No	No	No	1.3	3.4	0.44	131	0.95	73.4	12.2	25.9	18.7	22.5	40.8	10.4371	20.3477	59.5	56.4	21.5	2.64	0.56	0.84	3.21	173.8	43.1	524.4	6.6	27.1	177	3.61	10.4628	2.63	0.02	36.9	133
Non-LF	Male	13.87	>37W	2500-4000g	Cesarean delivery	Formula	Yes	No	No	No	No	No	No	No	No	No	No	2.34	4.3	0.71	137	1.88	143.3	28.5	30.4	24.8	66	47.6	12.114	27.6156	72.3	57.3	21	1.8	0.95	0.51	0.19	129.9	25.3	316.9	4.2	33	124	13.57	9.5	6.45	0.7	41.6	148
Non-LF	Male	8.85	>37W	2500-4000g	Cesarean delivery	Formula	No	No	Yes	Yes	No	No	No	No	No	No	No	2.15	3.2	0.7	138	0.99	67.2	67.7	23	29.6	153	37.1	10.9496	23.5219	66.6	50	20.8	3.49	0.65	1.98	1.69	75.1	47.1	557.8	11.4	48	288	9.75	9.1	2.34	0.27	47.5	165
Non-LF	Male	5.64	>37W	1500-2500g	Vaginal birth	Formula	No	No	No	No	Yes	Yes	No	Yes	No	No	No	1.7	4.3	0.83	140	2.83	141.6	16.6	83.9	21.6	68.4	23.1	6.0475	12.3	44.8	51.4	20.7	2.16	0.77	0.82	0.47	2183.8	114.9	729.6	4.1	63.5	382	22.38	9.2	4.15	0.02	49.7	170
Non-LF	Female	5.06	28-32W	2500-4000g	Cesarean delivery	Formula	No	No	No	No	No	No	No	Yes	No	No	No	2.27	3.1	1.26	139	1.19	182.2	7.5	18.6	23.2	145.6	114.1	7.50176	12.7934	137.2	48.5	18.3	2.76	0.93	1.78	0.08	45	38.6	416.7	3.6	68.5	30	10.99	10.9	4.1	0.14	39.5	152
Non-LF	Female	5.04	32-37W	2500-4000g	Vaginal birth	Formula	No	Yes	No	No	No	Yes	No	No	No	No	No	2.17	4.5	0.9	138	2.5	133.9	11.9	90.2	18.5	138.9	184.7	9.16131	14.6419	193.6	51.1	19.8	3.14	0.87	1.88	0.3	134.2	52.9	827.7	5.3	36.9	275	12.3	10.8	3.65	0.34	45.7	165
LF	Female	5.04	>37W	2500-4000g	Cesarean delivery	Breastfeeding	No	Yes	No	No	No	Yes	No	No	No	No	No	2.16	4.6	0.85	138	1.94	171.2	13.6	25.7	23.1	207.5	22.8	8.03944	8.86328	45.8	51.6	18.2	1.42	0.64	0.57	0.1	568.6	24.3	513	3.5	59.1	236	10.67	10.9	2.41	0.44	46.3	166
Non-LF	Female	7.42	>37W	>4000g	Cesarean delivery	Formula	No	Yes	No	No	No	Yes	No	No	Yes	Yes	Yes	2.58	4.1	0.98	137	2.83	85.5	25.3	73	21.1	134.2	49	10.6213	21.3072	70.1	59.3	24.4	4.47	1.67	1.81	0.49	370.7	419.2	1534.5	2.7	43.6	143	7.48	8.9	2.97	0.32	28.1	99
Non-LF	Male	5.06	>37W	2500-4000g	Cesarean delivery	Formula	No	Yes	No	No	No	Yes	No	No	No	No	No	2.23	4.2	0.69	135	1.45	160.2	12	67	22	88	17.5	9.73034	12.3	39.4	52.5	18.4	1.38	0.65	0.41	0.35	619.5	29.2	575.6	3.6	62.9	265	17.21	8.9	2.96	0.14	52.8	193
Non-LF	Male	8.32	32-37W	2500-4000g	Cesarean delivery	Formula	No	No	No	No	No	No	Yes	Yes	No	No	No	2.16	4.4	0.76	135	1.25	98.9	7.2	8.8	24.7	90.2	28.7	10.3345	7.96697	53.4	51.4	21	2.42	0.77	1.07	0.43	42.5	13.5	210.5	1.8	29.1	97	8	9.9	3.09	0.37	29.7	103
Non-LF	Male	24.97	>37W	2500-4000g	Cesarean delivery	Formula	Yes	No	No	No	No	No	No	No	No	No	No	2.33	4.8	0.88	134	1.65	125.5	15.4	16	27	86	50.3	12.7638	1.78258	77.4	60.7	23.9	3.04	1.21	1.24	0.95	30.7	16.1	201.9	4.4	27.5	197	10.23	8.6	5.36	0.52	44.5	160
Non-LF	Male	5.02	28-32W	>4000g	Cesarean delivery	Formula	No	Yes	No	No	No	Yes	No	Yes	No	No	No	2.98	4.2	0.87	137	2.14	221	9	18	19.3	74	9.7	13.575	6	22.4	39.1	8	1.47	0.52	0.68	0.12	75.9	20.2	401.1	3.5	20	80	7.67	11.6	3.99	0.41	41.3	141
Non-LF	Female	5.04	32-37W	2500-4000g	Cesarean delivery	Formula	No	No	No	No	No	No	No	No	No	No	No	2.3	4.9	0.85	136	1.78	398	10.1	19.8	17.3	105.9	115.5	8.81185	8.9	132.7	50.5	16.4	2.71	0.78	1.57	0.35	77.1	22.5	311	2.3	41.1	80	12.27	13.2	2.78	0.77	29.9	106
LF	Female	5.03	28-32W	1500-2500g	Cesarean delivery	Formula	No	Yes	No	No	No	Yes	No	No	Yes	No	No	2.28	5	0.92	137	1.69	211.3	9.3	32.4	22.6	53.8	85	12.8878	12.3	107.6	42.4	12.9	2.45	1.11	1.34	0.06	67.1	39.8	381.1	5.8	41.9	24	11.9	11.3	4.38	0.14	24.9	85
Non-LF	Male	5.05	32-37W	<1500g	Cesarean delivery	Formula	No	Yes	No	No	No	Yes	No	No	No	No	No	2.19	3.9	0.85	140	1.41	267.7	7.6	11.8	21.1	93.9	130.4	11.1381	11.0214	151.5	46.7	15.7	3.05	0.87	1.63	0.45	57.5	23.2	305.3	4.6	54	55	10.75	9.8	4.15	0.51	36.9	137
Non-LF	Male	9.02	32-37W	<1500g	Cesarean delivery	Formula	No	Yes	No	No	No	No	No	No	No	No	Yes	2.49	3.6	0.84	139	2.09	103.2	26.1	58.9	38.2	187.8	18.1	9.52038	25.5	56.2	55.6	21.4	2.76	0.74	1.52	0.53	76.8	19	292.3	4.8	31.9	144	10.14	10.9	7.35	0.11	33.4	113
Non-LF	Male	23.09	>37W	2500-4000g	Cesarean delivery	Formula	Yes	No	No	No	No	No	No	No	No	No	No	2.17	4.7	0.86	132	1.42	283.9	35.1	63.7	17	124.8	-0.0249039	12.3535	5.8	2.1	52.7	20.9	3.49	1.39	1.47	0.33	76	35.8	256.4	1.9	24.8	109	8.26	9.6	4.74	0.54	36.8	125
Non-LF	Female	5.03	32-37W	<1500g	Cesarean delivery	Formula	No	Yes	No	No	No	Yes	No	No	Yes	Yes	No	2.02	4.8	0.78	138	2.31	230.2	5.3	21.2	25	224.1	265.1	10.7406	22.1835	290.2	49.5	16.2	1.92	0.81	0.96	0.37	160.3	37.8	338.6	2.9	45.1	64	11.81	10.6	5.91	0.47	38.4	137
Non-LF	Male	5.06	32-37W	2500-4000g	Vaginal birth	Formula	No	Yes	No	No	No	Yes	No	No	No	No	No	2.03	3.6	0.86	139	1.49	203.2	4	17.3	23.1	303.7	184	7.05156	10.8095	207	43	12	1.66	0.94	0.58	0.17	168.2	26	322.4	3.4	52	67	15.15	10.3	5.23	0.31	33.5	123
Non-LF	Male	5.21	28-32W	2500-4000g	Vaginal birth	Formula	No	Yes	No	No	Yes	Yes	No	No	No	No	No	2.34	4.7	0.97	135	1.13	179.6	7.1	17	18.5	154.4	116.6	6.94628	17.9894	126.2	40.5	13.7	2.28	0.5	0.57	0.55	56.9	15	367.7	4.7	76.4	144	14.13	10	5.99	0.57	29.3	93
Non-LF	Male	5.05	32-37W	>4000g	Cesarean delivery	Formula	No	Yes	No	No	No	Yes	No	No	No	No	No	2.11	3.6	1.07	137	1.58	164.1	5.8	13.2	20.9	168.3	154.5	12.3863	20.1372	175.4	46	14	2.23	0.84	1.12	0.54	48.7	14	325.8	4.2	44.6	105	15.09	11.2	6.2	0.18	42.3	152
Non-LF	Male	5.06	>37W	1500-2500g	Cesarean delivery	Formula	No	Yes	No	No	No	Yes	No	No	No	No	No	2.13	4.1	0.86	138	1.94	118.5	11	34.6	24.1	108.5	27.6	11.9885	12.3	51.7	56.3	17.8	1.35	0.72	0.42	0.25	928.6	74.7	360	3.3	63.9	193	11.32	9	5.3	0.69	50.5	177
Non-LF	Male	5.03	28-32W	2500-4000g	Vaginal birth	Formula	No	Yes	No	No	No	Yes	No	Yes	Yes	No	No	2.32	5.1	0.86	138	1.58	387.4	4	15.2	20.8	26.3	120.3	8.61217	8.3	141.1	49.4	19.9	1.65	0.54	0.57	0.58	87.7	18.1	203.8	9.3	87.4	146	7.49	13.2	3.32	0.05	35.5	123
Non-LF	Male	5.02	28-32W	1500-2500g	Cesarean delivery	Formula	Yes	Yes	No	No	No	Yes	No	No	Yes	No	No	2.11	4.3	0.88	138	2.64	469.5	4.8	16.4	20.5	28	59.5	5.62426	28.1353	79.9	46.5	14.9	2.15	0.73	0.93	0.34	120.7	38.6	356.7	2.2	52.9	143	9.27	12	5.23	0.74	32.7	118
Non-LF	Male	15.31	>37W	2500-4000g	Cesarean delivery	Formula	No	No	No	No	Yes	No	No	No	No	No	No	2.29	5.9	0.72	137	1.8	160.7	16.2	23.5	48.4	324.2	37.3	8.59133	41.9221	85.7	54.8	22.9	4.04	1.09	2.07	0.83	130.3	36.8	425.7	5.7	30.7	242	9.32	11	4.72	0.35	50.3	165
Non-LF	Male	5.13	>37W	<1500g	Vaginal birth	Formula	No	Yes	No	No	No	Yes	No	No	No	Yes	No	2.3	4.4	1.45	143	1.53	241.1	36.1	165.6	29.5	100.5	25.3	14.4767	21.0616	54.8	57.7	21.7	1.4	0.64	0.49	0.36	3407.7	226.9	981.2	4.8	123.7	510	10.76	10.3	3.45	0.32	31.5	112
LF	Female	5.03	28-32W	2500-4000g	Cesarean delivery	Formula	No	Yes	No	No	No	Yes	No	No	No	No	No	2.15	3.5	0.74	137	1.47	285.1	1.7	17.2	28.6	44.6	34.4	7.54156	25.4095	63	36.8	11.3	1.77	0.66	0.7	0.25	56.9	18.5	213	1	45.6	122	11.1	10.9	5.18	1.48	35.9	132
Non-LF	Male	5.22	>37W	<1500g	Cesarean delivery	Formula	No	Yes	No	No	No	Yes	No	No	No	No	No	1.96	4.4	0.76	137	1.93	162	12.6	42.8	24.6	165.9	29.1	10.858	24.3715	53.7	47	16.5	2.14	0.64	1.19	0.19	416	39.3	421.2	4.3	59.7	295	28.27	9.2	4.27	0.35	48.4	173
LF	Female	5.14	28-32W	1500-2500g	Cesarean delivery	Formula	No	Yes	No	No	No	Yes	No	Yes	Yes	No	No	2.21	4.1	0.61	138	0.84	495.2	6.7	14.2	18.5	7.7	89.2	9.98689	16	99.8	36	11	2.13	1.04	0.72	0.04	122.5	47	385.6	1.3	33.1	56	8.19	10.7	5.43	0.3	53.3	179
Non-LF	Female	5.13	28-32W	2500-4000g	Cesarean delivery	Formula	No	Yes	No	No	No	Yes	No	No	Yes	No	No	2.39	4.2	0.83	134	2.52	204.7	9.5	18.7	19.3	67.9	91.3	12.7769	13.7	106.1	53.3	15.6	1.5	0.89	0.42	0.08	402.8	90.4	580.7	3.6	42.5	102	13.75	11	7.13	0.65	43.3	149
Non-LF	Female	5.12	28-32W	1500-2500g	Cesarean delivery	Formula	No	Yes	No	No	No	No	No	Yes	Yes	No	No	2.21	4.9	0.75	143	2.42	309.3	8.2	51.2	21.5	101.8	48.5	10.8619	7.62352	70	50.9	16.3	2.95	1.34	0.98	0.45	194.9	37.5	544	3.2	27	149	12.26	11.2	5.04	0.79	37.2	127
LF	Male	5.06	>37W	1500-2500g	Vaginal birth	Formula	No	Yes	No	No	No	No	No	No	No	No	No	2.31	4.3	0.7	133	1.53	131.7	11.7	38.5	21.7	33.9	26.8	6.16908	5.7312	48.5	56.2	22.1	1.38	0.67	0.52	0.25	670.1	55.6	363.2	4.2	52.2	267	19.63	9.8	3.81	0.26	52	187
Non-LF	Male	5.06	>37W	2500-4000g	Vaginal birth	Formula	No	No	No	No	No	Yes	No	No	No	No	No	2.24	4.9	0.78	136	1.68	181.2	6.8	27.6	20.4	185.8	22.6	7.1746	14.1322	43	59.9	25.7	2.08	0.79	0.91	0.29	1482.2	104.8	370.9	3.5	73.5	361	12.58	10	4.8	0.13	57	199
Non-LF	Male	5.04	32-37W	2500-4000g	Cesarean delivery	Formula	No	Yes	No	No	No	Yes	No	No	No	Yes	No	2.36	4.9	0.63	137	1.94	365.7	5.1	18	19.3	61.4	106.5	7.85529	22.9674	120	47.4	13.8	2.39	0.86	1.08	0.45	75.6	26.8	312.3	0.9	38.4	85	10.04	9.2	3.95	0.54	24.1	85
Non-LF	Male	5.05	32-37W	>4000g	Cesarean delivery	Formula	No	Yes	No	No	No	No	No	No	No	No	No	2.18	5.3	0.81	137	1.37	433.9	7.3	33.4	24	86.8	36.1	7.13286	23.809	60.2	51.4	19.2	2.57	0.97	1.12	0.3	314.8	67.3	371.8	3.3	55	221	6.04	10	2.33	0.06	56.9	198
Non-LF	Male	5.05	>37W	2500-4000g	Cesarean delivery	Formula	No	Yes	No	No	No	Yes	No	No	No	No	No	2.24	3.5	0.79	140	1.75	202.6	9.8	33.5	21.7	132.9	19.9	12.8758	12.3	41.6	54.7	21.2	1.61	0.8	0.6	0.18	262.5	122.9	345.1	2.3	57	249	11.43	9.1	4.6	0.23	45.9	160
Non-LF	Female	5.09	32-37W	<1500g	Cesarean delivery	Formula	No	Yes	No	No	No	No	No	Yes	No	No	No	2.29	4.6	0.96	137	2.15	164.2	11.7	19.6	29.3	57.9	59.8	9.07902	22.7113	89.1	45.3	13.2	2.67	1.01	1.22	0.18	64.5	23.9	212.3	2.8	30.7	78	16.3	11.9	7.82	1.62	34.3	123
Non-LF	Male	6.05	>37W	2500-4000g	Vaginal birth	Formula	No	No	No	No	No	Yes	No	No	No	No	No	2	4.2	0.81	138	1.57	142.1	22.9	74.7	26.5	49.9	55.4	11.3396	20.1111	81.9	57.7	22.4	1.43	0.61	0.45	0.49	529.8	14	566.4	3.6	63.7	233	13.99	9.4	3.38	0.55	35.6	126
Non-LF	Male	5.06	>37W	2500-4000g	Cesarean delivery	Formula	No	Yes	No	No	No	Yes	No	No	Yes	No	No	2.23	4	1.02	142	2	271	30.2	18.1	25.8	97	238.3	12.4913	12.3	264	50.2	19.5	3.04	1.16	1.64	0.21	116.5	12.8	409.4	0.8	46.5	151	22.83	11.1	3.03	0.07	58.4	202
Non-LF	Female	5.08	32-37W	1500-2500g	Cesarean delivery	Formula	No	Yes	No	No	No	Yes	No	No	Yes	No	No	2.08	4.7	0.93	135	1.87	133.4	4.1	28.2	22.5	399.1	36.4	8.55635	14.3327	58.9	49	16.8	2.75	1.02	1.16	0.34	118.6	46.7	373.9	5.5	70.4	277	10.24	11.3	5.1	0.65	45	161
Non-LF	Male	5.08	28-32W	1500-2500g	Vaginal birth	Formula	No	No	No	No	No	No	Yes	Yes	Yes	No	No	2.3	5.8	0.77	136	1.78	85.7	6.3	23	25.7	82.9	158.8	11.9271	12.3	184.5	54.8	21.1	2.19	1.03	0.85	0.33	147.2	38	368.9	2.5	35.2	132	14.99	9.6	1.91	0.49	74.7	257
Non-LF	Male	5.03	32-37W	2500-4000g	Cesarean delivery	Formula	No	Yes	No	No	No	No	No	No	Yes	No	No	1.92	3.1	0.73	133	1.6	123.2	6.9	21.1	17.2	166.3	190.1	7.80743	2.26779	207.3	40.3	11.4	1.89	1.1	1.1	0.09	108.6	19.9	303.3	3.4	45.9	25	4.25	9	1.75	0.18	36.2	134
Non-LF	Male	11.97	>37W	2500-4000g	Cesarean delivery	Formula	No	No	No	No	No	No	No	No	No	No	No	2.61	4.1	0.94	132	2.11	267.458	9.70502	47.7543	20.5	272.101	53	7.86746	12.3	73.5	51.7359	19.9353	2.43	0.81	1.51	0.18	123.7	64.5	276	4.6	30.7	42	17.89	11.6	4.89	0.77	41.8	138
Non-LF	Female	5.05	>37W	2500-4000g	Cesarean delivery	Formula	No	No	No	No	No	Yes	No	No	No	No	No	2.21	4.4	0.79	136	1.59	128.2	13.1	37.9	22.8	77.7	23.7	7.84908	1.09201	46.6	48.9	17.7	1.94	0.79	0.73	0.25	766	29	398.2	3.8	64.8	270	22.54	8.6	4.15	0.36	47.7	169
LF	Male	5.07	>37W	2500-4000g	Cesarean delivery	Formula	No	Yes	No	No	No	Yes	No	No	No	No	No	2.1	3.5	0.76	141	1.05	108.6	25.5	10.7	21.5	54.8	145.1	5.64115	7.24011	166.6	38.6	13.8	2.91	0.81	1.8	0.59	80.8	13.3	352.5	1.3	36.2	136	10.36	10.1783	3.97	1.42	42.3	133
Non-LF	Male	14.3	>37W	2500-4000g	Cesarean delivery	Formula	No	Yes	No	No	No	No	No	No	No	Yes	No	2.52	4	0.71	141	1.97	144.6	16.3	22.8	27.5	220.3	16.4	8.85545	13.8933	43.9	60.1	28.8	2.85	0.85	1.19	0.63	318.5	26.5	580.3	0.76	24.4	140	6.26	10.1	2.57	0.31	28.4	94
Non-LF	Male	5.07	>37W	1500-2500g	Cesarean delivery	Formula	No	Yes	No	No	No	No	No	No	No	Yes	No	2.14	4.2	0.71	134	1.4	126.8	15	89.5	19.3	49	278.2	9.38399	2	290.4	60.3	26.8	1.19	0.56	0.3	0.33	1881.8	102.9	570.3	4.47	75.6	350	9.71	9.5	3.21	0.36	37.9	138
Non-LF	Male	5.02	>37W	1500-2500g	Cesarean delivery	Formula	No	Yes	No	No	Yes	No	Yes	Yes	Yes	No	No	2.15	4.5	0.82	135	1.92	129.6	4.2	26.1	21.1	56.2	19	12.4542	12.3	40	56.6	23.8	1.69	0.7	0.56	0.32	535.2	62	321.1	4.58	64.5	294	13.64	11.3	3.37	0.94	48.6	161
LF	Male	5.23	>37W	1500-2500g	Vaginal birth	Formula	No	No	No	No	Yes	Yes	No	Yes	Yes	No	No	2.18	4.8	1	138	2.59	152.6	5.5	19.4	17.1	80.5	10.7	7.73066	11.6078	27.8	47.1	16.4	0.66	0.41	0.06	0.16	372.9	54	342.4	1.8	49.9	406	21.34	10.9	6.26	0.43	41.7	138
LF	Male	5.02	32-37W	2500-4000g	Cesarean delivery	Formula	No	Yes	No	No	No	Yes	No	No	No	No	No	2.37	3.9	0.59	139	0.78	348.8	34.2	19.2	23.2	45.4	57.7	8.64694	10.2627	80.9	40.9	15.4	2.55	0.57	1.61	1.55	81.3	62.6	363.4	2.5	31.1	27	8.64	10.8266	3.75	0.47	54.9	199
LF	Male	5.06	32-37W	2500-4000g	Cesarean delivery	Formula	No	Yes	No	No	No	No	No	No	Yes	No	No	2.25	4.4	0.84	134	2.42	172.2	20.9	39.9	23.1	249.2	27	13.0038	4.97689	50.1	44.2	13.4	1.96	1.09	0.43	0.21	365.8	285.1	377.5	2.56	54.2	194	9.96	9.9	3.52	0.32	52.4	182
Non-LF	Male	14.19	>37W	1500-2500g	Cesarean delivery	Formula	No	Yes	No	No	Yes	Yes	No	No	Yes	Yes	No	2.32	4.2	0.92	134	2.04	173.5	13.3	35.4	17	172.7	3.9	12.762	25.9269	8.3	56.9	22.1	3.12	1.01	1.42	1.36	325.5	30.1	255.8	0.9	28.6	116	12.71	10.9	8.15	0.38	27.3	89
Non-LF	Male	5.06	28-32W	<1500g	Cesarean delivery	Formula	No	Yes	No	No	No	No	No	Yes	Yes	No	No	2.25	4.9	0.85	134	2.65	383.1	10.6	18	24.4	116.8	30.8	12.1834	17	55.3	52.7	16.5	2.99	1.11	1.23	0.1	402.9	170.5	423	2.6	35.5	85	11.83	9.6	5.94	0.34	35.6	130
Non-LF	Male	5.28	>37W	1500-2500g	Vaginal birth	Formula	No	No	Yes	No	No	Yes	No	Yes	No	No	No	2.29	3.6	0.6	143	1.62	152.8	4.6	24.4	26.8	32.1	44.2	6.17993	28.9836	71	48.4	16.3	1.58	0.46	0.57	2.34	110	11.7	209.3	3.6	30.2	128	7.68	11.6	2.56	0.69	33.5	122
LF	Male	5.06	32-37W	1500-2500g	Cesarean delivery	Formula	No	Yes	No	No	No	Yes	No	No	Yes	No	No	2.21	4.2	0.94	139	2.09	136.7	4.7	12	26.6	123.7	74.5	7.62241	11.5	101.1	44.7	14.9	2.2	0.94	0.73	0.26	483.2	412	646	2.4	44.1	71	9.44	9.6	4.95	0.2	28.9	101
Non-LF	Male	5.06	32-37W	1500-2500g	Cesarean delivery	Formula	No	Yes	No	No	No	Yes	No	No	No	No	No	1.87	4.6	0.79	138	1.88	131.7	1.5	26.5	18.4	345.3	20.7	6.75515	11.8208	39.1	41.7	13.9	2.77	1.02	1.11	0.09	275.3	105.4	345.1	2.05	67.5	409	13.69	10.7	3.8	0.95	50.3	179
Non-LF	Female	5.23	>37W	1500-2500g	Cesarean delivery	Formula	No	Yes	No	No	No	Yes	No	Yes	Yes	No	No	2.28	4.2	0.79	139	2.12	143.7	21.7	41.1	17	158.8	7.5	10.9476	13.8299	12.4	52.9	24.3	3.46	0.9	1.88	1.99	106.4	14.5	259.6	1	37.1	70	10.92	10	4.62	0.33	31.5	112
Non-LF	Male	5.05	>37W	2500-4000g	Cesarean delivery	Formula	No	Yes	No	No	No	No	No	No	No	No	No	2.36	4.4	0.78	134	1.37	115.4	16	137	23.8	147.3	30.2	7.91409	8.93952	54	56.5	19.4	1.72	0.95	0.32	0.37	753.7	45	656.7	2.81	61.3	261	18.9	9.2	2.72	0.07	47.9	177
Non-LF	Male	5.05	32-37W	<1500g	Cesarean delivery	Formula	No	Yes	No	No	No	Yes	No	No	Yes	No	No	2.28	4.8	0.87	136	2.27	205.7	3.4	34.5	21.7	274.7	26.8	9.90147	16.5271	48.5	46.7	14.8	2.2	1.1	0.63	0.25	417.7	350	463.6	2.52	44.7	243	13.77	13	5.62	0.58	42.3	135
Non-LF	Female	5.58	32-37W	2500-4000g	Cesarean delivery	Formula	No	No	No	No	Yes	Yes	No	No	No	No	No	2.05	5.4	0.93	135	1.85	179.9	21.4	59.4	19.8	148.7	59.6	9.23486	3.04781	79.4	49.5	16.1	1.9	0.61	0.75	0.66	195.6	20.9	366.5	5.33	70.4	350	15.99	9.1	2.72	0.03	47.3	172
Non-LF	Male	5.06	32-37W	2500-4000g	Cesarean delivery	Formula	No	No	No	No	No	Yes	No	No	No	No	No	2.17	4.4	0.89	136	1.85	168.7	8.8	12.4	23.3	358.4	150.5	10.5315	10.2	173.9	50	16.5	1.57	0.77	0.67	0.05	595.6	197.6	508.1	3.04	48.5	297	9.59	9.9	6.34	0.34	38	137
Non-LF	Male	5.03	>37W	2500-4000g	Cesarean delivery	Formula	No	Yes	No	No	No	Yes	No	No	No	No	No	2.13	4.2	0.8	137	1.51	160.8	30.4	130.6	22.5	42.9	25.7	9.23741	24.8598	48.2	48.9	18	0.82	0.27	0.27	0.46	648.1	126.1	1036.5	2.91	68.9	283	19.3	9.7	10.73	0.08	45.1	160
Non-LF	Female	12.92	>37W	2500-4000g	Cesarean delivery	Formula	No	No	No	No	No	No	No	No	No	No	No	2.44	4.2	0.81	138	2.23	223.4	37.7	24.9	18.5	204.2	10.3	11.9476	15.0222	17.8	60.7	26.9	3.82	1.47	1.58	1.3	85.3	28.6	211.4	1.8	30.7	58	6.11	10.6	4.4	0.31	36.6	117
Non-LF	Male	5.04	>37W	2500-4000g	Cesarean delivery	Formula	No	Yes	No	No	No	No	No	No	Yes	No	No	2.47	4.2	0.76	136	1.76	133.6	15.1	39.5	23.6	415.2	19.9	6.61958	21.3999	43.5	52.1	17.8	1.21	0.74	0.21	0.48	520.8	285.1	436	3.35	66.6	245	13.05	9.7	2.61	0.08	45.9	160
Non-LF	Female	5.17	28-32W	2500-4000g	Cesarean delivery	Formula	No	Yes	No	No	No	Yes	No	Yes	No	No	No	1.93	3.5	0.81	143	1.64	521.9	9	11.4	20.5	90.8	36.4	9.14386	9.45308	56.9	39.9	14.3	2.49	0.65	1.28	0.46	67	14	278.1	7	60.8	73	14.39	12.2	3.25	0.3	32.7	115
Non-LF	Male	5.05	>37W	1500-2500g	Cesarean delivery	Formula	No	Yes	No	No	No	No	No	No	No	No	No	2.45	3.9	0.86	135	1.61	187	15.8	70.6	22.5	136.8	24.1	11.9633	5.3873	46.7	56.6	21.6	1.92	1.02	0.49	0.22	769	114.9	497.4	2.69	74.7	201	24.95	9.8	3.24	0.1	44.9	168
Non-LF	Male	7.22	32-37W	2500-4000g	Cesarean delivery	Formula	No	Yes	No	No	No	No	Yes	No	No	No	No	1.84	4.5	0.79	135	2.12	148.4	4	24.7	19.3	94.9	191.8	12.252	8.30306	207.9	46	17	1.74	0.44	0.96	1.35	234.2	21.7	347.1	2.35	56.7	139	11.06	10.4	5.34	1.9	38.7	133
Non-LF	Male	5.08	>37W	1500-2500g	Vaginal birth	Formula	No	Yes	No	No	No	Yes	No	No	No	No	No	2.12	3.8	0.78	136	1.63	160.4	27.9	120.2	20.7	287.5	44.5	9.33048	17.1416	65.1	52.1	18.1	1.65	0.79	0.47	0.22	1442.7	87.2	723.9	3.97	74.5	363	35.98	9.8	4.37	0.19	67.7	233
Non-LF	Male	6.14	32-37W	2500-4000g	Cesarean delivery	Formula	No	No	Yes	No	No	Yes	No	No	Yes	No	No	1.87	5.5	0.82	139	1.88	310.3	2.3	30.3	19.3	200.5	109.8	7.65735	6.27053	124.2	45.5	14.8	1.68	0.65	0.36	0.24	212	35	305.1	4.88	75.9	425	9.41	10.3	2.02	0.03	52.1	182
Non-LF	Female	5.15	>37W	2500-4000g	Vaginal birth	Formula	No	No	No	No	No	No	Yes	No	No	No	No	2.39	4.8	0.8	139	1.81	142.8	11.5	182.4	25.3	119.5	38	10.2819	19.6401	63.2	59.1	21.8	2.59	1.12	0.9	0.5	1705	97.8	683.7	2.43	68.9	341	16.43	10.7	3.5	0.2	44.2	156
Non-LF	Male	5.06	>37W	2500-4000g	Cesarean delivery	Formula	No	Yes	No	No	No	Yes	No	No	No	No	No	2.23	4.2	0.69	135	1.64	116.8	9.8	56.4	23.7	124.2	32.8	11.5247	12.3	56.5	51.3	18.7	1.12	0.74	0.16	0.13	754.4	67	482.3	5.24	72.6	350	18.58	9.5	2.59	0.33	50.8	181
Non-LF	Male	5.25	>37W	2500-4000g	Vaginal birth	Formula	No	No	No	No	No	Yes	No	Yes	No	No	No	2.15	4.4	0.8	136	2.73	193.4	55.2	265.4	22.5	410	26.6	3.70689	27.3501	49.2	47	17	1.47	0.63	0.55	0.23	3721.8	324.9	1091.2	4.34	66.2	467	37.1	9.9	6.28	0.15	47.1	162
Non-LF	Female	5.04	32-37W	1500-2500g	Cesarean delivery	Formula	No	Yes	No	No	No	Yes	No	Yes	Yes	No	No	2.35	4.5	0.77	136	2.05	181.9	5.3	60.6	22.3	306.7	30.6	6.6243	22.0949	52.9	44.5	14.4	2.08	1	0.73	0.15	377.5	230.6	476.3	3.13	48.4	132	12.4	9.5	3.43	0.12	48.3	176
Non-LF	Male	5.08	28-32W	<1500g	Cesarean delivery	Formula	No	Yes	No	No	No	Yes	No	No	Yes	No	No	2.36	4.8	0.71	137	2.39	184.2	6.5	18.2	27	110.6	42	10.1797	7.38722	69	45.9	9.4	2.55	0.94	1.16	0.38	102.8	36.3	272.8	1.6	31.3	71	9.36	10.9	4.86	0.54	32.5	104
Non-LF	Male	5.08	>37W	1500-2500g	Cesarean delivery	Formula	No	No	No	No	No	Yes	No	No	Yes	No	No	2.2	4.4	0.75	136	1.5	173.8	15.2	52	23.1	226.1	24.3	6.45651	12.3	47.3	52.2	18.8	1.53	0.75	0.38	0.28	787.5	83.8	528.3	2.91	55.5	233	17.96	11.5	3.53	0.46	47.3	156
Non-LF	Male	28.63	>37W	2500-4000g	Cesarean delivery	Formula	No	No	Yes	No	No	No	No	No	No	No	No	2.66	4.6	1.01	132	1.92	302.2	19.5	29.4	29.4	171.9	52.9	10.4389	19.8192	82.4	63.7	22.4	3.58	1.53	1.27	0.94	68.5	19.3	282.7	5.18	36.1	294	9.39	9.6	6.73	0.29	39.8	141
Non-LF	Female	19.32	>37W	1500-2500g	Cesarean delivery	Formula	No	No	Yes	No	No	Yes	No	Yes	No	No	No	2.65	4.8	0.87	137	1.91	237.1	8.7	38	24.1	178.3	32.5	10.7177	16.8322	56.6	58.9	21.7	3.77	1.67	1.22	0.49	153.2	36.4	374.8	6.37	35.4	233	9.14	10.2	1.73	0.05	40	144
Non-LF	Female	5.09	28-32W	1500-2500g	Cesarean delivery	Formula	No	Yes	No	No	No	Yes	No	Yes	No	No	No	1.93	4.1	0.8	139	1.41	275.3	0.9	23.5	18	265	25.5	9.5666	12.3	43.5	39.1	10.6	3.11	1	1.6	0.05	103.6	75.9	313.1	4.19	54.3	293	8.12	10.3	4.82	0.15	25.1	82
Non-LF	Female	5.06	>37W	1500-2500g	Cesarean delivery	Formula	No	Yes	No	No	No	Yes	No	Yes	No	No	No	2.15	4.4	0.88	135	1.78	175.5	19	42.3	21	45.2	16.6	7.53636	12.3	37.6	61.2	26	1.34	0.8	0.19	0.2	840.4	57.6	393.7	4.77	65.6	251	18.04	8.7	2.33	0.23	46	164
Non-LF	Male	6.31	>37W	2500-4000g	Cesarean delivery	Formula	No	Yes	No	No	Yes	Yes	No	Yes	No	No	No	2.2	4.5	0.79	137	1.45	179	99	119	17	132	1.5	11.4159	10.8599	3.9	65.3	28.6	3.18	1.28	1.48	0.83	136	18	198	2.3	23	223	7.27	9.3	4.7	0.56	28.8	96
LF	Male	5.03	28-32W	1500-2500g	Cesarean delivery	Formula	No	Yes	No	No	No	Yes	No	Yes	No	No	No	2.21	4.3	0.83	137	1.99	298.9	21	51.4	81.1	52.5	64.3	4.94298	51.8	145.4	41.7	11	1.95	1.02	0.78	0.1	510.2	505	835.8	2.1	28.3	65	11.52	10.3	4.95	0.22	41.8	149
LF	Male	5.03	32-37W	2500-4000g	Cesarean delivery	Formula	No	Yes	No	No	Yes	Yes	No	No	Yes	No	No	2.2	4.6	0.86	137	1.86	138.5	4.7	57.3	23.2	114.7	19.4	11.43	19.286	42.5	41.5	12.4	1.4	0.69	0.33	0.11	374.3	360	480.7	2.78	55	182	19.35	9.7	4.11	0.15	54.6	191
Non-LF	Male	5.03	28-32W	<1500g	Cesarean delivery	Formula	No	Yes	No	No	No	Yes	No	Yes	Yes	No	No	2.24	4.8	0.94	137	1.54	234.8	10.5	20.6	17	70.5	5.2	11.1291	7.46731	10.5	41.4	13.4	2.31	0.78	1.03	0.67	239.7	30.6	253.7	3.6	29.1	81	11.05	11.5	4.69	0.35	24.1	84
Non-LF	Male	5.03	28-32W	2500-4000g	Vaginal birth	Formula	No	Yes	No	No	No	Yes	No	No	Yes	No	No	2.21	4.4	0.86	137	1.8	317.8	4.5	17.4	18.4	60.6	13.8	8.80482	12.3	32.2	42.2	12.3	2.34	1.03	0.75	0.33	81.1	17.2	190.3	1.8	33.9	53	13.87	11	8.59	0.34	54.2	178
Non-LF	Female	5.24	>37W	<1500g	Cesarean delivery	Formula	No	Yes	No	No	No	Yes	No	No	No	No	No	2.03	4.3	0.75	137	1.56	162.6	10.2	68.6	28.5	99	32.2	5.51487	10.5939	60.7	48.9	16.5	1.33	0.68	0.28	0.35	1476.1	50	419.7	4.06	97	321	23.28	9.6	2.06	0.48	50.9	172
Non-LF	Female	5.43	>37W	2500-4000g	Cesarean delivery	Formula	No	Yes	No	No	Yes	Yes	No	No	Yes	No	No	1.71	2.8	1.64	134	1.45	174.5	14.6	31.6	17.1	124.4	78.5	6.60599	11.2673	95.6	46.7	16.6	1.45	0.47	0.25	1.13	857.5	25.3	581	3.34	77.9	403	25.51	8.7	4.3	0.01	39.2	137
Non-LF	Female	5.05	32-37W	1500-2500g	Cesarean delivery	Formula	No	Yes	No	No	No	No	No	Yes	No	No	No	2.34	4.9	0.96	144	1.4	185.4	3.6	26.6	27.6	131.1	105.2	9.59055	15.8745	132.8	46.6	16.5	3.48	0.95	1.72	1.29	97.3	21.5	390.8	5.02	59	74	6.97	11.1	3.55	0.36	41.1	152
Non-LF	Male	5.07	32-37W	1500-2500g	Cesarean delivery	Formula	No	Yes	No	No	No	Yes	No	No	No	No	No	2.21	4.2	0.79	137	1.83	170.3	5.4	31.2	22	116.3	22	10.5836	12.3	43.9	45.6	15.8	2.37	0.94	0.97	0.32	315.5	94.6	393.8	4.9	66.6	399	11.2	9.5	3.51	0.07	40.2	147
Non-LF	Male	5.08	>37W	2500-4000g	Vaginal birth	Formula	No	Yes	No	No	No	Yes	No	No	No	No	No	2.42	4.5	0.68	138	1.33	145.1	16	103.8	22.8	124.1	22.7	7.75609	24.9867	45.5	56.4	20.4	2.01	0.95	0.63	0.35	1363.7	160.3	603.9	3.15	66.2	314	26.4	8.8	5.15	0.43	59.7	207
Non-LF	Male	5.08	>37W	<1500g	Vaginal birth	Formula	No	No	No	No	No	No	Yes	Yes	Yes	No	No	2.17	4.1	0.8	134	1.37	97	16.1	75	27.1	219.1	43.1	6.85637	5.07657	70.2	52.5	18.9	1.97	0.92	0.64	0.11	1332.8	52	786.4	4.31	65.9	262	18.79	10.8	1.51	0.33	52.3	184
LF	Female	5.03	>37W	2500-4000g	Cesarean delivery	Breastfeeding	No	No	No	No	No	Yes	No	No	Yes	Yes	No	2.29	4.1	0.79	137	1.6	105	14.9	58	22.2	156.9	31.6	15.5172	12.3	53.8	57.6	22.9	1.12	0.49	0.29	0.46	335.8	220	628.1	4.51	69.1	256	15	8.5	1.62	0.212873	22.5	87
Non-LF	Female	5.05	32-37W	2500-4000g	Cesarean delivery	Formula	No	Yes	No	No	No	Yes	No	No	No	No	No	2.08	4.6	0.78	135	1.99	252.2	6.7	69.8	24.2	270.2	24.8	10.0614	18.9353	49	43	11.9	2.23	1.05	0.81	0.19	1334.3	647.3	748.2	1.84	45.7	194	10.4	9.8	4.19	0.36	40.4	139
Non-LF	Male	5.09	>37W	<1500g	Cesarean delivery	Formula	No	Yes	No	No	No	No	No	No	No	No	No	2.22	4.6	0.74	139	1.46	130.3	20.4	102.5	23.6	110.5	38.7	7.144	9.05639	62.3	51.7	17.8	1.99	0.94	0.58	0.37	405.8	78.6	497.7	4.19	57	180	8.33	10.1	2.52	0.22	39.4	152
Non-LF	Male	5.49	>37W	1500-2500g	Cesarean delivery	Formula	No	No	No	No	Yes	Yes	No	Yes	Yes	No	No	2.04	4.7	0.86	138	1.79	172.7	12.7	129.3	25.7	195.5	30.4	12.9546	10.5088	56.2	57.9	23.3	1.32	0.61	0.36	0.38	764.3	98	541.7	4.33	71.8	260	38.87	11	7.12	0.06	37.1	133
Non-LF	Male	5.03	32-37W	2500-4000g	Cesarean delivery	Formula	No	Yes	No	No	No	Yes	No	No	No	No	No	3.57	3.5	0.86	134	1.03	65.9	6.6	25.5	19.3	44.8	131.3	6.6705	36.7435	147	31.8	11.6	1.64	0.42	0.9	0.36	249.1	18.2	489.4	2.28	44.9	67	4.96	9.8	1.81	0.4	30.3	103
LF	Female	5.05	>37W	2500-4000g	Cesarean delivery	Formula	No	Yes	No	No	No	No	No	No	No	No	No	2.35	4.2	0.95	134	1.39	109.6	13.7	36.4	31.4	58.8	68.2	10.29	4.6	99.6	55.1	24.3	2.12	0.98	0.49	1.07	588.2	55.7	634	3.98	78.1	512	7.9	9.1	3.79	0.2	22.7	86
Non-LF	Male	5.04	28-32W	1500-2500g	Cesarean delivery	Formula	No	Yes	No	No	No	Yes	No	Yes	No	No	No	2.28	4.3	1.01	138	0.85	151.4	3.8	21.9	21.1	85.3	99.7	8.35439	3.1	120.8	48.7	17.3	2.13	0.79	1.01	2.06	54.3	56.6	382.1	9.22	56.3	45	18.05	11.4	7.92	0.5	45.6	156
Non-LF	Male	5.04	>37W	2500-4000g	Cesarean delivery	Formula	No	Yes	No	No	No	No	No	No	Yes	No	No	2.25	3.8	0.88	134	1.86	82.3	24.6	33.5	17.4	137.7	41	10.5255	12.3	58.3	54.8	21.5	1.05	0.61	0.21	0.11	133.3	16.8	402.6	3.46	74.1	442	15.02	9	3.39	1.01	41.7	156
Non-LF	Male	22.3	>37W	2500-4000g	Cesarean delivery	Formula	Yes	No	No	No	No	Yes	No	No	No	No	No	2.47	4.3	0.89	135	1.39	343.1	105.4	89	54.2	114.3	22.6	13.37	35.6	76.9	51.5	17.3	3.66	0.89	1.93	1.05	57.3	33.7	360.6	2.14	24.4	180	12.84	9.7	7.67	1.06	34	127
Non-LF	Female	5.03	28-32W	2500-4000g	Cesarean delivery	Formula	No	Yes	No	No	No	Yes	No	Yes	Yes	No	No	2.89	4.6	1.02	139	0.87	279.6	1.7	21.9	19.3	115.5	122.8	3.39588	10.0984	139.4	40.9	11.1	2.45	1.14	1.21	0.09	49.1	19.5	291.5	5.09	79.9	37	8.08	9.9	3.87	0.85	37.7	135
Non-LF	Male	5.04	28-32W	<1500g	Cesarean delivery	Formula	No	Yes	No	No	No	Yes	No	No	No	Yes	No	2.26	3.8	0.97	143	1.27	196.3	2	18.8	27.3	116.8	84.6	8.26	6	111.9	41.9	13.9	2.34	0.8	1.12	0.1	94.8	75.4	451.3	4.35	72.1	94	17.06	11.5	3.67	0.66	33.8	120
Non-LF	Male	11.82	28-32W	<1500g	Cesarean delivery	Formula	No	Yes	No	No	No	Yes	No	No	No	No	No	2.16	3.7	0.69	141	2.02	137.5	4.7	9.5	21	21	17.4	9.15	6.3	38.5	34.8	10.6	1.99	0.67	1	0.29	41.1	16.1	319	1.56	49.4	51	19.45	11.5	4.51	0.77	35.6	125
Non-LF	Male	5.03	28-32W	1500-2500g	Cesarean delivery	Formula	No	Yes	No	No	No	Yes	No	No	No	No	Yes	2.23	4.3	0.84	143	1.27	136	4.2	33	17.9	159.5	177.2	13.3099	12.3	195.1	46.5	17	2.23	1.42	1.2	0.1	85.5	34.7	377.5	4.7	53.2	39	11.01	11.2	5.27	0.65	46.9	164
Non-LF	Male	5.04	28-32W	1500-2500g	Cesarean delivery	Formula	No	Yes	No	No	No	No	No	No	No	No	Yes	2.34	4.8	0.78	140	1.31	174.7	3.1	11.6	20.1	260	106.8	12.3996	19.0356	126.9	42.3	14.6	2.54	0.9	1.23	0.12	78.7	32.6	284.6	4.43	50.8	47	15	10.7	5.16	0.54	33.9	125
Non-LF	Female	5.12	32-37W	2500-4000g	Cesarean delivery	Formula	No	Yes	No	No	No	Yes	No	No	No	No	No	2.21	4.1	0.83	142	1.42	152.8	9	23.1	23.2	70	148.9	6.50707	8.77532	172.1	43	15.3	3.97	1.02	2.42	0.34	200.3	27.4	410.3	5.52	49.8	58	24.18	10.9	7.21	0.73	43.3	148
Non-LF	Male	28.99	>37W	1500-2500g	Cesarean delivery	Formula	Yes	No	Yes	No	No	Yes	No	No	No	No	No	2.27	4.6	0.9	133	1.63	275.4	11.7	18.8	27.7	118.1	16.6	8.92001	25.4676	44.3	52.5	18.9	1.79	0.73	0.68	0.41	33.4	18.9	242.2	4.54	27.7	195	6.91	9.8	2.17	0.6	36.5	128
Non-LF	Male	5.04	>37W	2500-4000g	Cesarean delivery	Formula	No	Yes	No	No	No	Yes	No	No	No	No	No	2.5	4.5	0.89	137	1.37	129.9	13.4	33.4	21.7	296.3	15.1	13.8777	5.15545	36.8	53.4	19.5	1.56	0.87	0.34	0.35	290.1	24.4	374.7	4.25	59.8	285	13.63	9.9	5.12	0.79	45.4	154
Non-LF	Male	5.18	32-37W	1500-2500g	Cesarean delivery	Breastfeeding	No	Yes	No	No	Yes	No	No	No	No	No	No	2.15	3.7	0.78	143	1.33	194.2	6.3	23.7	21.7	104.1	129	9.49607	13.6748	150.7	46.8	16.4	2.66	0.86	1.27	0.59	104.9	26.8	396	5.31	39.8	96	10.61	9	3.55	0.83	38	145
Non-LF	Female	5.04	28-32W	2500-4000g	Cesarean delivery	Formula	No	Yes	No	No	No	Yes	No	No	No	No	No	2.4	4.9	0.91	137	1.48	113.3	4.7	21.8	17.4	422.5	130.3	7.55297	12.3	147.7	42.6	15.1	2.64	0.87	1.18	0.14	56.4	12.6	440.2	5.82	56.8	176	21.98	11.2	9.61	0.37	42.6	146
Non-LF	Female	5.02	32-37W	1500-2500g	Cesarean delivery	Formula	No	Yes	No	No	No	Yes	No	Yes	Yes	No	No	2.37	5	0.87	139	1.36	244.4	2.6	17.2	18.3	48.4	88.9	11.0967	15.7971	107.2	64.4	33.3	2.76	1.04	1.11	0.44	61.3	17.3	289.8	4.7	56.6	124	10.05	11.6	5.99	0.4	29.4	107
LF	Male	5.04	28-32W	2500-4000g	Cesarean delivery	Formula	No	Yes	No	No	No	No	No	Yes	No	No	Yes	2.24	4.8	1.05	138	1.26	98.3	8.7	32	44.7	106.1	29.8	10.7398	10.2714	74.4	42.8	17.5	1.28	0.59	0.33	0.11	31.1	10.5	231.8	2.27	35.7	101	13.8	11.4	6.79	0.66	58.3	206
LF	Male	5.02	28-32W	<1500g	Cesarean delivery	Formula	No	Yes	No	No	No	No	No	No	Yes	No	No	2.07	4.1	0.81	140	1.57	174.1	1.6	29.7	20.3	85.6	15.7	6.11458	9.54457	36	35.6	9.8	2.41	1.01	0.95	0.08	204.7	317.1	300.5	4.28	54.1	154	6.2	9.1	2.57	0.05	39.3	133
LF	Female	5.03	28-32W	<1500g	Cesarean delivery	Formula	No	Yes	No	No	No	Yes	No	No	Yes	No	No	1.63	5.1	0.4	137	1.88	229.9	3.5	28.2	19.1	83.3	31.5	11.4743	12.3	50.6	44.1	12.6	3.27	1.07	1.53	0.34	178.5	269.8	343.4	4.35	52.3	149	14	10.2	5.68	0.53	43.9	146
LF	Male	5.04	28-32W	<1500g	Vaginal birth	Formula	No	No	No	No	No	Yes	No	No	No	No	No	1.5	4.7	0.88	139	1.55	98.8	2	53.5	19.1	87.3	125.7	5.76855	12.3	144.7	30.1	6.2	0.34	0.27	0.12	0.05	244.2	28.8	684.1	5.99	90.5	53	8.46	10.2	5.81	0.13	40.2	138
Non-LF	Male	5.09	>37W	1500-2500g	Vaginal birth	Formula	No	Yes	No	No	No	Yes	No	No	No	No	No	2.26	4.5	0.7	134	1.41	108.8	9.2	38.9	21.9	151.4	22.2	8.12561	13.5172	44.1	61.7	25.2	1.93	0.92	0.59	0.39	440.5	38.7	363	7.02	76.1	417	7.94	9.8	2.86	0.76	52.2	186
Non-LF	Female	5.02	28-32W	1500-2500g	Cesarean delivery	Formula	No	Yes	No	No	No	No	No	No	No	No	No	2.25	3.1	1.09	137	0.49	201.7	4.3	6.4	21.6	92.7	41	5.80511	25.175	62.5	48.1	19.8	2.62	0.65	1.08	1.7	25.8	12	254	3.18	64.4	74	8.61	12.5362	4.73	0.42	50.4	172
Non-LF	Female	5.03	32-37W	2500-4000g	Cesarean delivery	Formula	No	Yes	No	No	No	No	Yes	Yes	Yes	No	No	2.16	3.6	1.07	143	1.18	184.8	5	20.9	19.1	107.5	149.5	11.1896	27.0147	168.6	42.8	11	2.96	1.14	1.74	0.1	52.8	15.5	245.5	5.42	40.4	24	8.25	10.1	4.1	0.44	39.1	140
LF	Female	5.05	>37W	>4000g	Vaginal birth	Formula	No	Yes	No	No	Yes	No	No	No	No	No	No	2.44	4.1	0.94	136	2.44	100	11	53.6	24.8	200.6	19.8	12.3536	13.2447	44.7	57.9	23.2	1.78	1.06	0.33	0.03	972.5	80.7	472.4	3.87	60.2	153	8.07	10.5	5.22	0.5	45.6	168
Non-LF	Male	13.33	>37W	2500-4000g	Vaginal birth	Formula	Yes	No	No	No	No	No	Yes	No	No	No	No	2.24	4.8	0.86	137	1.8	91.2	18.5	10.4	24.4	165.9	25.3	8.35716	6.3735	49.7	48.6	19.5	2.68	0.68	1.48	0.63	25	5.6	269	1.36	36.7	82	13.64	9.5	6.55	0.38	36.5	125
Non-LF	Female	7.93	>37W	1500-2500g	Vaginal birth	Formula	No	No	No	No	No	Yes	No	Yes	No	No	No	2.28	5.1	0.73	137	1.36	197.7	6.1	37.6	29.7	103.3	228.4	13.31	15.4445	258.1	51.3	17.2	1.89	0.58	1.17	0.18	94	22.2	477.2	7.26	41	84	14.23	9.8	3.84	0.22	27.7	95
Non-LF	Male	5.07	>37W	2500-4000g	Vaginal birth	Formula	No	Yes	No	No	No	No	No	No	No	No	No	2.37	4	0.8	137	1.17	135.6	5.5	30.1	24.4	107.6	24.5	10.0945	10.3245	48.9	52.9	19	1.48	0.5	0.66	0.33	244.8	58.6	404.5	7.77	65.3	449	15.57	9.6	3.39	0.57	50.8	183
Non-LF	Male	5.04	32-37W	2500-4000g	Cesarean delivery	Formula	No	Yes	No	No	Yes	Yes	No	No	No	No	No	2.4	4.3	0.85	136	1.24	136.9	6.8	33.1	19.3	197.4	122.9	7.56463	7.27585	135.5	48.4	18	1.52	0.64	1.07	0.09	70.6	27.8	435.2	1.45	51	57	12.11	11.1	4.27	0.44	43.9	162
Non-LF	Female	5.18	>37W	2500-4000g	Cesarean delivery	Formula	No	No	No	No	No	No	No	No	No	No	No	2.05	4.8	0.89	136	1.31	177.5	16.2	24.6	22.4	61.3	29.4	4.2893	12.3	51.8	57.4	24.8	1.48	0.56	0.37	1.2	301.3	48	568.3	3.65	83.4	403	15.44	10.6	6.24	0.76	61.7	201
Non-LF	Female	5.05	32-37W	1500-2500g	Cesarean delivery	Formula	No	Yes	No	No	No	Yes	No	No	No	No	No	2.32	5.1	0.91	138	1.88	308.2	5.6	52.3	21.2	152.3	51.5	9.58776	7.69852	72.8	56.9	22.3	4.13	1.16	2.44	0.35	262.4	67.5	558	6.9	66.4	414	28.88	9	6.01	0.13	59.4	221
Non-LF	Female	5.05	28-32W	2500-4000g	Cesarean delivery	Formula	No	Yes	No	No	No	Yes	No	Yes	Yes	No	No	1.97	4.8	0.95	141	1.8	162.1	3	26.2	19.8	106	16.9	8.80426	14.667	36.8	44.1	15.5	3.19	1.05	1.64	0.02	109	70.6	337	2.24	48.1	187	17.42	9.6	9.02	0.08	49.4	176
Non-LF	Male	28.99	>37W	2500-4000g	Cesarean delivery	Formula	No	No	Yes	No	No	Yes	No	No	No	No	No	2.37	4.3	0.86	137	1.45	296.5	9	27.5	37.6	523.6	21.1	12.5447	25.4598	58.6	55.7	23	2.55	0.61	1.18	1.5	42.7	20.1	196.5	5.79	22.1	104	11.38	11.2	1.32	0.45	32.8	118
Non-LF	Male	7.2	>37W	2500-4000g	Cesarean delivery	Formula	No	Yes	No	No	No	Yes	No	No	No	No	No	1.95	4	0.86	142	1.88	139.9	13.4	27.2	19.3	213.8	141.5	8.12435	12.3	157.5	43.7	14.2	1.34	0.39	0.62	0.39	91.3	7.6	259.3	2.06	65	180	17.47	10.1	3.67	0.59	50.4	174
LF	Male	5.1	28-32W	1500-2500g	Cesarean delivery	Formula	No	No	No	No	Yes	Yes	No	Yes	Yes	No	No	1.98	5.1	0.83	134	1.9	211.5	6.9	86	18.2	159.6	18.2	5.8708	5.34914	36.4	42.2	13.3	2.31	0.9	0.93	0.08	829.6	625.5	708.2	3.37	59.1	398	10.4	9.4	2.68	0.01	38.1	141
Non-LF	Female	5.1	28-32W	<1500g	Cesarean delivery	Formula	No	Yes	No	No	No	Yes	No	No	No	No	No	1.75	4.5	0.8	138	1.83	184.6	11.9	33.2	22.6	117.1	25.8	5.53419	31.5774	48.3	49.8	18.4	2.15	0.78	0.87	0.3	341.8	99	424.2	3.43	62	364	16.31	9.3	4.6	0.02	50.9	170
Non-LF	Male	5.05	32-37W	2500-4000g	Cesarean delivery	Formula	No	Yes	No	No	No	No	No	No	Yes	No	No	2.3	4.8	1.1	135	2.29	159.1	8.7	34.1	23	298.7	23.2	2.97419	41.791	46.2	42.4	14	1.65	0.84	0.42	0.1	174	99.3	472.9	3.26	55.7	293	25.25	9.2	3.58	0.47	63.3	213
Non-LF	Male	5.21	>37W	1500-2500g	Cesarean delivery	Formula	No	No	No	No	Yes	No	No	No	No	Yes	No	2.09	5.2	0.76	139	1.44	146.9	13.2	55.3	28.9	138.9	28	7.83412	12.3	56.9	49.8	15.9	1.24	0.58	0.31	0.32	1809.1	56.7	483.1	4.55	91.5	385	10.56	9.9	2.37	0.95	31.7	122
Non-LF	Female	5.54	>37W	2500-4000g	Cesarean delivery	Formula	No	No	Yes	No	No	Yes	No	No	No	No	No	2.23	4.2	0.78	139	1.44	166.2	19.8	106.1	22.5	100.3	51.7	12.2958	19.41	74.3	60	23.4	1.8	0.64	0.67	0.59	900.8	54.6	767	4.37	67.3	357	21.89	10	4.59	0.28	50.9	181
Non-LF	Male	5.05	>37W	2500-4000g	Vaginal birth	Formula	No	Yes	No	No	No	Yes	No	No	No	Yes	No	2.3	4.5	0.81	136	1.67	210.1	31.3	118.4	22.3	304.5	20.7	8.29839	6.58985	43	54.8	20.3	1.15	0.53	0.35	0.32	1949.5	327.5	940.9	3.64	89.8	429	21.94	9.8	2.65	0.08	42.2	154
Non-LF	Female	5.02	32-37W	1500-2500g	Cesarean delivery	Formula	No	Yes	No	No	No	Yes	No	Yes	No	No	No	2.05	3.7	1.01	142	1.57	84.4	10.8	26.3	19.3	107.8	151.7	8.8194	12.3	165.6	41.3	11.9	0.91	0.81	1.03	0.08	70.7	25	308.9	3.19	49.3	21	23.26	10.1	2.62	0.06	49.1	162
Non-LF	Female	5.07	32-37W	2500-4000g	Vaginal birth	Formula	No	No	No	No	No	Yes	No	Yes	No	No	No	2.08	4.3	0.84	137	1.41	140	7.8	35.5	25.8	209.4	32.1	11.5187	2.70832	57.9	50.1	16.1	2.39	1.2	0.65	0.19	171.2	24	384.2	4.58	75.7	340	5.77	9.3	1.21	0.06	40.8	142
Non-LF	Female	13.05	>37W	2500-4000g	Cesarean delivery	Formula	No	Yes	No	Yes	No	Yes	Yes	No	Yes	No	No	2.28	4.9	0.83	139	1.79	134.4	15.3	35.2	29.7	348.2	37.1	15.6284	49.8986	66.7	48	17.5	4.12	0.96	1.82	1.63	43.3	18.4	1355.6	1.4	40.3	176	71.95	9.77272	5.04	8.06324	39.8	143
LF	Male	5.05	>37W	<1500g	Cesarean delivery	Formula	No	Yes	No	No	No	No	No	Yes	No	No	No	2.26	3.9	0.79	137	1.7	124.9	6.8	29.2	23.7	144.7	17	7.18438	15.7035	40.8	47.7	15.3	1.38	0.76	0.37	0.33	233.4	13.2	459.3	2.58	52.2	186	11.65	8.7	3.01	0.75	35	123
Non-LF	Male	5.06	>37W	>4000g	Cesarean delivery	Formula	No	Yes	No	No	No	Yes	No	Yes	Yes	No	No	2.3	4.6	0.86	139	1.89	180.5	26.6	28.8	25.2	92.8	28	12.9265	26.387	53.1	59	21.5	1.25	0.55	0.44	0.42	79.2	25.8	407.3	5.33	76.7	458	5.63	8.1	1.74	0.5	46.4	177
Non-LF	Male	5.53	>37W	1500-2500g	Vaginal birth	Formula	No	No	No	No	No	Yes	No	No	No	No	No	2.06	4.7	0.9	142	1.79	180.7	16.8	43.3	17.1	264.6	64.8	5.10968	3.91587	81.8	49.1	14.7	1.37	0.58	0.51	0.36	334.8	31	379.4	4.21	51.2	251	9.99	9.3	1.27	0.33	56.9	197
LF	Female	5.29	>37W	2500-4000g	Cesarean delivery	Formula	No	No	No	No	No	Yes	No	No	No	No	No	2.11	4.2	0.84	137	1.75	158.4	11.2	76.2	18.2	109.8	56.6	11.3225	12.3	74.8	57.4	22.4	1.47	0.65	0.53	0.28	1103.2	65.4	532.1	4.16	67	439	10.7	11.9	3.41	0.43	54.7	197
Non-LF	Female	6.26	>37W	1500-2500g	Vaginal birth	Formula	No	No	Yes	No	No	Yes	No	No	No	No	No	2.15	3.5	0.89	141	1.27	80.9	8.3	20.6	20.3	51.5	25.6	9.19	27.2151	45.8	43.5	15.5	2.73	1.02	0.98	0.41	233.5	22.9	355.8	2.49	42	90	13.09	10	5.23	0.75	51.5	170
LF	Male	5.02	28-32W	2500-4000g	Vaginal birth	Formula	No	Yes	No	No	No	Yes	No	Yes	Yes	No	No	2.19	4.9	1.09	149	1.16	201.2	3	12.2	17.1	128	133.9	9.49831	12.3	151	40.4	7.8	1.32	0.42	0.81	0.51	81.5	15.2	423.3	10.15	48.8	150	11.34	11.4	6.14	0.05	31.2	113
Non-LF	Male	28.99	>37W	2500-4000g	Cesarean delivery	Formula	No	No	Yes	Yes	No	Yes	No	No	No	No	No	2.51	5.2	0.88	132	2.01	245.7	12.4	20	22.7	49.7	51.2	10.6048	12.3	73.9	50.6	15.2	2.89	1.48	0.95	0.83	119.4	25.8	237.7	2.39	23.1	83	10.66	9.9	5.21	0.57	34.7	119
Non-LF	Female	5.06	32-37W	1500-2500g	Cesarean delivery	Formula	No	Yes	No	No	No	No	No	No	No	No	No	2.22	5.3	0.98	133	1.78	219.2	5.2	63	19.3	268.5	162.9	13.1727	12.3	176.2	50.1	16.5	4.64	1.59	2.42	0.4	79	52.9	635.8	6.3	41.4	173	16.7	10.2	7.09	0.46	54.3	196
Non-LF	Male	5.11	28-32W	1500-2500g	Cesarean delivery	Formula	No	Yes	No	No	No	Yes	No	No	Yes	No	No	2.16	3.3	0.91	140	1.15	171	7.4	28.8	17	203.9	138.2	6.9922	18.0733	155.2	38.9	10.4	0.53	0.62	0.42	0.06	39.2	18.5	248.4	4.58	59.3	20	9.97	9.9	4.28	0.22	49.3	175
Non-LF	Male	5.05	>37W	2500-4000g	Vaginal birth	Formula	No	No	No	No	No	Yes	No	No	Yes	No	No	2.32	4.2	0.86	137	1.69	293.6	13.1	71.4	19.6	584.6	60.4	8.23152	13.4788	80	59.4	23.7	1.5	0.7	0.56	0.5	857.3	40.4	598.3	5.08	64.2	392	15.45	9.2	3.65	0.56	61.7	219
Non-LF	Male	19.31	32-37W	1500-2500g	Cesarean delivery	Formula	No	Yes	Yes	No	No	Yes	No	No	No	No	No	1.98	3.3	0.76	137	1.09	157.5	3.5	35.3	38.4	127.8	18.7	9.04756	26.9359	57.1	40.2	16.2	1.81	0.27	0.93	0.97	27.5	19.1	331.4	2.89	23.5	35	11.16	10.0987	2.82	0.96	29.3	100
Non-LF	Female	5.07	32-37W	1500-2500g	Cesarean delivery	Formula	No	Yes	No	No	No	Yes	No	No	No	No	No	1.91	5	0.98	137	1.53	239.1	6.1	30.4	18.1	251.8	20.3	9.65052	18.5064	38.4	43	13.2	3.43	1.83	0.54	0.53	159.6	48.4	365.6	3.08	63.8	547	17.7	9.7	4.02	1.2	45.5	153
LF	Male	5.04	28-32W	<1500g	Cesarean delivery	Formula	No	Yes	No	No	No	No	No	Yes	No	No	No	1.99	4	1.31	137	1.7	124	19.1	138.9	24.3	173.6	29.8	3.44907	26.1761	54.1	40.5	13.4	0.76	0.22	0.19	0.68	736.6	1258.9	2545.3	7.56	77.8	467	6.01	11.871	3.59	0.06	43.6	135
Non-LF	Male	5.04	32-37W	1500-2500g	Cesarean delivery	Formula	No	Yes	No	No	Yes	No	No	Yes	Yes	No	No	1.93	4.4	0.87	138	1.5	174.1	5.9	39.2	27.2	190.6	24.6	9.64744	6.07534	51.8	44.5	14	1.5	0.51	0.75	0.06	203.6	35.8	365	3.84	57.4	338	13.57	10.9	2.41	0.01	33.4	119
Non-LF	Male	6.63	>37W	1500-2500g	Vaginal birth	Formula	No	No	No	Yes	No	No	Yes	Yes	No	No	No	1.99	3.6	0.7	138	1.9	104.7	4.3	7.3	21	33	14.4	6.7961	23.6177	35.4	43.6	13.8	1.71	0.47	0.65	2.96	46.5	21.3	182.4	4.51	32.3	119	24.29	10.3	3.7	0.08	42.6	149
Non-LF	Male	5.1	>37W	2500-4000g	Cesarean delivery	Formula	No	Yes	No	No	No	Yes	No	No	No	No	No	2.09	4.4	0.77	137	1.57	191	5.8	35.4	23.9	205.3	18	7.57619	25.6784	41.9	45.1	13.9	1.58	0.83	0.46	0.06	501.4	30	508	2.9	54.7	241	8.87	11.1	3.38	0.6	36.2	127
Non-LF	Male	5.39	>37W	2500-4000g	Cesarean delivery	Formula	No	Yes	No	No	No	Yes	No	No	Yes	No	No	2.09	4.8	0.84	139	1.69	176.2	9.8	55.3	21.7	197.8	37.4	7.52511	10.8791	59.1	51.8	19.3	1.09	0.61	0.28	0.3	769.1	36.2	618.1	2.48	64.3	236	18.26	10.6	5.26	0.6	46.6	169
Non-LF	Male	6	>37W	2500-4000g	Vaginal birth	Formula	No	No	No	No	No	No	Yes	No	Yes	No	No	2.06	5.2	0.81	137	1.79	122.1	11.9	113.1	26.1	278	39.2	12.3098	12.3	65.3	54	20.4	2.17	1.02	0.75	0.31	474.9	40.3	994.2	3.23	65.8	369	19.9	10.9	3.77	0.74	52.8	191
Non-LF	Male	9.52	>37W	>4000g	Cesarean delivery	Formula	No	No	Yes	No	No	Yes	No	Yes	No	No	No	2.38	4.4	0.96	135	1.69	88.1	5.7	13.1	19.3	89.3	139.3	6.95393	9.0008	153.3	63.4	27.8	2.74	0.93	1.23	0.8	121.6	13.6	360.3	6.24	57.6	244	16.16	10.4	5.23	0.72	39.8	137
Non-LF	Female	5.04	32-37W	1500-2500g	Cesarean delivery	Formula	No	Yes	No	No	Yes	No	Yes	No	No	No	No	2.15	4.2	0.81	137	2.15	205.7	3.7	30.9	19.7	160.5	16.1	8.41521	14.0054	35.8	44	12.9	1.66	1.1	0.41	0.3	393.7	258	426.6	2.94	55.5	119	16.66	9.8	4.81	0.09	41.2	151
Non-LF	Male	5.1	>37W	>4000g	Cesarean delivery	Formula	No	No	No	No	No	Yes	No	No	No	No	No	2.49	4.6	0.81	137	1.66	107.2	8.2	29.9	20.3	58.2	16.6	14.6044	12.3	36.9	51.8	18.4	1.6	0.88	0.51	0.12	627	52.8	454.8	3.35	52.3	291	17.84	9.7	3.56	0.38	51.6	172
Non-LF	Female	5.02	32-37W	<1500g	Cesarean delivery	Formula	No	No	No	No	No	No	No	Yes	Yes	No	No	1.52	3.5	0.52	140	1.89	188.3	9.1	23.3	20.6	23.1	89.8	6.57	38.5	110.3	38.4	11.1	0.5	0.21	0.17	0.02	331.8	19.2	473.6	2.22	55.7	73	6.52	9.17531	2.31	0.15	26.4	89
Non-LF	Female	5.1	32-37W	2500-4000g	Cesarean delivery	Formula	No	No	No	No	No	Yes	No	No	No	No	No	2.11	4.4	1.17	138	1.73	81.2	13.4	17.6	19.3	69.3	176.5	7.33669	12.3	192.2	53.1	21.9	2.97	0.74	1.75	1.09	256.9	14.2	292.2	8.07	47	143	16.78	10.3	4.61	0.52	54.3	185
Non-LF	Female	26.37	>37W	2500-4000g	Cesarean delivery	Formula	No	No	No	No	No	Yes	No	No	No	No	No	2.18	4.3	0.82	131	1.71	320.8	20.2	21.7	36.7	329.5	12.4	12.3151	34.9846	49.1	49.5	16.5	3.7	1.4	1.6	0.23	316.7	19.3	288.4	2.35	22.3	208	8.83	10.7	5.02	0.83	31.1	103
Non-LF	Male	5.07	>37W	2500-4000g	Cesarean delivery	Formula	No	Yes	No	No	No	Yes	No	No	Yes	No	No	1.99	4.7	0.82	136	1.46	231.2	23	29.9	22.3	103.8	24.6	8.58044	2.41885	46.9	47.9	14.3	1	0.54	0.34	0.01	400.8	30.5	479.7	4.01	64.7	264	13.02	10.5	5.1	0.83	51.1	177
Non-LF	Male	9.86	>37W	>4000g	Cesarean delivery	Breastfeeding	No	No	No	No	No	No	No	No	No	No	No	2.21	4.3	0.84	138	2.07	126.2	11.7	27.3	19.3	66.1	260	14.0396	8.99044	272.6	54.5	19.5	2.44	0.86	1.43	1.3	477.8	28.7	323.5	0.93	34.1	151	12.11	9.2	6.1	0.77	41	139
Non-LF	Male	5.03	32-37W	1500-2500g	Cesarean delivery	Formula	No	Yes	No	No	Yes	No	No	Yes	No	No	No	2.3	4.6	0.89	134	2.49	208.3	6.3	31.5	19.3	101.4	122.8	10.57	11.1	135.4	49.7	15.7	2.31	1.09	0.97	0.14	157.4	18.7	383	2.53	41.8	141	38.15	9.5	4.03	1.3	49	173
Non-LF	Male	5.02	>37W	2500-4000g	Cesarean delivery	Formula	No	Yes	No	No	No	Yes	No	No	Yes	No	No	1.86	4.4	0.83	142	2.16	128	9	25.5	24	349	35.5	6.9013	7.11603	59.5	54.2	18.5	1.75	1.17	0.42	0.28	396.4	25.8	468	5.4	79	448	18.1	11	4.23	2.6	44.4	146
Non-LF	Female	5.03	32-37W	1500-2500g	Cesarean delivery	Formula	No	No	No	No	No	Yes	No	No	No	No	No	2.24	4.2	0.81	143	2.36	90	8.1	26.8	19.3	39.3	174.8	12.2997	30.2654	190.3	49.4	16.3	1.79	0.75	1.04	0.01	402.2	27.4	455.4	0.79	39.7	64	6.72	10.4	2.26	0.11	48.4	180
Non-LF	Female	5.15	>37W	1500-2500g	Cesarean delivery	Formula	No	Yes	No	No	Yes	No	Yes	Yes	No	No	No	1.91	4.4	0.75	138	1.58	98	5	69	18.7	85	48.5	7.51029	8.0347	67.2	46.4	15.4	1.05	0.55	0.17	0.41	3830	387	565	2.5	75	243	15.84	10.1167	5.62	0.09	68.3	225
Non-LF	Male	24.68	28-32W	<1500g	Cesarean delivery	Breastfeeding	No	Yes	No	No	No	Yes	No	No	No	No	No	2.18	4.5	1.03	135	2.09	191.9	5.2	14.6	19.3	68.2	13.3	8.71	15.7	29.7	42.6	12.8	1.52	0.45	0.82	0.29	78	31	258	1.82	37.1	66	10.88	11.6	4.41	1.19	25.6	84
Non-LF	Male	10.49	28-32W	2500-4000g	Cesarean delivery	Formula	No	Yes	No	No	No	No	No	No	No	No	No	2.24	4.5	0.85	137	1.98	147.2	3.9	20.9	25	45.9	28.8	8.57282	16.1017	53.9	44	14.9	2.95	1.07	1.3	0.4	75.8	32.8	278.6	1.95	47.1	83	8.76	11.7	3.4	0.43	39	129
Non-LF	Male	5.24	>37W	2500-4000g	Cesarean delivery	Formula	No	No	No	No	Yes	Yes	No	No	No	No	No	2.37	5.3	0.83	137	2	121.6	19.8	25.5	26	129.6	23.6	8.09106	1.59003	49.6	54.8	20	1.59	0.9	0.43	0.1	333.7	25.4	391.4	3.8	67.8	276	12.36	9.1	2.34	0.29	42.7	167
Non-LF	Male	6.82	>37W	1500-2500g	Cesarean delivery	Formula	No	No	No	Yes	No	No	Yes	Yes	No	No	No	2.26	5.3	0.82	134	1.84	265.5	5.9	23.3	34.3	111.9	49.2	10.2693	35.3596	83.5	51.3	21.9	1.81	0.52	0.79	1.75	69.6	38.7	340.7	3.44	27.3	114	13.07	10.6	3.71	0.17	40.9	146
Non-LF	Male	28.41	>37W	1500-2500g	Cesarean delivery	Formula	No	No	No	No	No	Yes	No	No	No	No	No	2.43	4.7	0.95	135	1.86	199	17.8	27.6	18.3	63.2	39	10.7558	9.26218	57.2	53.6	18.6	3.09	1.43	1.22	0.53	116.2	32.8	346.6	2.96	26	214	7.81	10.4	3.63	0.83	44.6	155
Non-LF	Female	5.1	>37W	2500-4000g	Cesarean delivery	Formula	No	Yes	No	No	No	Yes	No	No	No	Yes	No	2.3	4.5	0.87	137	1.81	92.6	6.3	34.1	20.2	262.3	42.3	13.0266	12.3	62.6	55.9	19.2	2.13	1.11	0.74	0.12	636.4	54.6	553.1	3.8	62.2	297	15.97	9.4	3.42	0.47	47.5	162
Non-LF	Male	5.05	32-37W	1500-2500g	Cesarean delivery	Formula	No	Yes	No	No	No	Yes	No	No	No	No	No	2.21	3.8	0.93	141	1.22	216.5	2.2	4.7	20.5	156.3	117.5	8.37	9.1	138	46.9	15	2	1.04	0.79	0.15	53.6	17.5	307.5	3.05	52.1	181	14.43	8.7	3.46	0.76	36.1	133
Non-LF	Male	5.69	>37W	2500-4000g	Cesarean delivery	Formula	No	Yes	Yes	No	Yes	Yes	No	Yes	Yes	No	No	2.32	4.7	0.66	135	1.24	98.4	14.9	19.9	17	78.6	2.2	9.80195	15.1609	9	67.2	33.2	1.62	0.45	0.63	1.18	106.4	81.9	286.2	4.26	29.5	109	14.16	8.8	2.34	0.14	39	147
LF	Female	10.1	>37W	2500-4000g	Vaginal birth	Formula	Yes	No	No	No	No	Yes	No	No	No	No	No	2.58	4.9	0.89	134	1.94	104.3	25.1	28.5	19.3	626.2	7.6	7.5	32.9	23.9	52.6	21.7	3.8	0.82	2.61	1.35	111	66	546	2	30	138	9.21	9.8	5.04	0.65	30.7	105
Non-LF	Male	5.16	>37W	2500-4000g	Cesarean delivery	Formula	No	No	No	No	No	No	Yes	No	Yes	No	No	2.1	4.4	0.86	139	1.98	155.8	7.8	54.5	28.4	271.7	24.6	8.98878	4.1303	53	50.9	18.6	1.27	0.66	0.47	0.09	1824.9	69.5	506	4.12	90.7	223	11.61	9.8	5.02	0.15	48.5	166
Non-LF	Male	5.04	32-37W	1500-2500g	Cesarean delivery	Formula	No	Yes	No	No	No	No	No	No	No	No	No	2.23	4.1	0.75	138	2.01	96.4	9.9	28.5	19.3	198.3	186	9.07597	12.3	199.8	44	15.3	1.78	0.79	1.55	0.16	131.4	27.3	439.7	4.55	38.3	46	9.75	10.7	4.52	0.54	36	132
Non-LF	Female	5.06	32-37W	1500-2500g	Cesarean delivery	Formula	No	No	No	No	No	No	No	Yes	Yes	No	No	2.23	3.7	0.79	143	1.93	186.2	3.2	9.8	17.8	59.5	115.7	6.68947	12.3	133.5	39.2	9.8	2.45	1.08	1.09	0.07	66.8	31.4	170.3	5.47	44.9	55	18.14	11.2	5.16	0.2	27.6	97
LF	Male	5.05	28-32W	2500-4000g	Cesarean delivery	Formula	No	Yes	No	No	No	Yes	No	Yes	No	No	No	2.13	4.3	1.01	137	1.24	401	4	12	27.4	259	69.2	10.5919	7.62676	96.6	42	13.1	3.49	1.31	2.25	0.43	57	15	305	7	53	76	17.48	10	5.07	0.47	50	171
Non-LF	Female	5.04	32-37W	2500-4000g	Vaginal birth	Formula	No	Yes	No	No	No	Yes	No	No	No	No	No	2.3	4.1	0.75	138	1.31	145	3.6	8.3	19.3	200.2	101.9	7.81347	2.98908	121.3	45.3	14.3	2.42	1.09	1.06	0.12	40.2	13	265.4	2.66	46.6	84	14.89	11	5.74	1.42	38.7	129
Non-LF	Female	5.06	>37W	2500-4000g	Cesarean delivery	Formula	No	Yes	No	No	Yes	No	No	No	Yes	No	No	2.14	5.1	1.01	138	2.14	114.6	29.5	65.7	24.2	69.6	21.8	9.91532	9.74873	45.9	51	15.8	1.68	0.95	0.55	0.3	1360.2	68.8	534.7	1.64	47.7	228	16.15	8	5.4	0.68	43	168
Non-LF	Male	5.02	32-37W	2500-4000g	Cesarean delivery	Formula	No	Yes	No	No	No	No	Yes	No	No	No	No	2.25	4.1	0.94	138	1.33	269	5	17	23.6	171	180.2	12.1527	12.3	203.8	46.6	15.1	3.3	1.11	2.14	0.34	204	19	359	5.4	47	119	18.47	10.5	5.54	0.93	49.2	169
Non-LF	Male	5.19	>37W	<1500g	Cesarean delivery	Formula	No	No	No	No	Yes	Yes	No	No	Yes	No	No	2.21	4.6	0.89	143	2.39	170.2	10.7	35.2	23.2	141.7	14.5	11.163	33.082	37.7	45.3	15.3	1.19	0.6	0.49	0.28	312.5	42.1	356.9	3.02	57.8	252	18.31	8.7	8.96	0.89	38.5	140
Non-LF	Male	5.07	>37W	2500-4000g	Cesarean delivery	Formula	No	No	No	No	No	Yes	No	No	No	No	No	2.16	4.4	0.71	134	1.52	149.2	8.3	36.2	24.8	202.2	26.1	10.714	12.3	51	46.5	10.3	2.74	1.22	1.18	0.19	903	45.8	349.4	3.51	64.7	374	14.93	9.4	2.38	0.51	47	170
Non-LF	Female	7.38	>37W	2500-4000g	Cesarean delivery	Formula	No	No	No	No	No	Yes	No	No	Yes	Yes	No	1.8	5.5	0.74	135	2.91	146.7	9.4	11.8	33.1	281.3	42.6	15.3	8.9	75.8	57.9	25.9	1.87	0.69	1.42	0.06	176.9	22	415	4	39.5	276	16.9	11.1	8.02	0.67	34.5	119
LF	Female	5.12	32-37W	1500-2500g	Cesarean delivery	Formula	No	Yes	No	No	No	Yes	No	Yes	Yes	No	No	1.78	2.9	0.78	140	1.63	120.4	23.5	148.1	19.8	79.5	215.6	10.7078	12.3	235.4	40.9	15.6	1.22	0.54	0.57	0.03	1170.6	59	2992	9.49	97.2	276	18.77	9.5	3.71	0.07	48.8	181
Non-LF	Male	5.06	>37W	1500-2500g	Vaginal birth	Formula	No	Yes	No	No	No	No	No	No	No	No	No	2.24	4.7	0.85	138	1.49	117.6	5.8	23.3	21	91.8	22.7	11.197	12.3	43.6	54.9	21.1	2.3	0.95	1.22	0.01	211.6	64.9	426.8	4.7	62.1	301	15.87	9.1	3.61	0.61	47.7	174
LF	Female	5.04	32-37W	2500-4000g	Cesarean delivery	Formula	No	No	No	No	No	No	No	Yes	No	Yes	No	2.15	4.2	0.78	139	1.29	273.4	6.5	24.1	25.1	147	152.5	10.3236	14.2871	177.6	47.4	14.9	3.59	1.36	2.04	0.35	34.8	19.6	370.1	6.33	37.9	81	10.08	9.7	5.09	1.19	28.3	98
Non-LF	Female	5.2	28-32W	2500-4000g	Cesarean delivery	Formula	No	Yes	No	No	No	Yes	No	No	Yes	No	No	2.04	4.2	0.69	136	2.14	380.3	19.7	14.7	27.3	65	61.4	10.85	7.9	88.7	39.8	11.2	1.92	0.8	0.93	0.08	273.6	39	306.1	2.59	41.3	62	13.15	10.7	6.4	0.33	36.5	116
Non-LF	Male	5.03	>37W	1500-2500g	Cesarean delivery	Formula	No	No	No	No	No	No	No	No	No	No	No	2.24	4.6	0.8	138	1.77	96.5	9.2	29.3	24.8	177.1	17.4	9.4934	12.3	42.2	54.1	20.8	0.91	0.54	0.33	0.03	248.7	62.4	240	4.04	63.9	282	10.25	9.5	3.81	0.1	40.1	151
Non-LF	Female	5.72	32-37W	1500-2500g	Cesarean delivery	Formula	No	Yes	No	No	No	No	No	No	No	No	No	2.39	5.1	0.74	136	1.75	138.9	9.5	30.5	19.6	98.4	156.3	11.2129	16.0685	175.9	44.8	11.8	1.85	0.89	1.56	0.32	304.7	34.7	517.9	5.37	59.5	36	9.44	11.3	3.7	0.39	32.8	121
Non-LF	Female	5.08	32-37W	1500-2500g	Cesarean delivery	Formula	No	Yes	No	No	No	Yes	No	No	No	No	No	2.22	4.9	0.83	139	1.15	267.1	5.5	12.4	25.3	86.5	279.9	11.2678	11.5504	305.3	47.8	14.5	3.49	1.38	2.13	0.1	81.3	16.9	339.7	5.44	40.2	78	17.42	11.2	7.13	0.08	42.7	144
Non-LF	Male	5.05	32-37W	1500-2500g	Cesarean delivery	Breastfeeding	No	Yes	No	No	No	Yes	No	Yes	No	Yes	No	2.32	4.5	0.85	136	1.99	138.6	12.9	14.4	22.1	166.8	20.1	12.65	11.3	42.2	43.8	13.5	2.02	1.04	0.66	0.3	65.3	21.7	270.2	1.66	32.2	53	6.5	9.5	4.32	0.29	26.3	96
Non-LF	Female	5.04	>37W	2500-4000g	Cesarean delivery	Formula	No	Yes	No	No	No	Yes	No	No	Yes	No	No	2.25	3.9	0.82	136	1.6	115.4	8.5	27.6	26.1	167	24.1	10.9295	8.0932	50.1	53.1	17.8	1.62	0.84	0.66	0.09	632.5	71.2	334.6	3.58	62.3	382	9.78	9.8	5.29	0.31	37.1	139
Non-LF	Female	5.02	>37W	1500-2500g	Cesarean delivery	Formula	No	No	No	No	No	Yes	No	Yes	No	Yes	No	1.95	4.5	0.81	137	2.03	225.8	11.4	23.9	26.9	218.4	106.6	8.35882	13.9678	133.6	47.3	15.7	4.46	1.9	1.35	0.2	69.8	15.5	385.4	2.84	47.1	120	10.99	10.4	4.76	0.45	35.9	127
Non-LF	Male	5.08	32-37W	2500-4000g	Cesarean delivery	Formula	No	Yes	No	No	No	No	No	No	No	Yes	No	0.45	9.8	0.26	135	1.64	159.2	1.5	24.1	25.1	221.5	42.1	11.8896	12.3	67.2	45.5	14.5	2.67	1.09	1.29	0.11	33.5	15	273.4	2.9	57.8	224	10.43	10.2	5.93	0.53	34.5	121
LF	Male	5.25	32-37W	2500-4000g	Cesarean delivery	Formula	No	Yes	No	No	No	Yes	No	Yes	Yes	No	No	2.16	4.9	0.66	134	1.3	125.5	22.6	173.8	23.3	132.8	11.3	7.19783	3.86612	34.6	31.8	8.7	0.39	0.24	0.91	0.32	4580.9	744.8	1004.2	3.24	81.1	488	5.16	11.9	2.73	0.15	26.3	95
LF	Female	5.04	32-37W	2500-4000g	Cesarean delivery	Formula	No	Yes	No	No	No	Yes	No	No	No	No	No	2.3	3.7	1.04	134	2.28	252	8	15	32.4	153	50	12.4019	47.3782	82.4	48.8	14.5	3.81	1.74	1.75	0.44	83	19	172	6.9	38	96	11.99	12.1	6.1	1.03	28.1	102
Non-LF	Female	5.04	32-37W	2500-4000g	Cesarean delivery	Formula	No	Yes	No	No	No	Yes	No	No	No	No	No	2.31	4.5	1	137	2.37	232.1	2.8	10.9	23.8	177.1	99.8	10.9576	25.1258	123.5	48.4	15.7	4.18	1.29	2.42	0.33	69.5	20	211.8	4.68	47.1	83	12.6	11.3	5.25	1.59	46.9	155
Non-LF	Male	5.05	>37W	2500-4000g	Cesarean delivery	Formula	No	No	No	No	No	No	No	No	No	No	No	2.26	4.2	0.79	137	1.9	144.8	8.5	35.6	23.4	359.6	15.1	6.93957	19.3667	38.5	48.8	17.6	1.28	0.59	0.31	0.1	1347.4	122.1	420.2	4.5	64.4	357	13.95	10.8	3.69	0.1	52.4	185
Non-LF	Male	5.03	28-32W	<1500g	Cesarean delivery	Formula	No	Yes	No	No	No	Yes	No	No	No	No	No	2.34	4.9	0.8	138	1.96	285.2	22.6	7.8	22.7	44.1	30.2	8.72905	44.6004	52.9	41.1	10.1	1.98	0.5	1.22	0.37	115.1	28.5	279	0.92	27.9	80	7.94	10.3	5.15	0.89	28.3	102
Non-LF	Male	5.06	>37W	1500-2500g	Vaginal birth	Formula	No	No	No	No	No	No	No	No	No	No	No	2.11	4.9	0.76	136	1.62	166.3	13.2	33.8	23.8	199.8	27.4	9.31254	12.3	51.2	59.2	24.3	1.42	0.77	0.25	0.26	367.3	54.1	431.8	3.17	43	261	23.87	9.9	3.21	0.17	51	188
Non-LF	Male	5.15	32-37W	1500-2500g	Cesarean delivery	Formula	No	Yes	No	No	No	Yes	No	Yes	No	Yes	No	2.13	4.4	1.41	136	2.25	255.6	12.6	66.5	24.1	366.4	33.3	7.49635	21.4588	57.4	49.1	15.4	2.72	1.26	0.97	0.04	166.7	98.5	512.6	3.2	60	235	15.54	9.8	3.71	0.03	51.1	190
Non-LF	Female	5.06	32-37W	1500-2500g	Cesarean delivery	Formula	No	Yes	No	No	No	Yes	No	No	Yes	No	No	2.14	4.6	0.91	138	1.53	208.7	10.4	38.6	22.7	298	37.1	9.71776	8.78069	59.8	52.8	17.9	1.61	0.84	0.33	0.18	182.8	57.3	453.6	4.74	67	399	15.13	10.6	3.24	0.2	64.5	228
Non-LF	Male	5.07	>37W	2500-4000g	Cesarean delivery	Formula	No	Yes	No	No	No	Yes	No	Yes	Yes	No	No	2.19	3.4	0.66	136	1.75	117.4	23.4	67.8	21.3	64.3	33.8	7.98383	12.3	55.1	52	19	1.03	0.52	0.23	0.13	938.6	99	603.3	5.19	68.4	383	7.43	9.5	2.64	0.12	44.4	164
Non-LF	Male	5.1	>37W	>4000g	Cesarean delivery	Formula	No	Yes	No	No	No	Yes	No	No	Yes	No	No	2.09	4.1	0.81	138	1.55	219.3	13	40.4	23.1	46.8	20.5	8.91767	2.72092	43.5	56.2	20.1	1.35	0.66	0.34	0.43	1200	82.1	476.7	2.27	66	206	24.6	9.9	3.57	0.42	45.6	160
Non-LF	Male	9.03	>37W	1500-2500g	Cesarean delivery	Formula	No	No	No	No	No	Yes	No	Yes	No	No	No	2.13	4.1	0.9	142	1.29	166.9	32.2	48.1	26.2	306.8	10.6	14.57	17.6	36.8	51.5	18.2	1.57	0.56	0.23	0.02	1744.7	70	491.2	4.98	48.6	94	7.98	10.3	2.33	0.37	28.8	102
Non-LF	Male	5.07	32-37W	1500-2500g	Cesarean delivery	Formula	No	Yes	No	No	No	Yes	No	No	Yes	No	No	2.13	5.1	0.87	133	2.56	121	20	71	22.1	131	16.2	2.81734	7.45099	38.3	41.7	19.1	1.29418	0.55	0.23	0.34	454	281	1998	2.9	58.3	307.8	10.83	10.9	3.67	0.05	40.7	152
LF	Male	5.02	28-32W	<1500g	Cesarean delivery	Formula	No	Yes	No	No	No	Yes	No	No	No	No	No	1.99	3.9	0.84	140	1.56	243.8	1.5	35.3	21.7	90.9	50.9	7.46132	20.5881	72.6	35	8.1	2.41	0.8	1.26	0.05	325.3	387.3	578.6	3.94	51.7	174	6.92	10.2	3.06	0.04	44	166
Non-LF	Male	5.1	>37W	2500-4000g	Cesarean delivery	Formula	No	Yes	No	No	Yes	No	No	No	No	No	No	2.21	5	0.88	137	1.59	259.5	3.3	34.1	20.7	144.8	24.2	13.7418	5.34939	44.9	59	22.8	1.57	0.69	0.45	0.35	592	76.3	554.5	4.74	64.1	338	25.58	9.9	5.34	0.14	47.9	184
Non-LF	Male	5.03	32-37W	1500-2500g	Cesarean delivery	Formula	No	Yes	No	No	No	Yes	No	Yes	Yes	No	No	2.13	4.8	0.8	136	2	153.1	10	32.7	23.7	369.8	19	7.36813	16.5525	42.7	35.5	9.7	1.68	0.93	0.41	0.13	307.4	256.1	398.9	2.41	59	154	12.87	11.5	4.66	0.53	39.1	151
Non-LF	Female	5.12	28-32W	<1500g	Cesarean delivery	Formula	No	No	No	No	No	Yes	No	Yes	Yes	No	No	1.83	6.1	1.81	141	2.65	270.8	0.1	50.1	18.2	176	19.8	10.7366	10.1766	38	40.8	9.3	2.76	1	1.26	0.3	296.5	278	525	20.08	199.8	599	3.26	10.6	1.8	0.44	41.7	158
Non-LF	Female	16	>37W	2500-4000g	Vaginal birth	Formula	No	No	Yes	No	No	Yes	No	No	No	No	No	2.39	4.5	0.88	138	1.4	191.6	26.6	34.1	76.4	979.4	57.9	10.4913	45.5464	134.3	57.3	21.7	3.82	1.41	1.79	0.6	107.9	16.7	371	3.02	39.5	202	16.42	11	9.88	0.73	31.3	113
Non-LF	Male	5.08	>37W	>4000g	Vaginal birth	Formula	No	Yes	No	No	No	No	No	No	No	No	No	1.07	9.2	0.29	138	1.52	159.2	16.5	45.7	26.1	86.3	25.7	10.5602	4.19869	51.8	54.9	19.5	1.88	1.09	0.33	0.19	1313.4	76.5	487.7	3.74	67.4	416	22.22	9.7	3.28	0.19	54.8	193
Non-LF	Female	5.05	32-37W	1500-2500g	Cesarean delivery	Formula	No	No	No	No	No	No	No	No	No	No	No	2.11	4.6	0.83	135	1.76	188.5	9.7	48.8	21.5	382.2	36.6	6.29571	11.2787	58	51.8	19.4	2.41	1.07	0.83	0.24	408.5	99.3	482.7	2.57	57.7	241	14.73	9.3	6.05	0.26	47.4	180
Non-LF	Female	5.06	32-37W	1500-2500g	Cesarean delivery	Formula	No	Yes	No	No	No	Yes	No	No	No	No	No	2.25	4.1	0.84	138	1.9	160.6	11.3	107	20.6	349.5	21.5	12.058	12.3	42.1	41.2	12.2	2.37	1.37	0.44	0.31	464	204.7	668.7	5.05	49.6	241	17.19	10	5.3	0.16	44	153
Non-LF	Male	5.05	32-37W	1500-2500g	Cesarean delivery	Formula	No	No	No	No	No	Yes	No	No	No	No	No	2.34	4.7	0.77	135	1.53	172.9	8.1	29.7	21.6	101.3	16	9.90907	12.3	37.6	47.7	17	1.68	0.77	0.56	0.02	442.3	92.1	354.1	3.85	64.1	256	14.72	9.7	3.09	0.2	45.6	163
Non-LF	Male	5.05	28-32W	1500-2500g	Cesarean delivery	Formula	No	Yes	No	No	No	No	No	No	No	No	No	2.2	4.5	0.94	138	1.97	297.1	6.3	18.2	24.8	210.7	185.1	14.02	4.9	209.9	45.2	10.5	1.75	0.96	0.42	0.12	355.9	207	454.6	1.31	40	87	7.59	9.7	3.82	0.73	30.8	106
Non-LF	Male	5.02	28-32W	<1500g	Vaginal birth	Formula	No	No	No	No	No	Yes	No	Yes	Yes	No	No	2.22	4.3	0.97	134	1.73	312.3	5.7	23.1	17	31.3	108.8	9.33367	14.4347	125.8	37.7	8.8	2.02	1.01	0.86	0.16	62.6	15.4	210.2	3.16	40.5	67	7.28	9.5	3.76	0.9	24.5	90
Non-LF	Female	5.04	28-32W	<1500g	Cesarean delivery	Formula	No	Yes	No	No	Yes	No	Yes	Yes	Yes	No	No	2.6	4.4	1.05	126	2.19	405.3	6.1	20.2	19.3	163.1	9.8	9.88	36.2	23.3	60.3	23.4	1.65	0.73	0.54	0.02	187	226.5	912.8	2.79	46.6	121	12.81	10.1351	9.29	0.5	30.3	107
Non-LF	Male	5.1	32-37W	1500-2500g	Cesarean delivery	Formula	No	Yes	No	No	No	Yes	No	No	No	No	No	1.98	4.8	1.47	138	1.84	164.8	3.2	51.9	19.3	189.1	61.2	7.10474	14.0783	73.6	42.2	11.7	1.45	0.68	0.36	0.15	296.6	74.1	494.7	3.19	52.6	249	7.71	9.4	2.67	0.08	49.3	176
Non-LF	Male	5.1	32-37W	1500-2500g	Cesarean delivery	Formula	No	Yes	No	No	No	Yes	No	No	No	No	No	1.93	4.9	1.4	138	2.12	164.9	3.9	49.9	19.5	189.2	49.6	8.14657	6.232	69	42.1	11.3	1.47	0.7	0.39	0.31	257.3	95.2	518	4.11	55.5	257	13.2	8.8	4.33	0.11	50.9	178
Non-LF	Male	5.16	28-32W	1500-2500g	Cesarean delivery	Formula	No	Yes	No	No	No	Yes	No	No	No	No	No	1.84	5.4	1.15	139	2.1	189.9	18.1214	44.8	20.5	403.7	38.5	6.60854	16.5768	59	40.7	10.9	2.76	1.12	1.05	1.04038	159.1	133.9	566.5	3.42	41.7	250	12.23	9	3.87	0.08	44	162
Non-LF	Male	5.31	>37W	2500-4000g	Cesarean delivery	Formula	No	Yes	No	No	Yes	Yes	No	Yes	Yes	No	No	1.94	3.5	0.81	138	1.52	203.5	16	65.2	27.2	101	28.7	9.24345	4.34759	55.9	56.5	20.7	1.04	0.51	0.08	0.35	929.5	76.3	551.4	2.66	63.3	248	18.03	10.4	3.27	0.1	38.7	137
Non-LF	Male	5.03	32-37W	1500-2500g	Cesarean delivery	Formula	No	No	No	No	No	Yes	No	No	Yes	No	No	2.19	3.8	0.85	139	1.35	143.3	5.1	25.2	20.7	259.7	165.6	10.3598	12.3	186.3	46.8	16.1	3.63	1.46	2.15	0.45	110.5	17.1	376.8	8.84	39.2	80	8.05	10.7	3.53	0.25	46.7	167
Non-LF	Male	5.27	>37W	2500-4000g	Cesarean delivery	Formula	No	No	No	No	No	Yes	No	No	No	No	No	2.06	5.2	0.77	136	1.63	126.6	9.5	28	23.8	147.3	29.7	8.54558	16.4081	53.5	47.1	15.8	1.42	0.71	0.28	0.16	391.9	24.7	399.7	4.46	65.3	297	15.79	9.3	3.77	0.49	46.2	162
Non-LF	Male	5.03	32-37W	1500-2500g	Cesarean delivery	Formula	No	Yes	No	No	No	Yes	No	Yes	Yes	No	No	2	3.6	0.78	141	1.4	115.8	28.6	33.5	23.8	105.6	77.8	8.72522	12.3	101.6	38.9	13.8	2.28	0.92	1.39	0.1	116.5	49.9	508.9	6.63	44.7	24	8.9	9.1	2.04	0.72	38.3	139
Non-LF	Male	5.1	32-37W	2500-4000g	Cesarean delivery	Formula	No	Yes	No	No	No	Yes	No	No	No	No	No	2.05	3.5	0.63	142	1.42	161	5.7	9.7	25.8	170.3	219	6.63396	27.9282	244.7	40.9	12.5	1.97	0.85	0.94	0.940137	124.8	7.2	332.9	3.63	41.7	87	8.77	9.4	3.21	0.67	43.8	155
Non-LF	Female	5.05	>37W	2500-4000g	Cesarean delivery	Formula	No	No	No	No	No	Yes	No	No	Yes	No	No	2.12	4	0.81	138	1.12	131.5	15.6	19.3	17	13.4	5	17.31	4.4	6.3	65.7	28.3	5.75	2.16	2.61	2.77	52.1	10	187	3.87	53.4	298	13.14	10.9	1.97	0.06	38.5	132
Non-LF	Male	5.2	>37W	1500-2500g	Cesarean delivery	Formula	No	Yes	No	No	No	Yes	No	Yes	Yes	No	No	1.8	3.2	1.97	143	1.52	103.4	11.5	38	18.5	108.9	13.2	9.68503	15.5775	25.2	41.1	14.4	1.99	0.6	1.25	0.2	159.5	16.8	503	2.17	52.3	29	19.23	10.8	8.17	0.91	55.9	182
Non-LF	Female	6.09	>37W	1500-2500g	Cesarean delivery	Formula	No	No	No	No	Yes	Yes	No	No	Yes	No	No	2.17	3.9	0.84	142	1.92	91.9	11.4	42.2	27.2	71.8	44	11.4599	15.4765	71.2	56.6	20.9	1.77	0.83	0.43	0.78	688.7	26.8	487.2	3.54	63.1	176	13.32	10.6	3.37	0.39	53.2	182
Non-LF	Male	5.06	32-37W	2500-4000g	Vaginal birth	Formula	No	Yes	No	No	No	Yes	No	No	No	No	No	1.86	5.2	0.82	140	2.58	180.1	6.9	19.7	22.8	67.7	217	9.49	3.2	239.9	45.4	14.3	2.35	1.13	0.74	0.293243	344.8	78.4	377.3	6.34	64.4	112	10.04	9.8	5.07	0.27	37.9	141
Non-LF	Female	5.03	32-37W	1500-2500g	Cesarean delivery	Formula	No	Yes	No	No	Yes	No	No	Yes	Yes	No	No	2.19	4.4	0.8	142	2.41	213.3	3.4	15.4	19.6	121.6	122.2	7.88779	10.6443	141.8	43.8	12.4	1.74	0.71	0.7	0.02	130.1	31	234.1	5.35	50.4	74	13.93	10.2	7.36	0.8	40.4	140
Non-LF	Female	5.04	>37W	1500-2500g	Vaginal birth	Formula	No	No	No	No	No	Yes	No	No	Yes	No	No	2.12	3.5	0.72	139	1.56	132.5	4.3	29.4	21.4	58.8	209.8	8.70295	21.8502	231.2	42.9	12.7	3.09	1.04	1.81	0.17	174.9	30.6	420.4	3.22	32.2	61	6.99	9.4	4.24	0.31	28.9	106
Non-LF	Male	5.02	28-32W	2500-4000g	Cesarean delivery	Formula	No	Yes	No	No	Yes	No	No	Yes	No	No	No	1.6	4.1	0.37	138	1.56	335.6	7	18	29.4	118.7	11.2	5.84	38.8	40.6	38.4	13	1.72	0.32	0.91	0.29	11	15.7	169.8	4.17	26.8	53	6.97	11.7	3.38	0.32	20.9	70
Non-LF	Male	5.04	>37W	2500-4000g	Cesarean delivery	Formula	No	Yes	No	No	Yes	Yes	No	No	No	No	No	2.14	4.3	0.91	142	2.03	150.3	7.6	27.8	22.8	182.6	218.8	12.9442	25.0853	241.6	43.7	13.8	1.67	0.84	0.61	0.35	139.5	20.3	307.5	1.05	42.2	69	12.24	9.6	4.94	0.47	26	90
Non-LF	Male	5.49	>37W	2500-4000g	Cesarean delivery	Formula	No	Yes	No	No	Yes	No	No	Yes	Yes	No	No	2.12	4.7	0.87	139	1.23	83	2.4	20.3	21.7	95.8	96.8	7.69	4.6	118.5	50.6	14.2	2.09	0.86	0.82	0.25	826.5	13.8	484.2	7.99	50.1	106	12.99	9.5	2.84	0.26	44.8	155
Non-LF	Female	11.01	32-37W	2500-4000g	Cesarean delivery	Formula	No	Yes	No	No	Yes	Yes	No	No	Yes	No	No	1.28	3.9	0.65	129	3.47	57.1	14.4	32.5	21.2	221.7	43	5.01	21.9	64.2	26.1	12.7	8.52	2.16	1.92	10.88	357.6	81.8	734.8	10.4	222.7	100	22.72	9.5	7.05	1.53	45.9	170
Non-LF	Female	5.03	32-37W	2500-4000g	Cesarean delivery	Formula	No	Yes	No	No	No	Yes	No	Yes	No	No	No	2.06	4.7	0.83	139	1.35	185	5.5	8.6	19.4	64.4	108.4	11.316	26.0435	127.8	44.5	12.8	2.47	0.96	0.9	0.52	41.8	12.5	373.4	4.79	39	89	11.2	10.7	4.26	0.22	26.5	97
Non-LF	Male	5.1	32-37W	2500-4000g	Cesarean delivery	Formula	No	Yes	No	No	No	Yes	No	Yes	No	No	No	2.23	5.1	0.74	140	2.21	274.3	6.1	21.5	32.5	65.3	85.5	6.41781	39.4231	118	52.5	22.3	2.93	0.79	1.61	0.22	104.3	47.4	291.6	4.86	41.9	129	6.89	11.6	3.12	0.4	49.7	179
Non-LF	Male	5.08	>37W	2500-4000g	Vaginal birth	Formula	No	Yes	No	No	No	Yes	No	No	No	Yes	No	2.06	4.7	0.61	132	1.3	126	23.3	66	24.1	80.5	22.5	10.5594	12.3	46.7	55.7	20.4	1.32	0.74	0.16	0.23	938.7	71.6	503.4	3.77	62.6	185	13.42	10.5	4.93	0.6	45.1	164
Non-LF	Female	5.07	28-32W	<1500g	Cesarean delivery	Formula	No	Yes	No	No	No	Yes	No	Yes	No	No	No	1.51	2.9	1.05	154	3.31	156.8	4	16.7	24	97.4	48.2	6.68859	12.3	72.2	32.7	7.9	1.58	0.52	0.93	0.17	196.3	239.2	403.5	11.91	64.4	217	36.56	11.8	11.82	0.27	27.9	92
Non-LF	Female	5.05	32-37W	1500-2500g	Cesarean delivery	Formula	No	Yes	No	No	No	Yes	No	No	Yes	No	No	1.92	4.3	0.79	140	2.31	133.6	23.5	29.9	21.5	261.2	218	8.95722	23.5279	239.5	37.5	8.5	2.59	0.81	1.84	0.06	78.7	28.6	472.7	7.27	39.1	135	10.02	10.5	5.71	0.47	44.3	154
Non-LF	Male	5.05	32-37W	<1500g	Cesarean delivery	Formula	No	Yes	No	No	No	Yes	No	No	No	No	No	2.02	3.9	0.85	141	1.58	129.4	4	38.3	23.6	148.7	24.6	12.0375	0.708862	48.2	49.5	18.1	1.07	0.4	0.35	0.23	352	49.7	404.2	4.66	65.2	389	13.52	10.8	4.67	0.5	41	145
Non-LF	Female	5.04	>37W	2500-4000g	Vaginal birth	Formula	No	No	No	No	No	No	No	No	No	No	No	2.27	4.7	0.75	135	1.36	105.4	13.4	30.4	24.4	100.8	25.7	14.3033	17.9299	50.2	62.9	25.2	1.6	0.91	0.29	0.44	557.4	83.8	331.6	3.02	51.8	205	10.36	9.5	4.71	0.28	43.3	149
Non-LF	Female	5.03	>37W	2500-4000g	Cesarean delivery	Breastfeeding	No	No	No	No	No	No	Yes	No	Yes	No	No	2.12	4.2	0.8	136	2.22	136.8	22.4	49.7	20.5	77.5	11.1	9.25247	6.91127	31.6	40.3	13.9	0.73	0.4	0.05	0.1	547.5	207.6	396.6	2.46	65.7	338	15.39	10	4.84	0.3	34.4	119
Non-LF	Female	5.04	32-37W	1500-2500g	Cesarean delivery	Formula	No	Yes	No	No	No	No	No	No	Yes	No	No	2.31	4.9	0.91	140	2.09	153.1	6.3	161.7	24.4	103.5	28.7	9.82521	27.7085	53	48.7	17.8	2.02	0.87	0.77	0.25	1186.3	297.2	931.1	8.98	60.1	364	34.38	9	7.8	0.06	40.3	148
Non-LF	Female	5.29	>37W	<1500g	Cesarean delivery	Formula	No	No	Yes	No	No	Yes	No	Yes	Yes	No	No	2.24	4.7	0.8	141	1.49	137.3	5.8	66.7	23.7	29.6	37.5	10.028	12.3	61.2	58.8	21.1	1.67	0.8	0.42	0.51	2599.4	68.3	594.8	5.05	99.9	467	22.17	9.7	3.51	0.13	48.4	166
Non-LF	Female	5.05	>37W	2500-4000g	Cesarean delivery	Formula	No	No	No	No	Yes	No	No	No	No	No	No	2.23	4.6	0.81	141	1.58	119.7	8.2	29	19.6	108.7	16.8	9.8779	5.92786	36.4	48	15.8	1.57	0.93	0.26	0.27	778.9	85.3	353.7	4.68	67.3	369	31.56	9.3	4.69	0.37	40.6	143
Non-LF	Male	5.02	28-32W	<1500g	Cesarean delivery	Formula	No	Yes	No	No	No	Yes	No	Yes	Yes	No	No	1.97	4.3	1.72	138	1.69	169.7	11.6	104.1	27	454.5	51.3	7.36876	23.3013	78.2	47.7	16.7	2.51	0.76	1.23	0.32	262.6	172.8	882	8.53	98.2	582	12.64	10.2	1.51	0.08	50.9	184
Non-LF	Male	5.45	>37W	2500-4000g	Cesarean delivery	Formula	No	Yes	No	No	Yes	Yes	No	No	Yes	No	No	1.99	4.5	0.74	137	1.06	210.2	16.5	85.2	30.8	111.1	37.8	10.4893	20.6859	68.6	49.9	18.5	1.33	0.73	0.08	0.78	1957.6	54.7	753.1	4.46	85	315	14.22	9.3	2.03	0.05	41.1	149
Non-LF	Female	5.04	28-32W	<1500g	Cesarean delivery	Formula	No	Yes	No	No	Yes	Yes	No	No	No	No	No	1.71	4.1	1.16	144	2.1	126.1	1.2	20.3	19.2	185.1	21	9.01007	24.3702	40.1	47.9	17.2	2.23	1	0.85	0.04	115.7	52.3	372	1.51	45.4	153	28.38	9.7	4.09	0.34	50.3	171
Non-LF	Female	5.04	28-32W	1500-2500g	Cesarean delivery	Formula	No	Yes	No	No	Yes	Yes	No	No	Yes	No	No	1.93	4.7	0.75	136	2.14	161.5	3.8	47.4	24.2	298.2	27.1	8.35029	12.3	51.3	44.4	13.3	2.25	1.12	0.62	0.12	240.9	319.8	442.8	2.81	49	214	16.16	11	4.02	0.06	54.9	190
Non-LF	Male	5.02	28-32W	1500-2500g	Cesarean delivery	Formula	No	Yes	No	No	No	No	No	No	No	No	No	1.87	4.6	0.92	138	1.9	225.9	1	19.9	18.2	411.5	27.5	12.5146	15.0685	45.7	41.8	14.2	3.62	1.1	1.97	0.04	245.8	69.2	388.5	3.72	52.7	243	30.71	10.1	6.45	0.74	59	200
Non-LF	Female	5.05	>37W	>4000g	Vaginal birth	Formula	No	Yes	No	No	No	Yes	No	No	No	No	No	2.26	4.3	0.85	140	1.46	68.5	21.8	40.6	24.9	205.1	40.8	6.3214	15.6536	65.7	44	16.4	2.66	1.3	1.01	0.06	379.7	22.8	767.6	1.46	31.5	174	14.24	10.3	3.5	0.59	50	172
Non-LF	Female	5.06	>37W	2500-4000g	Vaginal birth	Formula	No	Yes	No	No	No	Yes	No	No	No	No	No	2.15	4.2	0.84	138	1.33	190.6	31.4	46	18.4	116.2	17	11.7229	12.3	35.4	62.8	23.9	2.11	0.96	0.61	0.56	467	39	1226	6.76	89.1	655	16.95	11.3	5.54	0.2	54.7	189
Non-LF	Male	5.13	>37W	2500-4000g	Cesarean delivery	Formula	No	Yes	No	No	No	Yes	No	No	No	No	No	2.06	4.6	0.87	140	2.54	149.4	20.1	54.7	22.7	143.5	29.9	11.3243	7.54998	52.6	50.4	18.2	1.77	0.91	0.39	0.28	719.7	61.2	665.5	6.04	84.8	417	16.91	11.4	5.43	0.33	44.3	162
Non-LF	Female	5.03	>37W	2500-4000g	Cesarean delivery	Formula	No	Yes	No	No	No	Yes	No	Yes	Yes	No	No	1.89	4.2	1.63	140	1.36	89	14.7	23.6	18.5	162.2	9.8	6.85664	15.611	20.5	45.4	18.6	3.86	0.74	1.83	2.63	73.8	14.6	514.7	3.52	31.9	57	17.58	10.4	4.1	1	31.9	108
Non-LF	Female	5.03	32-37W	2500-4000g	Cesarean delivery	Formula	No	Yes	No	No	No	Yes	No	No	Yes	No	No	2.31	4.2	0.85	140	1.74	172.6	15.3	46	20.1	190.5	19.9	9.31582	1.49089	40	54.4	20	2.78	1.17	1.19	0.29	277.6	83.8	385	2.9	58.2	263	16.5	10.3	4.71	0.48	49.4	176
Non-LF	Male	5.04	32-37W	1500-2500g	Vaginal birth	Formula	No	Yes	No	No	No	No	No	Yes	Yes	No	Yes	2.12	3.9	0.87	140	2.4	117.9	4.2	33.4	23.5	182	22.2	7.69975	12.3	45.6	43.7	12.3	1.94	0.88	0.75	0.11	439.2	273.2	378.6	2.76	51.6	233	8.17	11.1	2.97	0.15	45.7	160
Non-LF	Male	5.19	>37W	>4000g	Cesarean delivery	Formula	No	No	No	No	No	Yes	No	No	No	No	No	2.23	4.2	0.73	136	1.44	93.7	10.5	129.6	26.7	77.7	25.3	5.89726	22.0416	52	51.4	17.7	1.32	0.72	0.29	0.52	1855	67.7	581.4	3.81	78.9	256	22.03	9.7	2.3	0.84	62	219
Non-LF	Male	5.08	>37W	2500-4000g	Cesarean delivery	Formula	No	Yes	No	No	No	No	No	No	No	No	Yes	2.20514	3.83012	0.906904	145.305	1.25045	116	8	31	19.8	75.8	17.6	9.40453	7.51294	37.4	50.2	18.1	2.34	1.18	0.75	0.27	386	116.432	50	3.96	63.7	423	9.89	11.1	5.39	0.66	49.5	176
Non-LF	Female	5.06	28-32W	2500-4000g	Cesarean delivery	Formula	No	Yes	No	No	No	No	No	No	No	No	No	2.12	4	0.75	137	1.82	233.5	2.2	12.1	19.3	43.7	27.7	12.98	3.6	44.4	43.8	15.5	2.38	1.42	0.53	0.09	72	33	1112	5.26	79.9	107	15.82	10.5216	4.76	0.5	53.9	189
Non-LF	Female	12.14	32-37W	2500-4000g	Cesarean delivery	Formula	No	Yes	No	No	No	Yes	Yes	No	No	No	Yes	2.17	4.6	0.84	137	1.62	553.1	15	58.9	27.7	108.4	162.3	10.9324	23.6828	190	53.4	21.1	2.68	0.98	1.55	0.24	89.4	36.6	371.6	2.35	33	97	6.72	9.64646	4.13	0.38	38.5	126
Non-LF	Male	5.05	>37W	2500-4000g	Cesarean delivery	Formula	No	Yes	No	No	No	Yes	No	No	No	No	No	2.15	4.2	0.84	136	1.3	143.2	15.1	21	23.5	113.9	30.4	7.73553	3.03573	53.9	51.2	16.7	2.11	1.08	0.55	0.4	299	20	950	2.85	89.2	274	16.8	10.3	5.15	0.78	46.8	169
Non-LF	Male	9.34	>37W	2500-4000g	Vaginal birth	Formula	No	No	No	No	No	Yes	No	No	No	No	No	2.2	5.8	0.91	135	1.32	83.7	3.9	32.6	18.5	320.6	15	12.9436	19.4857	23.2	59.6	23.7	2.87	0.74	1.26	1.06	40.3	38.2	64.5	3.95	22.3	151	24.45	9.5	5.62	0.54	32.6	114
Non-LF	Male	5.09	>37W	<1500g	Cesarean delivery	Formula	No	Yes	No	No	No	Yes	No	No	No	No	No	1.99	4.2	0.68	141	2.36	121.4	13.5	37.2	21.4	200.1	27.9	9.6789	12.3	49.3	49.7	17.9	1.36	0.71	0.38	0.24	329.8	53.1	371.4	2.78	54	262	12.58	10.9	5.23	0.26	38.9	147
Non-LF	Female	5.06	32-37W	2500-4000g	Cesarean delivery	Formula	No	Yes	No	No	No	Yes	No	No	No	No	No	2.1	3.7	0.96	145	2.16	247.7	1.9	15.1	19.3	78.2	125.9	6.26323	10.3124	142.8	40	12.2	2.08	0.69	1.08	0.17	78.4	22.7	314.1	5.99	62.2	89	10.74	11.1	5.11	0.25	48.2	165
LF	Male	5.08	>37W	1500-2500g	Cesarean delivery	Formula	No	Yes	No	No	Yes	Yes	No	Yes	No	Yes	No	2.08	3.6	0.74	137	1.36	180.8	12.4	26.5	30.1	192.5	157	10.8237	21.7647	187.1	47.8	17.3	2.87	1.18	2.02	0.16	133.2	27.7	581.7	5.45	41.1	38	18.23	8.9	4.23	1.99	36	126
Non-LF	Female	5.03	32-37W	2500-4000g	Cesarean delivery	Formula	No	Yes	No	No	No	Yes	No	No	No	No	No	2.37	4.2	0.77	139	1.88	344.6	4.7	16.3	17.6	191.3	128.3	11.4273	24.5485	145.9	48.5	15.8	4.42	1.44	2.58	0.39	43.9	30.8	281.2	6.49	52.2	103	11.64	11.9	5.66	1.12	45.8	163
Non-LF	Male	5.02	32-37W	<1500g	Cesarean delivery	Formula	No	Yes	No	No	No	Yes	No	No	Yes	No	No	2.28	4.5	0.85	137	1.63	187.6	7.6	15.5	21.1	229.2	106.1	12.16	20.6	127.2	51.5	18.7	1.91	0.65	0.95	0.4	294.5	67.8	334.6	6.26	63.8	102	9.13	10.6	3.74	0.28	40.2	153
LF	Male	5.03	>37W	<1500g	Cesarean delivery	Formula	No	Yes	No	No	No	Yes	No	Yes	Yes	No	No	1.2	4.9	0.59	145	2.56	73.7	15.2	142.8	19.1	382.2	73	7.59996	13.9985	92.1	40.1	9.8	0.49	0.23	0.17	0.19	942	25	633	10.67	105.9	366	12.31	9.3	2.31	0.07	47.4	158
Non-LF	Male	5.02	32-37W	1500-2500g	Cesarean delivery	Formula	No	Yes	No	No	No	Yes	No	No	Yes	No	No	2.3	4.1	0.63	139	1.22	104.6	10.2	27.3	20.9	161.7	172.2	5.58413	7.21129	193.1	44.6	14.3	1.71	0.75	0.99	0.24	326.6	37.9	392.7	5.18	42.2	43	13.37	10.6	4.67	0.75	38.4	129
Non-LF	Male	5.27	>37W	2500-4000g	Cesarean delivery	Formula	No	Yes	No	No	No	Yes	No	No	No	No	No	2.05	4.8	0.72	136	2.77	190.3	18.3	24.1	25.3	80.3	29.7	11.6449	12.3	55.1	52.7	20.6	1.21	0.45	0.35	0.91	209.2	61.5	395.9	5.79	80.1	364	19.9	9	4.65	0.47	42.2	138
LF	Male	5.16	>37W	2500-4000g	Vaginal birth	Formula	No	Yes	No	No	No	Yes	No	No	Yes	Yes	No	2	4.4	0.69	135	1.85	158.6	13	21.4	19.1	188.8	35.7	9.25952	12.3	54.9	55.9	21.6	1.44	0.65	0.48	0.4	264.4	35.2	427.6	4.48	81.1	301	10.33	13.9	4.35	0.41	44.1	157
Non-LF	Male	5.03	28-32W	1500-2500g	Cesarean delivery	Formula	No	Yes	No	No	No	No	No	No	Yes	No	No	2.04	3.8	0.83	142	1.46	172.5	12.1	16.5	20.7	70	116.5	8.43	11.5	137.2	40.4	12.3	2.96	0.95	1.69	0.41	190.4	18.7	290.5	7.13	56.5	136	11.33	11.5	5.62	0.35	40.5	143
Non-LF	Male	5.02	32-37W	2500-4000g	Cesarean delivery	Formula	No	Yes	No	No	No	Yes	No	Yes	No	No	No	2	3.6	1.06	137	1.94	228.1	10	23.6	19.5	290.1	36.6	10.3741	6.04204	56.1	48.5	18.8	2.33	1.15	0.67	0.13	145.2	47.8	597	4.08	59.3	446	8.77	10.7	2.02	0.42	47.8	174
Non-LF	Female	5.02	32-37W	2500-4000g	Vaginal birth	Formula	No	Yes	No	No	No	No	No	Yes	Yes	No	No	2.21	4.3	0.69	141	1.92	167.7	15.9	9.4	19.3	42	103	9.28	13.9	116.3	40.6	13.4	2.34	0.72	1.3	0.47	26.5	20.6	489.5	4.73	46.6	86	9.09	10.4	3.1	0.29	43.3	149
Non-LF	Male	8.03	32-37W	2500-4000g	Cesarean delivery	Formula	No	No	No	Yes	No	Yes	No	Yes	No	No	No	2.01	3.1	0.64	145	1.52	180.1	3.5	14.3	28.6	95.2	22.1	9.97381	31.3433	50.6	48.4	16.6	1.71	0.37	0.73	0.94	56.9	29.9	245.1	2.44	23.6	51	11.66	11.5	3.56	0.25	23.1	86
Non-LF	Female	5.07	>37W	1500-2500g	Cesarean delivery	Formula	No	No	No	No	No	Yes	No	Yes	Yes	No	No	2.24	4.5	0.79	141	2.53	86.7	30.1	35.9	18.5	133.1	9.4	14.8997	12.4979	17.1	62.3	23.2	3.05	0.99	1.31	1.99	113.1	30.7	475.5	2.12	30.2	169	16.91	10.8	2.99	0.28	38.3	145
Non-LF	Female	9.5	>37W	2500-4000g	Cesarean delivery	Formula	No	No	Yes	No	No	Yes	No	Yes	No	No	No	2.08	4.3	0.7	138	1.42	106.1	5.6	17.4	17.9	120.1	216.7	13.0582	11.2794	234.6	47	16.9	2.71	1.01	1.11	0.65	117.4	19.2	436.3	5.18	37.1	93	14	10.9	4.9	0.92	45.3	144
Non-LF	Female	5.35	32-37W	2500-4000g	Cesarean delivery	Formula	No	Yes	No	No	No	No	Yes	No	Yes	No	No	2.13	3.7	0.77	138	1.69	193	4	20.8	22.3	128.3	137.4	12.3117	12.3	159.7	40.6	9.4	1.87	0.9	0.74	0.09	32.5	8.8	268.2	4.24	49.6	65	14.43	10.4	4.65	0.65	42	141
Non-LF	Male	5.17	>37W	<1500g	Cesarean delivery	Formula	No	Yes	No	No	No	Yes	No	No	No	Yes	No	1.93	3.5	0.7	136	2.92	92.5	12.7	35	18.5	77.7	14.9	6.21501	9.66513	24.5	49	21.5	3.88	0.77	2.3	1.32	206.7	12.7	429.5	1.62	36.1	112	10.44	8.6	4.69	1.12	42.4	143
LF	Male	5.04	>37W	2500-4000g	Cesarean delivery	Formula	No	Yes	No	No	No	Yes	No	No	No	No	No	2.28	4.3	0.73	135	1.47	183.2	9.7	89.5	23.8	473.3	28.4	8.15269	27.9729	52.2	60.1	25.4	2.51	1.04	0.98	0.29	643.6	69.6	482.5	4.32	64.4	275	13.28	10.5	4.6	0.37	59.6	199
Non-LF	Male	5.06	28-32W	<1500g	Cesarean delivery	Formula	No	Yes	No	No	No	No	No	No	No	No	No	2.37	4.5	0.78	138	0.86	600.8	4.7	8.3	42.2	70.8	68.1	10.1596	41.6582	110.3	47	17.1	3.47	1.05	1.92	0.42	94.4	42.5	241.9	2.35	37.7	59	10.47	11.3	3.7	0.99	42.3	146
Non-LF	Female	9.73	>37W	2500-4000g	Vaginal birth	Formula	No	No	Yes	No	No	Yes	No	Yes	No	No	No	2.22	3.4	0.83	140	1.44	117.6	6.2	23.6	18.8	75.5	145.1	8.74404	12.9236	163.9	52.2	21.5	2.65	1.03	1.28	0.99	66.1	39	282.6	5.52	44.5	197	19.3	10.8	5.81	0.74	43.8	145
Non-LF	Male	5.07	32-37W	2500-4000g	Vaginal birth	Formula	No	Yes	No	No	No	No	No	No	No	No	No	2.15	4.1	0.77	143	1.75	111.1	6.8	15	22.5	159.4	174.3	7.4483	28.2233	196.8	49.5	17.8	2.13	1.02	0.95	0.12	116.8	65.8	349.5	4.44	46.6	113	16.75	11.5	9.97	0.54	43.2	152
Non-LF	Female	5.04	32-37W	<1500g	Cesarean delivery	Formula	No	Yes	No	No	No	Yes	No	No	No	No	No	2.43	4.7	0.84	139	1.5	167.9	2.1	21.6	21.1	98.6	163.1	7.00908	20.2067	184.1	46.8	21.4	1.39	0.43	0.63	0.37	183.7	50.2	358.8	3.74	35.4	159	10.07	12	5.03	1.5	34.4	125
Non-LF	Male	28.99	>37W	1500-2500g	Cesarean delivery	Formula	No	No	No	No	No	Yes	No	No	No	No	No	2.42	4.8	0.81	136	1.84	337.9	98	119.5	82.7	149.9	32.9	12.93	27.8	115.6	57.3	20.8	3.16	0.63	1.82	1.02	96	40.9	346.1	2.87	26.9	109	9.46	10.5	4.38	0.86	36.2	121
Non-LF	Female	5.48	28-32W	<1500g	Cesarean delivery	Formula	No	Yes	No	No	No	Yes	No	No	No	No	No	2.19	3.6	0.82	140	2.28	140.3	7.3	34.3	21	328.3	22	8.22	8.7	43	41.9	15.1	2.11	0.97	0.74	0.08	409.9	466.9	505.9	2.12	47.5	188	14.54	12.7	5.27	0.31	37.5	133
Non-LF	Male	5.05	32-37W	<1500g	Cesarean delivery	Formula	No	Yes	No	No	No	No	No	Yes	No	No	No	2.02	4.4	0.76	140	1.97	459.3	1.8	19.2	17.5	278.2	143	12.1545	3.94058	160.5	44.9	16.2	2.48	1	1.31	0.13	30.1	25.4	454.8	7.91	36.5	132	14.75	10.4	5.24	0.94	54.6	188
Non-LF	Female	18.69	>37W	<1500g	Cesarean delivery	Formula	No	Yes	No	No	No	Yes	No	No	No	No	No	2.31	5	0.77	139	2.07	177.5	21.1	21.4	19.3	281.8	16.4	11.206	25.3275	32.4	63	26.8	3.65	0.98	2.01	0.64	111.8	25.6	276.8	1.83	39	161	12.71	10.5	7.3	0.54	37.9	123
Non-LF	Female	5.05	28-32W	2500-4000g	Cesarean delivery	Formula	No	Yes	No	No	Yes	Yes	No	No	No	No	No	2.27	4.6	0.83	140	1.68	166	3.3	18.2	19.3	50.3	110.1	9.42	8.6	124.4	38.2	10.6	2.11	0.9	0.83	0.08	95.4	13.2	207.8	3.84	55.1	86	17.1	11.4	5.64	1.22	34.8	120
Non-LF	Male	5.1	32-37W	2500-4000g	Cesarean delivery	Formula	No	No	No	No	No	Yes	No	No	Yes	No	No	2.15	5.1	0.83	133	1.72	145.5	3.6	66.8	23.3	157.8	43.7	8.69	6.5	66.9	45.5	17.4	2.37	1.01	0.97	0.23	344	40.6	438.3	4.84	70.2	389	14.16	9.1	3.16	0.11	53.7	198
Non-LF	Male	5.23	>37W	1500-2500g	Vaginal birth	Formula	No	Yes	No	No	No	Yes	No	No	No	Yes	No	2.04	5.4	0.76	131	1.47	179.3	10.1	61.2	24.2	91.7	27.1	6.83	4.8	51.4	53.6	22.5	1	0.43	0.31	0.58	2858.1	123.5	588.4	3.39	77.2	374	23.49	11	3.3	0.36	45.1	162
Non-LF	Male	13.45	32-37W	2500-4000g	Vaginal birth	Formula	No	No	No	Yes	No	No	Yes	Yes	No	No	No	2.48	5	0.75	141	2.09	199	29	19	20.4	47	14.9	7.25049	9.73468	35.3	47.2	21.6	1.39	0.54	0.6	0.59	43	29	442	2.71	31.4	135.3	8.12	12.1	3.27	0.38	25.9	94
Non-LF	Male	5.02	>37W	>4000g	Cesarean delivery	Formula	No	No	No	No	No	Yes	No	No	No	No	No	2.16	4.7	0.7	136	1.8	255.6	6.2	34.9	24.1	70.7	20	11.4	9.2	44.1	55.6	21.6	1.16	0.62	0.3	0.41	1156.4	152.8	338	2.81	64.8	273	10.72	9.5	2.9	0.2	50.4	183
Non-LF	Male	5.05	>37W	2500-4000g	Vaginal birth	Formula	No	No	No	Yes	No	Yes	Yes	Yes	Yes	No	No	2.19	4.1	0.8	137	1.48	243.6	17.3	76.2	29	121.3	20.4	8.06	18.5	49.4	50.4	22.3	1.56	0.42	0.89	0.82	95.4	126.2	708.2	3.51	55.7	294	11.42	9.4	5.46	0.01	55	200
Non-LF	Male	28.99	>37W	<1500g	Cesarean delivery	Formula	No	Yes	No	No	No	Yes	No	Yes	Yes	No	Yes	2.15	3.8	0.82	137	1.53	492.6	7.8	29.5	30.4	195.4	221.3	8.03	31.1	251.7	41.2	10.6	1.41	0.41	0.55	0.49	121.5	30.1	252.9	1.03	33	89	9.41	10.2	4.88	1.37	35.4	124
Non-LF	Male	18.58	>37W	2500-4000g	Vaginal birth	Formula	No	No	Yes	No	No	Yes	No	Yes	No	No	No	2.21	5.5	0.61	128	1.47	241.8	49	31	69.4	323.4	20.4	9.45	17	89.9	56.4	25.9	1.95	0.49	1.11	0.64	19	2	275	1.61	34.6	68.9	13.34	9	5.75	0.11	26.4	92
Non-LF	Male	5.05	28-32W	2500-4000g	Cesarean delivery	Formula	No	No	No	No	No	Yes	No	Yes	Yes	No	No	2.11	3.9	0.73	138	1.91	375.5	4.1	15.2	19.3	12.3	70.5	7.99992	14.4588	84.5	40	10.6	1.43	0.52	0.5	0.16	145.7	26.7	253.1	1.61	56.5	104	11.89	11.8	4.09	0.07	41.5	138
Non-LF	Male	5.05	>37W	<1500g	Cesarean delivery	Formula	No	Yes	No	No	No	Yes	No	Yes	Yes	No	No	2.44	4.8	0.64	136	1.75	306.9	10.1	29.5	19.6	419.1	11.8	14.7782	34.567	31.4	68.8	24.6	2.69	0.43	1.61	0.8	111.4	27.7	399.5	7.35	24.7	227	7.23	11.4	3	0.86	32.6	112
LF	Male	5.04	>37W	2500-4000g	Vaginal birth	Formula	No	No	No	No	No	Yes	No	Yes	No	No	No	2.29	4.7	0.86	138	2.06	128.9	17.8	28.6	19.3	301.5	35.3	13.71	11.7	50.4	55	22.2	4.07	1.43	2.19	0.8	151.9	22.9	386.8	0.83	33.1	131	14.46	8.5	5.64	0.64	50	173
Non-LF	Male	5.02	28-32W	1500-2500g	Cesarean delivery	Formula	No	Yes	No	No	No	No	No	No	Yes	No	No	2.09	3.3	0.61	143	2.23	157.2	4	9.5	19.3	58.3	127	6.81	10.2	139.9	33.2	11	3.29	1.13	1.73	0.03	186.1	216.3	460.6	2.48	33.3	103	11.02	10.3	5.16	1.01	26.7	92
LF	Male	5.1	28-32W	2500-4000g	Vaginal birth	Formula	No	Yes	No	No	No	Yes	No	No	Yes	No	No	2.16	4.7	0.91	138	1.72	225	7.8	9.8	17	121.5	1.6	8.93	13.4	7.1	42.3	14.4	2.59	1.1	0.88	0.79	48.1	20.8	300.8	1.31	30	69	9.49	9.1	3.56	0.85	25.2	91
Non-LF	Male	11.52	>37W	2500-4000g	Cesarean delivery	Formula	Yes	Yes	No	No	No	No	No	No	No	No	No	2.26	4.2	0.75	139	1.65	88	4.5	18.4	31.8	145.5	52.6	11.66	9.3	84.4	49.4	20	3.66	1.09	2.11	0.5	90	13.8	334	5.55	33.6	120	7.34	10.1	4.25	0.45	41	140
Non-LF	Female	5.03	32-37W	2500-4000g	Cesarean delivery	Formula	No	Yes	No	No	No	Yes	No	No	Yes	No	No	2.15	4.1	0.84	139	1.74	428.4	7.3	60.5	21.3	475.6	36.5	9.11	9.8	57.8	48.5	16.2	1.74	0.83	0.69	0.21	623.2	270	617.8	2.28	44.3	192	13.79	9.7	4.61	0.56	48.7	180
Non-LF	Male	5.09	>37W	2500-4000g	Cesarean delivery	Formula	No	Yes	No	No	Yes	Yes	No	No	No	No	No	2.29	5.4	0.91	142	2.05	176.3	17.2	61.3	28.8	261.4	24.9	10.89	2.9	53.7	64.1	25.1	1.55	0.73	0.56	0.59	1143.3	63.7529	497.1	5.32	74.2	313	22.67	10.7	3.43	0.19	46.3	170
Non-LF	Female	5.01	28-32W	1500-2500g	Cesarean delivery	Formula	No	Yes	No	No	Yes	Yes	No	No	No	No	No	1.99	4.7	0.78	139	1.78	197.6	4.8	23.4	19.3	89.5	9.4	12.3869	15.1466	25.4	43.1	13.5	2.37	1.05	0.84	0.31	87.7	26.1	283.5	3.34	43.7	83	10.22	10.5	6.3	0.38	28	88
Non-LF	Male	5.03	>37W	2500-4000g	Cesarean delivery	Formula	No	Yes	No	No	No	Yes	No	No	Yes	No	No	2.15	4.7	0.63	137	1.7	134.3	6.5	29	25.1	331.4	20.7	9.43	4.9	45.8	52.8	20.6	1.66	0.77	0.7	0.26	501	101.2	384.9	2.68	53.3	352	16.5	10.3	3.9	0.23	46.2	169
Non-LF	Male	5.16	>37W	2500-4000g	Vaginal birth	Formula	No	No	No	No	No	No	Yes	No	Yes	No	No	2.07	5.8	0.72	138	1.65	182.2	8.8	135	21.1	189.8	41.6	10.62	3.6	62.7	54.5	21.3	1.73	0.67	0.73	0.39	374	54.2	699.8	3.03	59.9	465	23.37	9.8	5.22	0.63	44.1	159
Non-LF	Male	5.04	32-37W	2500-4000g	Cesarean delivery	Formula	No	Yes	No	No	No	No	No	No	No	No	No	2.11	4.8	0.99	135	2.09	155.1	6	14.3	22.3	131.4	43.3	11.82	9.8	65.6	43.9	14.1	3.59	1.1177	1.55113	0.57	171	123	763.231	2.98	40.1	80	11.34	13.1	8.17	0.58	32.4	106
Non-LF	Female	5.04	>37W	2500-4000g	Vaginal birth	Formula	No	No	No	No	No	No	Yes	No	Yes	No	No	2.15	3.9	0.59	139	1.3	143.1	32.2	27.6	44.6	488.6	18.1	7.84	25.3	62.7	51.9	22.2	2.48	0.42	1.02	1.49	152.5	25.3	258.4	4.84	26.3	83	24.92	11.5	3.03	0.05	47.5	158
Non-LF	Male	5.08	>37W	2500-4000g	Cesarean delivery	Formula	No	No	No	No	No	Yes	No	Yes	No	No	No	2.21	4.1	0.77	134	1.92	144.3	10.1	102.8	28.4	130.8	29.3	10.04	4.3	57.7	56.3	21	1.75	0.9	0.69	0.13	987.4	107.6	673.6	2.46	64.3	331	18.1	10.3	2.68	0.45	47.8	177
Non-LF	Male	5.05	32-37W	1500-2500g	Cesarean delivery	Formula	No	Yes	No	No	No	No	No	Yes	No	No	No	2.3	4.8	0.98	139	2.17	160.2	2.8	29.8	18.9	81.6	17.4	9.09	6.7	36.2	45.8	15.4	2.17	1.33	0.53	0.1	268.9	226.6	379	5.28	71	248	8.88	9.4	4.09	0.13	46.5	170
Non-LF	Female	5.04	32-37W	<1500g	Vaginal birth	Formula	No	Yes	No	No	No	Yes	No	No	No	No	No	2.11	5.2	1.08	137	2.81	180.4	2.9	24.3	18.7	308.3	59.8	8.24	12	78.5	50	18.4	2.17	1.08	0.77	0.27	184.2	82.2	414.9	2.74	44.9	299	28.1	10.4	4.39	0.12	70.2	250
Non-LF	Male	5.04	32-37W	1500-2500g	Cesarean delivery	Formula	No	Yes	No	No	Yes	No	Yes	No	No	No	No	2.17	4.8	0.69	135	2.26	140.7	2	21.5	37	272.7	7.1	7.2	6.6	44.1	49.9	18.9	2.52	1.16	0.78	0.4	509	138	367	4.14	48.7	243	6.33	11.3	3.06	0.13	43.5	160
Non-LF	Male	5.08	28-32W	2500-4000g	Cesarean delivery	Formula	No	Yes	No	No	Yes	No	No	Yes	No	No	No	2.37	4.6	1.07	133	2.27	356.7	4.4	23.5	18.6	133.3	149.4	6.48027	35.7211	168	54.6	18	2.92	1.02	1.6	0.34	101.3	22.8	197.4	2.17	35.3	94	8.49	10.8	5.29	0.7	32.8	111
Non-LF	Male	5.02	28-32W	<1500g	Vaginal birth	Formula	No	Yes	No	No	No	Yes	No	No	No	Yes	No	2.11	4.2	0.8	140	1.65	362.7	2.7	13.2	19.3	74.2	96.8	7.43	5.3	111	39.9	10.9	2.89	1.3349	1.49298	0.31	255	205	1051	4.78	31.7	108	5.4	10.1	2.69	0.59	32.6	113
Non-LF	Female	5.22	28-32W	2500-4000g	Cesarean delivery	Formula	No	Yes	No	No	No	Yes	Yes	Yes	No	No	No	2.3	4.9	0.69	135	1.98	255.4	12.6	26.4	37.1	161.8	21.4	8.46111	34.565	58.5	60.6	27.6	1.99	0.8	0.64	0.4	257.9	38.8	261.1	4.22	26.5	56	7.51	10.1	3.26	0.6	35.3	121
Non-LF	Female	5.01	>37W	2500-4000g	Cesarean delivery	Formula	No	Yes	No	No	No	Yes	No	No	No	No	No	1.97	4.4	0.69	136	1.78	281.8	4.3	17.8	28	60.2	38.9	10.04	8.7	66.9	45.7	17.2	2.42	0.83166	1.16048	0.31	227	291	1236	2.98	56.4	223	6.75	11	4.58	0.59	30.5	103
Non-LF	Female	17.86	32-37W	2500-4000g	Cesarean delivery	Formula	No	No	No	No	No	No	Yes	Yes	Yes	No	No	2.35	4.9	0.97	138	2.33	238.3	3.1	15	17.1	159.5	104.5	14.17	5.5	121.6	52.2	15.9	3.99	1.62	1.82	0.48	67.1	22.3	272.3	2.95	35.4	109	16.02	10.7	8.36	0.56	27.8	102
Non-LF	Male	5.06	28-32W	1500-2500g	Vaginal birth	Formula	No	Yes	No	No	No	Yes	No	No	No	No	No	2.19	4.3	0.97	143	1.73	116	16	49	19.8185	151	61.7	13.1168	12.8363	81.4748	40.3	17.8	2.03	0.567257	1.08782	0.54	276	85	1688	2.63	44.1	309.9	30.84	9.5	5.83	1.78	36.9	134
Non-LF	Female	5.03	28-32W	1500-2500g	Vaginal birth	Formula	No	No	No	No	No	Yes	No	Yes	No	No	No	1.95	4.7	1.3	138	2.67	185.6	3.2	75.5	18.5	131.6	25.5	9.5	4.5	32.6	37.5	12	1.91	0.72	0.82	0.35	115.9	75.8	952.2	4.06	47.3	327	35.45	10.2	9.64	0.46	34	123
Non-LF	Female	5.05	28-32W	1500-2500g	Cesarean delivery	Formula	No	Yes	No	No	No	Yes	No	No	No	No	No	2.27	5.5	0.91	136	1.99	97	13	55	18.2889	118	54.2	5.29926	5.70927	72.4737	41.4	19.1	2.53	1.09394	1.10042	0.56	133	83	865	4.23	54.8	234.3	9.05	10.4	3.68	0.07	36.5	130
Non-LF	Male	5.03	28-32W	<1500g	Cesarean delivery	Formula	No	Yes	No	No	No	Yes	No	No	No	No	No	2.33	5.1	0.89	134	2.04	143	11	72	23.1029	132	62.1	12.5197	2.28876	85.2013	50.2	20.7	1.82	0.904587	0.506603	0.5	585	590	1809	10.87	87.2	486.5	25.18	9.1	17.73	0.2	56.1	199
Non-LF	Female	5.32	28-32W	2500-4000g	Cesarean delivery	Formula	No	No	No	No	No	Yes	No	No	No	No	No	2.19	5.5	0.82	133	2.1	191.2	7.7	20.6	25.1	301.8	26.4	11.86	47.4	51.5	50.2	14.3	2.45	1.19	0.88	0.03	206.2	165	388.5	4.81	30.5	133	8.6	9.7	4.7	0.35	31.7	106
Non-LF	Male	5.21	>37W	2500-4000g	Cesarean delivery	Formula	No	Yes	No	No	No	Yes	No	Yes	Yes	No	No	1.94	3.7	0.88	142	2.2	148.1	12.9	35.6	18.5	114.6	26	8.28	5.5	34.2	48.7	20.5	1.34	0.5	0.59	0.3	866.9	59.4	807.9	0.72	36.8	125	38.26	9	7.11	0.59	59.4	208
Non-LF	Male	5.03	32-37W	2500-4000g	Cesarean delivery	Formula	No	Yes	No	No	No	Yes	No	No	No	No	No	1.85	2.9	0.78	143	1.09	150.1	4.5	18.4	18.5	38	128.1	3.88	19.5	136.9	30.7	9.4	1.81	0.46	0.75	1.28	114.8	16	435.3	1.71	63.1	76	7.44	11.1167	3.61	0.2	45.8	160
Non-LF	Female	10.13	32-37W	<1500g	Cesarean delivery	Formula	No	Yes	No	No	No	Yes	No	No	Yes	No	No	2.06	4.2	1.16	135	1.7	200	14	28	19.3	103	188.3	3.52375	30.1461	203.9	40.3	17.8	1.69	0.452902	0.908802	0.52	63	34	1346	1.31	33.1	97.1	6.22	9.9	1.83	0.2	32.2	108
Non-LF	Male	21.67	>37W	2500-4000g	Cesarean delivery	Formula	No	No	No	No	No	No	Yes	No	No	No	No	2.31	5.4	0.97	135	2.1	364.2	7.1	20.1	18.2	708.4	214.4	13.91	12.1	232.6	53.2	15.9	3.33	1.46	1.54	0.24	184.2	41.5	272.9	1.5	33.2	124	9.53	9.7	5.52	0.51	27.8	103
Non-LF	Male	5.07	>37W	1500-2500g	Cesarean delivery	Formula	No	No	No	No	No	Yes	No	No	No	No	No	2.37	4.2	0.88	141	1.95	140.2	19.7	66	20.5	353.9	34.4	9.92	11.3	54.9	60.6	25.4	1.59	0.59	0.53	0.46	309.3	74.6	513	4.67	65	270	14.95	10	2.55	0.22	56.3	210
Non-LF	Female	5.03	28-32W	2500-4000g	Cesarean delivery	Formula	No	No	No	No	No	Yes	No	No	No	No	No	2.41	5	0.99	133	2.65	144	12	93	19.2861	339	71.2	5.36544	22.8021	90.4515	45.1	17.5	2.35	0.328701	1.06138	0.43	1138	1235	1875.95	3.63	55.5	356.4	8.97	10.6	2.28	0.04	42.8	158
Non-LF	Male	8.41	32-37W	2500-4000g	Cesarean delivery	Formula	No	Yes	No	Yes	No	Yes	No	No	No	No	No	2.03	3.1	0.88	132	1.4	197	20	33	25.6503	141	109.6	4.60865	18.8771	135.248	45.1	21.5	1.36	0.572247	0.389018	0.45	158	35	1443	2.07	45	141.2	9.9	10.5	3.82	0.11	51.5	182
Non-LF	Male	7.5	>37W	1500-2500g	Vaginal birth	Formula	No	No	No	Yes	No	No	No	No	No	No	No	1.36	3.8	0.76	140	2.2	161.8	5.3	48.2	17.7	121.8	251.9	8.08	9.1	269.6	59.4	23.7	1.31	0.56	0.35	0.27	702.3	39.1	626.1	11.02	85	327	16.05	9.9	1.11	0.22	47.8	169
Non-LF	Male	5.86	>37W	2500-4000g	Vaginal birth	Formula	No	No	No	No	No	Yes	No	No	No	No	No	2	5.4	0.7	137	1.89	97	108	386	21.2	90	112.1	11.8375	12.3	99.7	59	24.6	2.19884	0.960016	1.2283	1.51	1598.85	80	1704.76	5	100.1	481.5	17.26	10.1	3.02	0.66	48.4	176
Non-LF	Female	5.04	>37W	<1500g	Cesarean delivery	Formula	No	Yes	No	No	No	Yes	No	No	No	No	No	1.9	4	0.73	138	1.7	427.5	6.7	45.5	18.9	240.6	19.8	8.41	5	38.7	54.6	21.7	1.63	0.68	0.46	0.38	500.7	57	547.8	2.66	54	353	10.87	10.6	3.06	0.44	39.7	144
Non-LF	Female	5.02	28-32W	<1500g	Cesarean delivery	Formula	No	Yes	No	No	No	No	No	No	No	No	No	2.15	4.1	0.67	137	2.05	380.4	4.5	14.5	29.1	102.8	15.3	8.1	10.8	44.3	46.2	17	2.45	0.69	1.35	0.62	63.8	8.1	384.1	7.19	68.3	102	12.82	11.2	4.4	0.34	46.4	163
Non-LF	Female	7.84	28-32W	2500-4000g	Cesarean delivery	Formula	No	Yes	No	Yes	Yes	Yes	No	No	No	No	No	2.21	5.3	0.92	135	2.15	224.2	71	108.3	63.2	125	25.8	12.19	57.5	89	55.6	18.2	2.34	0.71	1.29	0.63	161.2	19.5	272.8	2.86	29.5	48	11.29	9.42614	4.71	0.18	30.9	105
Non-LF	Male	5.21	28-32W	1500-2500g	Cesarean delivery	Formula	No	Yes	No	No	Yes	No	No	Yes	No	No	No	2.13	3.9	0.8	142	1.95	137.8	2.1	14.9	18.5	60.9	130.1	10.96	10.4	139.5	42.2	11.1	2.32	0.9	1.28	0.32	57.1	16.5	380.6	6.54	39.6	63	4.44	9.6	2.27	0.62	40.2	151
Non-LF	Male	5.05	32-37W	2500-4000g	Cesarean delivery	Formula	No	Yes	No	No	No	No	No	Yes	No	No	No	1.74	4.6	0.68	140	1.52	118.6	2.2	11.3	19.3	151.5	76.8	9.4	4.4	92.9	45.1	18.5	2.77	0.64	1.75	0.48	65.1	11.9	403.8	3.97	34.2	67	10.16	9.4	4.92	0.36	40.7	149
Non-LF	Female	5.22	32-37W	2500-4000g	Cesarean delivery	Formula	No	Yes	No	No	No	No	No	No	Yes	No	Yes	2.04	2.8	0.63	145	1.51	126	3.9	25.9	19.3	53.7	111.6	6.8	24.3	124.5	39	12.3	3.01	0.81	1.78	0.69	72.7	18.4	498.3	2.83	39.1	85	17.63	10.8	8.02	0.88	44.7	140
Non-LF	Male	5.07	28-32W	1500-2500g	Vaginal birth	Formula	No	Yes	No	No	Yes	No	No	No	No	No	No	1.87	3.5	0.84	141	2.64	108.6	1	7.7	18.5	206.4	119.7	8.52	8.6	129.2	50	20.5	2.63	0.85	1.59	0.19	60.1	38.3	377.7	6.71	38.1	142	12.88	10.2	4.29	0.59	47.6	166
Non-LF	Male	28.99	28-32W	1500-2500g	Vaginal birth	Formula	No	No	No	No	No	No	Yes	No	No	No	No	2.42	3.7	0.87	142	1.61	343	17	33	25.4	152	45.2	10.1936	17	70.6	52	13.5	3.97	1.62	1.51	1.56	104	21	192	2.9	26	91	11.6	8.4	7.15	0.53	31.4	112
Non-LF	Female	5.61	>37W	2500-4000g	Cesarean delivery	Formula	No	No	Yes	No	No	Yes	No	Yes	Yes	No	No	1.07	4	0.33	139	1.77	111.8	5.4	17.8	19.3	24.4	29.5	7.94	10.5	45.7	35.1	12.1	2.42	0.81	0.93	0.39	789.5	16.2	470.1	4.82	35.3	75	19.42	10.5	5.47	0.21	29.2	104
LF	Male	10.75	>37W	>4000g	Cesarean delivery	Breastfeeding	No	No	No	No	No	Yes	No	Yes	No	No	No	2.03	3.1	0.63	139	1.08	77.8	18.2	12	19.3	42.8	22.8	9.4	7.7	36.2	47	19.9	2.62	0.59	1.27	1.38	33.8	37.8	372.6	4.7	27.8	61	39.76	8.8	4.95	1.09	28.6	99
Non-LF	Male	5.07	32-37W	1500-2500g	Cesarean delivery	Formula	No	Yes	No	No	No	No	No	No	Yes	No	No	2.08	3.8	0.73	135	1.62	158.1	4.8	34.4	17.8	110.5	41.8	8.03	5.3	59.6	61.7	24.1	2.52	1.11	0.91	0.31	545.4	64.7	455.6	4.27	51.6	201	10.16	8.9	2.94	0.23	64.6	232
LF	Male	5.03	28-32W	2500-4000g	Cesarean delivery	Formula	No	Yes	No	No	No	Yes	No	Yes	No	No	No	1.4	3.6	0.58	137	2.57	89.6	18.2	19	71.8	160.7	113.2	10.24	41.2	185	38.8	13.1	1.73	0.53	0.68	0.12	134.8	63.4	655.1	38.77	169	425	13.34	11.4	6.46	0.35	28.8	106
LF	Male	5.07	>37W	2500-4000g	Cesarean delivery	Formula	No	Yes	No	No	Yes	No	Yes	Yes	Yes	No	Yes	2.06	4.5	0.79	141	3.54	117.3	6.2	39.7	18.5	265.6	26.6	7.61	7.7	45.1	48.1	16.1	1.38	0.54	0.9	0.31	590.2	67.3	352.093	2.82	56.7	267	22.43	9.3	4.59	0.62	63.1	228
Non-LF	Male	6.94	>37W	>4000g	Cesarean delivery	Formula	No	Yes	Yes	No	No	No	No	No	No	No	No	2.26	3.3	0.67	141	2.11	129	23	47	19.4943	119	193.7	10.8057	13.5623	213.233	60.6	26.2	1.49	0.589222	0.92694	1.24	396	31	1040	4.65	91.2	237.1	10.64	10.3	3.12	0.64	45.9	167
Non-LF	Male	5.04	32-37W	2500-4000g	Cesarean delivery	Formula	No	No	No	No	Yes	Yes	No	Yes	Yes	No	No	2.58	4.2	0.9	141	2.26	141	18	54	21.2	195	44.7	11.5205	27.812	44.4	42.8	18.4	2.11	0.60197	0.977407	0.48	399	232	1236	2.82	43.7	345.6	6.75	10.7	2.21	0.13	54.9	183
Non-LF	Female	5.07	>37W	2500-4000g	Cesarean delivery	Formula	No	No	No	No	No	No	No	No	No	No	No	2.02	5	0.8	138	2.69	166.5	10.5	44.5	18.5	175	33.1	8.5	7.4	51.6	59.9	25.3	1.8	0.86	0.53	0.24	1093	77.5	490.7	4.86	81.9	413	13.08	9.9	3.87	0.75	50.8	180
Non-LF	Male	5.73	>37W	1500-2500g	Cesarean delivery	Formula	No	No	No	No	No	Yes	No	No	Yes	No	No	2.23	4.6	0.74	140	1.64	141.3	11.3	65.1	19.8	180	34.2	14.64	5.69734	54	56.6	20.5	1.39	0.67	0.44	0.52	3868.4	87	593.1	5.61	75.6	435	17.53	10.1	4.52	0.82	55.5	203
Non-LF	Female	5.05	28-32W	2500-4000g	Cesarean delivery	Formula	No	Yes	No	No	No	Yes	No	No	No	No	No	1.35	4.3	0.63	146	2.53	229.8	1.5	16.9	18.5	38.1	152.1	9.43	5.3	162.1	38.5	11.1	2.22	0.7	1.17	0.76	296.6	21.6	491	6.34	70.7	132	13.84	10	8.16	0.94	43.8	153
LF	Male	5.08	32-37W	<1500g	Cesarean delivery	Formula	No	Yes	No	No	No	No	No	Yes	No	No	No	1.57	3.9	0.57	136	1.66	218.6	3.3	26.6	19.3	83	44.4	7.44	14.7	59.2	56.9	27.3	2.14	0.52	1.09	1.72	96.7	30	349.7	2.95	40.8	299	16.78	12.5	4.7	0.78	48.9	160
LF	Male	5.05	32-37W	1500-2500g	Cesarean delivery	Formula	No	No	No	No	No	Yes	Yes	Yes	Yes	Yes	No	1.87	4.7	0.69	142	3.49	107.6	49.2	57.2	18	58.3	232.3	6.73	22.3	250.3	44.5	19.2	0.8	0.32	0.391428	0.15	487.1	71.4	441.175	0.89	33.2	71	6.28	13.9221	3.16	0.18	56.9	197
Non-LF	Male	5.22	28-32W	2500-4000g	Vaginal birth	Formula	No	Yes	No	No	No	Yes	No	No	No	No	No	2.2	3.7	0.79	136	1.71	284	16	22	17.5401	72	119.8	8.10144	11.2957	137.336	43.8	18.7	1.96	0.989418	0.523548	0.2	60	31	614	1.81	34.9	97.7	14.64	10.9	5.92	2	30	105
Non-LF	Male	10.6	28-32W	2500-4000g	Cesarean delivery	Formula	No	Yes	No	Yes	No	No	Yes	Yes	Yes	No	No	2.21	3.8	0.77	137	1.41	420.3	2.6	13.7	21	57.9	45.6	10.21	10	66.6	44.1	12.5	2.55	0.887422	1.23985	0.9	45	15	874	4.89	47.8	62	6.25	10.3	3.48	0.3	30.3	101
Non-LF	Male	5.04	28-32W	2500-4000g	Cesarean delivery	Formula	No	No	No	No	No	No	No	No	No	No	No	2.15	3.8	0.66	139	1.68	221.8	1.1	12.2	24.7	29.2	45	5.05	19.7	69.7	30.9	7.9	1.38	0.27	0.89	0.29	73.9	19.4	184.7	0.78	33.5	62	4.47	12.7	2.2	0.25	24	86
Non-LF	Male	13.82	32-37W	2500-4000g	Cesarean delivery	Formula	No	Yes	No	No	No	No	No	No	Yes	No	No	2.25	4.8	0.83	139	2.36	118	5.1	18.9	22.2	61.4	50.4	5.97	36.6	72.6	48.5	16.9	3.45	0.901955	1.70202	2.16	84	17	1289	0.63	34	66	5.89	10.7	2.45	0.34	36.6	127
LF	Male	15.92	28-32W	<1500g	Cesarean delivery	Formula	No	Yes	No	No	Yes	Yes	No	Yes	No	No	No	1.97	4	0.78	139	1.08	528.4	2.9	15	18.5	48.2	22.9	9.2	22.7	34.7	34.3	10.9	2.05	0.39	1.33	0.49	218.6	16.3	290.1	2.45	44.5	69	7.26	12.2	2.97	1.06	29.4	97
Non-LF	Female	5.04	28-32W	2500-4000g	Cesarean delivery	Formula	No	Yes	No	No	Yes	Yes	No	Yes	Yes	No	No	2.05	4.1	0.59	141	1.71	247.8	9.8	15.4	19.3	25.8	45.8	8.45	20.1	61.9	36.9	11.7	1.76	0.58	0.84	0.24	104.3	28.3	258.2	5.81	47.3	88	10.08	11.5	4.54	0.54	24.1	80
Non-LF	Male	5.08	32-37W	2500-4000g	Cesarean delivery	Formula	No	Yes	No	No	No	Yes	No	No	No	No	No	2.14	4.5	0.82	138	1.69	172.2	5.5	28.4	19.3	130.5	28.4	11.02	6.8	47.7	53.2	19.8	1.75	0.8	0.64	0.39	554.6	46.1	379.4	2.3	50.2	220	8.41	9.3	3.58	0.34	51.1	179
Non-LF	Female	5.05	>37W	1500-2500g	Cesarean delivery	Formula	No	No	No	No	No	Yes	No	No	No	No	No	2.32	4.2	0.83	138	1.63	96.8	5.1	21.4	19.2	66.3	42	9.26	7.4	61.2	62.3	24.7	2.27	1.07	0.85	0.49	294.8	39.3	324.1	2.76	65	332	14.82	9.6	4.61	0.27	52	192
Non-LF	Female	20.78	>37W	<1500g	Cesarean delivery	Formula	No	No	No	No	No	No	No	No	No	No	No	2.42	4.7	0.76	136	1.8	214.1	23.2	36.2	19.3	132.3	262.8	11.33	5.6	275.8	50.8	14.8	2.89	1.38	1.45	0.19	65	22.3	246	2.5	29.7	153	8.95	9.4	5.97	0.38	40.3	149
Non-LF	Male	5.05	32-37W	2500-4000g	Cesarean delivery	Formula	No	No	No	No	No	Yes	No	No	No	No	No	2.34	4.9	0.67	137	1.88	329.6	140.3	258.9	101	65.1	66.4	8.58	70.5	167.4	52.3	15.7	2.66	0.277673	1.68479	2.38	29	43	803	2.91	28.4	55	10.84	12.4	4.98	2.37	37.3	124
LF	Male	5.11	28-32W	2500-4000g	Vaginal birth	Formula	No	Yes	No	No	No	Yes	No	Yes	No	No	No	1.92	4.3	0.83	137	1.72	646.1	4.7	10.5	18.5	38.9	53.3	10.82	11	71.8	40.7	12.4	1.42	0.71	0.6	0.02	426.3	482.1	684.9	1.59	50.8	74	11.74	9.4	5.37	1.04	34.1	114
LF	Female	5.12	28-32W	1500-2500g	Cesarean delivery	Formula	No	Yes	No	No	No	Yes	No	No	No	No	No	2.14	4.7	1.37	140	4.17	151.6	9.9	129	17.3	317.1	44.3	5.54	18	61.6	42.2	14.3	1.51	0.46	0.92	0.09	89	72.8	871.1	2.69	38.4	218	27.85	11.6	10.32	0.08	56.4	202
LF	Male	5.03	28-32W	<1500g	Vaginal birth	Formula	No	Yes	No	No	Yes	No	No	No	No	No	No	1.53	3.1	0.47	136	1.92	205.3	6.9	40.5	20.8	108.3	31.5	5.62	31.8	52.3	44.1	17.3	2.24	0.496851	0.8644	0.53	96	93	1266	3.66	37.8	55	5.56	12.4	3.52	0.56	26.8	97
Non-LF	Female	5.03	32-37W	2500-4000g	Cesarean delivery	Formula	No	Yes	No	No	No	Yes	No	No	No	No	No	1.93	3.9	0.79	135	1.75	166.2	5.6	40.4	17.4	163.8	37.6	7.57	18.7	55	37.8	9.9	1.47	0.7	0.66	0.11	661.7	124.9	397.7	2.9	55	277	11.39	9.1	2.6	0.1	39.7	144
Non-LF	Male	25.14	32-37W	2500-4000g	Cesarean delivery	Formula	No	Yes	No	No	No	Yes	Yes	Yes	Yes	No	No	1.76	3.9	0.63	138	1.09	44.8	36.4	101.1	41.4	840	22.4	11.68	22.3	63.8	53	23.7	2.15	0.63	0.8	1.87	156.4	29.7	526	14.3	35.8	60	5.35	10.3	1.31	0.01	32	111
Non-LF	Male	5.69	>37W	2500-4000g	Cesarean delivery	Formula	No	No	Yes	No	No	No	No	No	No	No	No	1.85	4.7	0.73	141	1.54	87	9.4	131.8	19.3	83.2	55.1	8.87	4.6	74.4	44.5	13.3	1.3	0.59	0.57	0.26	859.1	50.3	715.9	4.64	76.5	237	27.37	10.4	6.78	0.46	40.4	150
Non-LF	Male	5.1	>37W	2500-4000g	Cesarean delivery	Formula	No	No	No	No	Yes	No	No	Yes	No	No	No	2.05	3.9	0.67	137	1.55	142	4.1	28.1	18.6	190.2	22.8	6.84	6.8	41.4	45	17.5	1.33	0.72	0.42	0.33	424.8	59.2	350.7	2.42	57.5	340	11.95	9.3	3.04	0.16	50.9	181
LF	Male	5.06	28-32W	<1500g	Cesarean delivery	Formula	No	Yes	No	No	No	Yes	No	Yes	Yes	No	No	2.09	3.9	0.89	135	0.78	527.9	2.8	16.5	17.6	32.1	33.8	7.96	24.6	51.4	43.6	16.2	2.57	0.96	1.21	0.15	149.3	27.2	230.2	3.5	39.7	88	10.94	11.9	6.92	0.78	48.6	163
Non-LF	Male	5.23	>37W	2500-4000g	Vaginal birth	Formula	No	No	Yes	Yes	No	No	No	Yes	No	No	No	2.22	4.1	0.77	141	1.21	144.7	8.2	157.2	18.6	214.6	32.2	8.94	4	50.8	65.1	25.3	1.22	0.57	0.45	0.56	768.6	43.5	668.1	4.67	82.2	445	14.89	9	2.99	0.1	42.7	155
Non-LF	Male	5.1	32-37W	2500-4000g	Cesarean delivery	Formula	No	Yes	No	No	Yes	Yes	No	Yes	No	No	No	2.17	4.6	0.86	137	2.25	98.8	4.7	48.3	18.8	530.2	27.9	5.55	10.4	46.7	41.8	13.3	2.31	1.01	0.89	0.29	404.4	81.1	472.8	2.2	48.5	240	8.84	10	3.42	0.44	41	150
Non-LF	Male	19.54	28-32W	1500-2500g	Vaginal birth	Formula	No	Yes	No	Yes	No	Yes	No	No	Yes	No	No	2.15	3.7	0.59	139	1.68	146	0.1	9	17.5	88.5	25.2	6.34	13.3	42.7	43.1	18.3	1.9	0.39	1.17	1.06	184.5	27.4	221.9	3.29	29.6	77	6.5	11.1	1.73	0.02	28	101
Non-LF	Male	5.07	>37W	2500-4000g	Vaginal birth	Breastfeeding	No	No	No	No	No	Yes	No	Yes	No	No	No	2.32	4	0.87	138	1.54	213.6	15.9	17.1	17	138.7	3.8	10.03	9.4	7.2	45.3	13.4	2.16	0.91	0.93	0.62	125.4	20.9	210	6.18	23.8	80	13.79	9.8	5.13	0.55	36.7	127
LF	Male	5.05	28-32W	1500-2500g	Cesarean delivery	Formula	No	Yes	No	No	No	Yes	No	Yes	No	No	No	2.11	4.7	0.67	134	1.89	349.7	1.8	6.3	22.7	35	45.9	9.31	5.6	68.6	42.8	13.4	2.26	0.68	1.28	0.34	96.3	33.7	202.7	1.69	28	49	17.88	11.6	7.12	0.73	43.5	159
Non-LF	Male	5.03	32-37W	<1500g	Cesarean delivery	Formula	No	No	No	No	No	Yes	No	No	No	No	No	2.09	4.4	0.94	135	1.77	136.8	4.6	42.4	19.2	474.9	28	8.04	9.7	47.2	48.5	16.7	2.37	1.01	0.94	0.17	540.6	141.7	481.3	3.59	57.7	364	8.14	10	3.23	0.06	53.1	199
Non-LF	Female	5.31	>37W	2500-4000g	Cesarean delivery	Formula	No	No	No	No	Yes	Yes	No	Yes	No	No	No	2.06	4.2	0.81	138	1.6	109	12.3	261.2	23.7	123.2	39.6	10.63	7.5	63.3	53.3	17.1	1.72	0.71	0.58	0.43	1387.4	98.5	990.8	3.31	66.7	339	27.1	10.6	2.16	0.05	43.5	154
Non-LF	Female	5.36	28-32W	2500-4000g	Cesarean delivery	Formula	No	Yes	No	No	Yes	No	No	No	No	No	No	1.81	4.9	0.88	139	2.08	316.9	2.8	36.4	17.5	76.7	23.6	11.24	13.7	41.1	34.6	7.4	2.23	0.9	0.93	0.05	276.2	153.3	468.5	1.16	42.3	123	13.52	9.7	3.5	0.08	50.2	167
Non-LF	Male	5.07	32-37W	<1500g	Cesarean delivery	Formula	No	Yes	No	No	No	Yes	No	No	No	No	No	1.98	4.4	0.89	139	1.64	244.5	3.9	26.3	19.3	165.1	27	9.18	8	46.3	44.1	11.9	2.39	0.89	1.12	0.35	161.1	39.6	343.1	2.01	54.1	257	7.17	10.7	2.06	0.3	50.9	177
Non-LF	Female	14	32-37W	2500-4000g	Cesarean delivery	Formula	No	No	No	No	No	Yes	No	No	No	No	No	2.15	5.1	0.76	139	0.64	109.6	1	15.1	19.3	121.5	139.2	7.03	29	154.1	40.1	12.5	1.59	0.82	0.65	0.11	100.3	18.7	304.2	6.11	46.5	81	10.16	11.6	4.38	1.11	28.7	91
Non-LF	Male	5.05	32-37W	1500-2500g	Cesarean delivery	Formula	No	Yes	No	No	No	Yes	No	Yes	No	No	No	2.2	4.5	1	140	1.62	271.2	3.7	12	19.3	146.4	137.7	10.39	5.4	150.5	43.6	15.8	3.25	0.7	2.17	1.09	60.2	22.4	288.1	2.26	46.6	119	9.99	12.4	5.2	0.34	42.7	165
Non-LF	Female	5.04	28-32W	2500-4000g	Vaginal birth	Formula	No	Yes	No	No	No	No	No	No	No	No	No	2.26	4.9	1.01	139	1.41	175.9	0.9	7.3	19.3	182.6	75.5	10.73	9.7	87.9	48.8	14.5	2.11	0.74	1.4	0.09	143.4	14.4	326	8.29	46	54	18.12	10.8	2.71	1.51	32.7	116
Non-LF	Male	5.03	28-32W	2500-4000g	Vaginal birth	Formula	No	Yes	No	No	No	Yes	No	Yes	Yes	No	No	1.8	4	0.7	146	2.19	183.9	1	10.8	18.5	117.2	162.3	9.57	9.9	173.7	42.4	11.5	2.45	0.69	1.7	0.37	141.4	18	512.1	5.83	66.7	115	14.13	10.1	6.38	0.56	24.2	91
Non-LF	Female	27.26	>37W	2500-4000g	Cesarean delivery	Formula	Yes	No	No	No	No	Yes	Yes	No	No	No	No	2.16	4.9	1.08	137	1.3	205.3	80.6	91.5	36.9	177.7	45.1	10.08	12	82	62.7	28.2	2.87	0.49	1.33	2.44	79.4	13.5	547.8	2.17	27.5	133	11.49	11.2	8.46	0.09	32.9	103
Non-LF	Female	5.04	32-37W	2500-4000g	Cesarean delivery	Formula	No	Yes	No	No	No	Yes	No	No	Yes	No	No	2.07	3.6	0.79	141	1.65	274.5	1.6	10.6	20.4	72.4	75.3	7.49	6.8	95.7	36.3	10.8	2.65	0.75	1.53	0.6	121.8	17.1	328.1	3.13	42.4	117	7.91	11.2	2.82	0.1	29	107
Non-LF	Female	5.07	32-37W	2500-4000g	Cesarean delivery	Formula	No	Yes	No	No	No	Yes	No	No	No	No	No	1.8	3.3	0.69	142	2.23	165.4	11.2	21.8	18.5	156.6	169.6	7.05	19.2	180.8	39.5	11.9	3.47	0.94	2.26	0.73	167.8	64.9	495.1	3.15	43.5	95	9.86	12.3	4.07	1.06	43.3	144
Non-LF	Female	5.06	32-37W	<1500g	Vaginal birth	Formula	No	Yes	No	No	No	No	No	No	Yes	No	No	2.05	4.8	0.91	139	1.87	230.3	5.2	18.7	19.3	109.7	135.5	6.77	7.2	147.9	38.7	11.9	2.86	0.91	1.65	0.18	58.6	10.1	350.3	0.61	31.5	126	14.2	11.6	8.71	0.6	39.8	141
Non-LF	Male	5.05	>37W	2500-4000g	Cesarean delivery	Formula	No	Yes	No	No	No	Yes	No	Yes	Yes	No	No	1.99	4.2	0.85	147	1.86	91.4	9.5	14.5	19.3	85.2	159.8	8.26	12	174.2	40.3	9.6	2.34	0.78	1.15	0.2	64.1	7.1	475.2	6.73	67.9	150	8.18	9.39319	3.93	0.21	29.3	106
Non-LF	Male	5.08	32-37W	2500-4000g	Cesarean delivery	Formula	No	Yes	No	No	No	No	No	No	No	No	No	2.3	4.9	0.86	134	1.8	213.3	5.4	29.7	20.6	462	33.6	8.36	9.9	54.2	50.9	16.4	2.34	1.1	0.82	0.44	230.4	28.9	319.7	4.15	61.9	334	9.58	11.4	3.2	0.25	59.7	217
LF	Male	11.31	>37W	2500-4000g	Cesarean delivery	Formula	No	No	Yes	No	No	Yes	No	Yes	No	No	No	2.25	5.3	0.82	135	1.4	87.1	22.9	60.8	21.2	94.9	40.7	11.25	13.3	61.9	69.5	31.6	2.36	0.72	1.12	0.45	362.7	68.7	733.5	4.18	21.5	226	10.66	10.9	3.79	0.99	51.3	176
LF	Male	5.04	28-32W	2500-4000g	Vaginal birth	Formula	No	Yes	No	No	No	Yes	No	Yes	No	No	No	2.43	4	0.94	140	2.06	224	17	27	19.3	64	59	9.77832	4.61486	74.4288	51.8	20.9	2.56	0.991154	1.19648	0.41	64	31	728	0.96	39.9	133.7	2.77	10.8	0.99	0.06	33.8	120
LF	Male	5.04	28-32W	2500-4000g	Cesarean delivery	Formula	No	Yes	No	No	Yes	Yes	No	No	Yes	No	No	2.25	4.7	0.98	139	0.95	209.1	3.1	41.8	18.8	221.8	21.9	6.9	23.1	40.7	32.6	8	2.04	0.99	0.73	0.14	267.7	196.4	448.9	2.32	57.1	176	8.06	10.3	4.36	0.19	41.7	140
Non-LF	Male	5.1	28-32W	2500-4000g	Cesarean delivery	Mixture	No	Yes	No	No	No	Yes	No	No	Yes	No	No	2.27	4.2	0.9	139	0.91	538	2.9	11.8	19.3	228.9	182.8	8.2	19.2	196.5	43.2	16.3	3.35	0.8	2.35	0.19	97.1	19.4	218.8	3.47	44	60	10.35	11.1	5.45	1.29	40.6	140
Non-LF	Male	5.18	>37W	1500-2500g	Vaginal birth	Mixture	No	No	No	No	No	Yes	No	No	Yes	No	No	2.2	4.8	0.91	137	1.28	107.8	6.9	193.2	19.8	73.8	35.2	12.48	11	55	62.8	24.8	2.41	1.11	0.78	0.67	1350.6	45.3	876.6	5.45	76.7	370	19.22	11.2	5.66	0.63	48.1	173
Non-LF	Male	5.03	28-32W	<1500g	Cesarean delivery	Formula	No	Yes	No	No	No	No	Yes	No	Yes	No	No	2.22	4.2	0.59	140	1.59	424.1	22.4	33.5	29.1	485.4	11.2	12.31	31.4	40.3	52.9	16.2	2.64	1.12	0.72	0.29	329.3	40.7	274.8	3.65	24.2	65	10.43	12.2	4.34	1.83	33.7	118
Non-LF	Female	5.04	>37W	1500-2500g	Vaginal birth	Mixture	No	No	No	No	No	No	Yes	No	Yes	No	No	1.97	4.3	0.88	138	1.48	142.8	3.4	27.3	18.3	217	30.6	10.48	4	48.9	43	13	1.61	0.75	0.28	0.1	420.5	23.7	443.1	3.8	53.2	336	15.6	10.9	3.23	0.61	39.5	132
LF	Male	28.86	>37W	2500-4000g	Cesarean delivery	Mixture	Yes	No	No	No	No	Yes	No	No	Yes	No	No	2.04	5.4	1.25	138	1.71	204	1347.3	4618.5	19.3	98	38.4	10.8418	48.6878	53.6784	48.3	19.5	2.12	0.89	2.90419	2.53	309	243	15237.2	13.51	63.5	457.8	17.7	12.2	4.06	0.64099	33.6	119
Non-LF	Male	5.04	32-37W	2500-4000g	Cesarean delivery	Mixture	No	Yes	No	No	No	No	No	No	No	No	No	2.1	4.3	0.92	137	2.17	207.8	5.3	40.4	18.6	210.2	24.9	8.1	7.2	43.5	45.5	14.9	1.8	0.89	0.37	0.1	524.5	234.3	453.2	2.35	52.9	250	14.93	9	6.27	0.4	47.1	172
LF	Male	5.04	28-32W	2500-4000g	Cesarean delivery	Mixture	No	Yes	No	No	Yes	Yes	No	Yes	No	No	No	2.43	5.1	0.99	133	2.35	280	16	44	17.4474	54	41.8	8.59864	11.2831	59.2043	52.6	21.5	1.79	0.794319	0.321267	0.34	71	31	942	3.3	32.5	143.5	4.2	9.9	1.9	0.1	29.5	102
LF	Male	5.27	>37W	2500-4000g	Cesarean delivery	Mixture	No	Yes	No	No	Yes	Yes	No	No	Yes	No	No	1.79	4.1	0.81	133	1.48	132	283.4	335.7	19.3	50.7	17.7	4.03	11.3	33.8	45.9	16.7	0.95	0.34	0.03	0.48	5019.85	1913.6	6409	4.68	129.8	550	23.47	10.7	3.34	0.15	64	232
Non-LF	Male	5.02	32-37W	1500-2500g	Cesarean delivery	Mixture	No	Yes	No	No	Yes	Yes	No	Yes	No	No	No	2.27	4.6	0.96	143	1.6	117	18	41	24.0832	78	12.5	11.0082	23.6166	36.5778	51.3	16.6	1.56	0.453426	0.87932	0.44	386	22	816	6.68	23.4	197.9	8.07	8.6	2.72	0.95	28.4	95
LF	Male	5.05	>37W	2500-4000g	Cesarean delivery	Mixture	No	No	No	No	No	Yes	No	Yes	No	No	No	2.28	4.1	0.96	134	1.37	318.6	44.4	129.7	89.7	80.8	38.8	9.8	57.4	128.5	53.4	20.4	4.07	0.44	2.45	0.82	95.6	28.9	309.2	3.15	30	81	10.5	10.4	6.4	0.89	23.8	83
Non-LF	Female	5.06	>37W	2500-4000g	Cesarean delivery	Formula	No	No	No	No	No	Yes	No	No	Yes	No	No	2.36	5.4	0.78	137	1.7	120.7	23.4	54.2	17.5	97.6	16.6	16	10.5	34.1	57.2	20.8	1.63	0.59	0.44	0.4	1411.3	68.1	595.7	6.19	67.8	498	27.86	9.3	5.14	0.22	55.2	189
Non-LF	Male	5.36	>37W	1500-2500g	Cesarean delivery	Mixture	No	Yes	No	No	No	Yes	Yes	Yes	Yes	No	Yes	2.16	3.6	0.69	142	1.42	149	15.6	102	20.0719	109	68.6	8.76875	0.625546	88.6539	47.4	24.8	1.12403	0.0661794	0.436611	0.54	468	37	1263	2.14	43.2	290.2	16.63	13.506	9.75	0.27	49.6	172
Non-LF	Male	5.05	>37W	<1500g	Cesarean delivery	Mixture	No	No	No	No	No	No	Yes	Yes	No	No	No	2.21	4.5	0.81	143	1.76	116	29	49	17	298	77.7	6.91914	1.44352	78.1	49.5	20.7	2.41708	0.874975	1.04623	0.29	1243	52	1080	2.83	70.4	358.3	12.72	11.3	5.06	0.54	33.7	112
Non-LF	Male	5.05	28-32W	2500-4000g	Cesarean delivery	Mixture	No	Yes	No	No	No	Yes	No	Yes	No	No	No	2.37	4.6	0.86	137	2.61	132	15	43	19.3	391	51.5	12.9115	14.2955	65.9073	53.9	22.1	3.09	1.55462	1.2366	0.29	286	96	1081	3.5	59.1	417.6	6.13	9.1	2.31	0.17	53.1	198
Non-LF	Female	11.12	32-37W	<1500g	Cesarean delivery	Formula	No	Yes	No	No	No	Yes	No	No	No	No	No	2.21	4.6	1.06	138	1.91	246.9	5.9	21.6	19.3	149.4	13.1	6.82	28.4	28.7	42	15.8	1.27365	0.163537	0.92983	0.35	76	47	1190	0.43	28.5	89	6.53	12.1	3.09	0.57	35.1	123
Non-LF	Male	11.99	>37W	2500-4000g	Cesarean delivery	Mixture	No	No	Yes	No	No	No	No	Yes	No	No	No	2.59	3.8	0.73	137	1.7	167	23	33	29.5077	190	208.7	10.397	10.6757	238.185	61.7	27.4	3.23	1.52592	1.32876	1.08	90	25	875	4.2	45.8	250.1	13.2	10.4	6.57	0.99	63.8	220
Non-LF	Male	6.75	>37W	2500-4000g	Cesarean delivery	Mixture	No	No	Yes	No	No	No	No	Yes	No	No	No	1.57	4.6	0.31	134	1.11	143.9	6.8	21.4	21.7	69.1	14.9	8.32	14.8	36.6	64.5	28.1	2.79	0.57	1.1	2.81	494.1	38.3	375.6	4.65	14.6	129	6.55	9.8	4.25	0.05	38.9	129
Non-LF	Male	5.07	32-37W	2500-4000g	Cesarean delivery	Mixture	No	Yes	No	No	Yes	Yes	No	No	No	No	No	2.19	3.7	0.98	140	2.05	134.6	4.8	47.8	20.6	532.5	26.3	9.65	9.7	46.9	50.4	18.1	1.55	0.75	0.36	0.34	469.2	95.7	531.1	2.76	58.3	223	10.62	10	3.18	0.18	51.4	183
Non-LF	Female	5.06	28-32W	<1500g	Cesarean delivery	Formula	No	Yes	No	No	No	Yes	No	Yes	Yes	No	No	2.04	4.2	0.86	132	1.74	221.4	5.2	14.3	23.4	108.9	12	5.19	44.9	35.4	48.7	19.8	2.9	0.9	1.46	0.5	115.6	28.6	184.2	0.55	23.6	78	11.91	11.0663	5.29	1.81	27.5	94
Non-LF	Female	5.05	32-37W	1500-2500g	Cesarean delivery	Mixture	No	Yes	No	No	No	Yes	No	No	No	No	No	2.21	5.2	0.75	141	2.73	82	14	17.5	18.7417	116	146.7	11.116	22.4539	165.438	43.8	20.1	2.06	0.774262	1.50158	0.51	68.9	22.3	497.3	0.71	41.8	141.7	6.3	10.6	2.37	0.41	30.4	106
Non-LF	Male	5.1	32-37W	2500-4000g	Cesarean delivery	Mixture	No	No	No	No	No	Yes	No	No	No	No	No	2.11	4.1	0.83	142	1.36	100.7	2.7	14.8	19.3	335	180.8	10.44	9.6	194	48.1	17	1.74	0.77	0.48	0.2	365.5	45.3	426.5	3.77	51.2	62	12.16	9.4	4.11	0.09	60.4	213
Non-LF	Male	5.07	>37W	2500-4000g	Cesarean delivery	Mixture	No	Yes	No	No	No	Yes	No	No	No	No	No	2.21	3.9	0.92	139	1.38	264.8	15.6	214.6	18.8	243.6	25.7	12.54	5.3	44.5	55.7	20.2	2	0.96	0.54	0.37	1356.4	72.7	852.3	5.12	82.6	481	28.95	8.8	3.65	0.29	46.7	159
LF	Male	5.06	28-32W	1500-2500g	Vaginal birth	Formula	No	Yes	No	No	No	Yes	No	Yes	Yes	No	No	2.27	4.5	1	153	1.52	128	21	26	20.474	30	162.7	13.4542	12.9603	183.157	53.1	23.5	3.9	0.826269	2.81976	0.64	110	13	873	18.55	64.4	277.8	18.26	12	3.25	0.04	42.6	158
Non-LF	Male	5.04	28-32W	1500-2500g	Cesarean delivery	Mixture	No	Yes	No	No	No	Yes	No	Yes	No	No	No	2.17	4.4	1.23	144	1.13	348.9	5.1	16.2	19.3	79.6	134.5	10.53	8	147	40.4	12.1	2.63	0.82	1.16	0.38	92.2	23.5	266.9	2.95	71.6	92	8.14	10.7	2.75	0.42	34.3	126
Non-LF	Female	5.04	28-32W	2500-4000g	Cesarean delivery	Mixture	No	Yes	No	No	No	Yes	No	No	No	No	No	2.27	4	0.87	140	0.87	379.8	72	105.7	84.6	196.5	39.2	6.97	62.9	123.8	54.1	22.3	1.39	0.243283	0.83016	0.28	273	80	816	4.15	67.9	71	8.37	11.6	3.92	1	39.5	143
Non-LF	Male	5.1	28-32W	2500-4000g	Cesarean delivery	Mixture	No	Yes	No	No	No	No	No	No	No	No	No	2.09	3.4	0.86	153	1.46	287.5	3.5	34.7	18.5	45.5	130.7	11.96	12.2	140.3	44	13.3	1.75	0.41	1	0.45	52.1	31.1	463.7	7.34	100.8	126	12.9	12.1541	5.84	0.24	42.7	145
Non-LF	Female	5.03	>37W	2500-4000g	Cesarean delivery	Mixture	No	No	No	No	No	No	No	Yes	Yes	No	No	2.54	3.7	0.93	144	1.61	121.2	5.9	28	19.3	69.6	203.8	12.28	4.5	218.5	53.4	17.8	2.22	1.03	0.79	0.51	145.6	18.5	329.2	4.3	50	108	10.82	11.4	3.9	0.78	42.2	149
Non-LF	Female	5.02	28-32W	1500-2500g	Vaginal birth	Mixture	No	Yes	No	No	No	Yes	No	Yes	Yes	No	No	2.12	4.4	1.55	135	0.89	282.9	2.3	17.4	22.7	132.5	64.1	11.28	6.5	86.8	47.5	16.7	3.73	0.92	2.18	0.39	91.8	20.5	382.3	3.79	58.1	139	8.41	11	4.19	0.35	36.7	119
Non-LF	Female	5.06	28-32W	<1500g	Cesarean delivery	Formula	No	Yes	No	No	No	Yes	No	Yes	Yes	No	No	2.24	4	0.91	146	0.74	341.7	1.1	12.9	18.5	21.1	113	8.33	20.6	122.9	37.5	12.2	1.8	0.73	0.98	0.15	58.6	14.3	371.1	3.63	58.6	86	10.81	11.6	3.4	0.21	31.3	107
Non-LF	Female	5.05	32-37W	<1500g	Cesarean delivery	Mixture	No	Yes	No	No	No	Yes	No	No	No	No	No	2	4.6	0.68	143	2.14	169.4	10.1	44.1	17.2	188.3	227.3	13.49	10	244.5	41.6	9.8	1.38	0.82	0.24	0.2	1639.9	27.2	786.2	7.98	74.8	100	14.43	11.6	7.1	0.34	41.1	146
Non-LF	Male	9.62	>37W	2500-4000g	Vaginal birth	Formula	Yes	No	No	Yes	No	Yes	Yes	No	No	No	No	2.23	4.6	0.79	142	1.87	161.7	5.8	27.3	19.7	281.3	36.8	8.07	8.8	56.5	47.6	21	3.22	0.63	1.69	1.55	101.5	25.9	347.9	2.69	67.7	145	8.05	11	3.77	0.66	37.6	128
Non-LF	Female	12.8	>37W	2500-4000g	Cesarean delivery	Formula	No	No	Yes	No	No	No	No	No	No	No	No	2.31	4.5	0.8	139	1.41	151	3.5	26.2	31.3	86.4	34	9.91	5.8	65.3	43.9	16.4	3.21	1.32	1.24	0.17	152.6	30.6	314.9	3.99	38.7	92	9.79	10.7	1.72	0.41	38.1	134
LF	Male	5.03	28-32W	1500-2500g	Cesarean delivery	Mixture	No	Yes	No	No	No	Yes	No	Yes	Yes	No	No	2.26	4.7	0.95	139	1.86	163.3	2.6	24.6	17.5	1250.3	34.9	6.97	9.5	52.4	45.1	15.2	2.88	1.03	1.29	0.22	89.3	35.8	409.8	3.18	63	209	37.19	10.7	12.27	0.48	72.2	251
LF	Male	5.09	28-32W	1500-2500g	Vaginal birth	Mixture	No	Yes	No	No	No	Yes	No	Yes	No	No	No	1.97	4.1	1.38	139	2.11	144.3	2.3	70	19.7	185.7	21.7	10.27	5.2	41.4	35.3	8.1	1.86	0.67	0.84	0.03	255.1	324.5	622.5	3.07	67.9	261	12.17	9.7	2.82	0.06	49.6	167
Non-LF	Female	5.19	>37W	2500-4000g	Vaginal birth	Mixture	No	No	No	No	No	Yes	No	No	Yes	No	No	2.36	5.1	0.85	139	1.78	103.5	10	510.2	23.2	55.5	42	11.28	3.2	65.2	60.6	22.8	2.08	1.18	0.45	0.5	834.7	161.8	1089.2	3.14	65.9	307	26.08	9.8	5.45	0.23	47.9	168
Non-LF	Female	10.24	28-32W	2500-4000g	Cesarean delivery	Mixture	No	Yes	No	No	No	Yes	No	No	Yes	No	No	1.82	5.7	1.23	147	2.91	115.2	3.4	27.2	18.5	88.1	192.5	10.15	10.4	203.9	47.9	16.1	4.38	1.22	1.84	1.57	136.7	74.6	339.6	22.5	69.6	536	8.95	10.4	4.63	0.17	62.7	223
Non-LF	Male	5.06	32-37W	2500-4000g	Vaginal birth	Mixture	No	No	No	Yes	No	Yes	Yes	No	Yes	No	No	2.23	5.4	0.91	139	2.26	89	9.8	85.6	17.5	787.5	59.2	8.45	2.6	76.7	50	17.3	2.74	0.78	1.47	0.47	943.1	64.5	1277	4.79	89.8	429	21.55	10.8	4.31	0.5	42.6	140
Non-LF	Female	5.32	>37W	>4000g	Vaginal birth	Mixture	No	No	No	No	No	No	Yes	No	Yes	No	No	2.09	3.8	0.97	143	1.83	102.4	5.1	74.4	20.7	106.1	44.7	10.15	2.8	65.4	51.6	18.4	1.93	0.75	0.73	0.49	360.1	23.8	741.1	3.48	81.2	291	21.49	9.4	3.75	0.45	40.4	146
Non-LF	Male	5.03	>37W	2500-4000g	Vaginal birth	Formula	No	Yes	No	No	Yes	Yes	No	No	Yes	No	No	1.57	3.6	0.88	135	3.58	96.3	7.4	63.4	19.3	201.6	83.9	8.36	2.9	98.7	53.8	19.5	1	0.44	0.25	0.73	743.6	70.1	622.1	5.15	185	400	15.15	11.2	1.73	0.1	40	143
Non-LF	Male	5.19	32-37W	2500-4000g	Cesarean delivery	Mixture	No	Yes	No	No	No	Yes	No	No	Yes	No	No	2.19	3.2	0.67	140	1.72	107	4.4	20.8	19.3	94.9	179.6	9.75	2.5	194	48.7	19.8	2.5	1.16	1.01	0.19	118.3	22.1	348.7	2.03	43.1	64	9.73	9.8	3.4	0.26	61.5	216
Non-LF	Male	5.05	32-37W	2500-4000g	Cesarean delivery	Mixture	No	Yes	No	No	No	Yes	No	Yes	Yes	No	No	2.17	4.6	0.91	133	2.12	157.9	3.4	33.4	18.9	199.5	24.2	9.73	5.7	43.1	46.3	15.5	2.2	0.91	0.85	0.12	236.4	53	377.6	4.24	79	320	6.85	9.9	2.28	0.42	39	143
Non-LF	Male	5.03	28-32W	1500-2500g	Cesarean delivery	Formula	No	Yes	No	No	No	Yes	No	No	Yes	No	No	2	4.3	1.01	140	2.23	353.9	72	114.5	81.1	218.7	38.3	6.58	99.8	119.4	52.1	23.7	3.16	0.64	2.28	0.32	59.4	16.8	363	8.7	59.8	55	25.44	11.6	7.72	0.77	37.5	131
Non-LF	Male	5.04	28-32W	2500-4000g	Cesarean delivery	Mixture	No	Yes	No	No	No	Yes	No	Yes	No	No	No	2.08	4.2	0.84	139	1.54	214	2.1	13.2	19.3	74.1	79.2	12.91	4.5	95.7	43.9	14.4	3.3	0.93	1.97	0.3	359.4	29.2	539.4	3.03	51	49	15.69	10.4	8.41	1.85	35.6	116
LF	Female	7.22	>37W	2500-4000g	Cesarean delivery	Breastfeeding	No	No	No	No	No	Yes	No	Yes	Yes	No	No	2.55	4.9	1.06	140	2.35	130.3	54.4	71.2	22.4	426.9	17.2	14.13	11.4	39.6	59.6	27.3	4.49	0.67	2.74	2.42	24.3	15.9	298	6.14	49.2	146	10	11.5	4.65	0.72	26	93
LF	Male	5.05	28-32W	>4000g	Vaginal birth	Mixture	No	Yes	No	No	No	Yes	No	No	Yes	No	No	2.01	4.4	0.97	143	1.34	439.5	4.6	16.9	19.3	35.6	102.1	9.09	8	115.8	45.6	15.4	2.04	0.7	1.27	0.11	57.7	17.4	369.3	5.02	46.8	76	15.89	10.6	8.33	3.24	34.4	112
Non-LF	Male	5.1	>37W	>4000g	Vaginal birth	Mixture	No	Yes	No	No	No	Yes	No	No	Yes	Yes	No	2.33	4.5	0.89	142	2.3	193.6	55.3	186.3	18.4	163.4	22.6	12.76	2.2	41	55.6	20.3	1.49	0.78	0.5	0.23	3844.8	224.5	1006.1	4.8	86.6	453	11.07	10.1	4.74	0.72	49.5	172
Non-LF	Male	5.15	28-32W	2500-4000g	Cesarean delivery	Mixture	No	Yes	No	No	No	Yes	No	No	No	No	No	2.26	4.2	0.97	137	1.95	238.6	2.8	18.9	22.1	45.4	54.7	12.33	15.7	76.8	45.2	13	2.24	0.65	1.17	0.07	63.3	10.3	191.2	1.59	46.3	56	5.09	10.8	2.99	0.18	23.7	83
Non-LF	Female	5.03	28-32W	<1500g	Cesarean delivery	Formula	No	Yes	No	No	No	No	No	No	No	No	No	2.13	4.7	0.82	136	1.67	480.2	6.9	26.8	39.1	82.3	38	6.2	57.3	77.1	45.1	14.9	1.72	0.488105	0.918695	0.13	73	94	699	4.61	39.9	61	23.73	11.0749	3.6	4.6	33.6	111
Non-LF	Male	5.09	>37W	1500-2500g	Cesarean delivery	Mixture	No	Yes	No	No	No	No	No	No	No	No	No	2.28	4.2	0.84	140	1.45	103.3	17.5	37.9	18.1	81	16.3	9.91	5.4	34.4	45.6	15.4	1.39	0.73	0.09	0.33	822.5	48.2	379.1	4.1	66.4	308	21.94	9.5	4.5	0.38	46.6	178
Non-LF	Male	7.02	>37W	2500-4000g	Vaginal birth	Mixture	No	Yes	No	No	No	Yes	No	No	No	Yes	Yes	1.93	2.9	0.69	140	1.41	112.4	20.4	52	23.1	106.6	49.2	7.83	6.4	72.3	48	17.9	1.39	0.47	0.32	1.05	1323.4	28.5	771.6	6.02	32.8	147	14.55	10.3	2.44	0.31	34	121
Non-LF	Male	5.04	32-37W	1500-2500g	Cesarean delivery	Formula	No	Yes	No	No	No	Yes	No	No	Yes	No	No	2.13	4.5	0.92	138	2.05	239.9	2.9	9.8	18.9	110	144.4	8.39	7.8	163.3	50.6	12.6	1.72	0.73	0.44	0.32	469.1	65.3	594.5	0.77	45.1	74	10.92	12.1	4.4	0.38	36.3	125
Non-LF	Male	5.03	28-32W	1500-2500g	Cesarean delivery	Mixture	No	Yes	No	No	No	Yes	No	No	No	No	No	2.19	4.5	0.84	136	2.34	380.8	4.6	23.1	34.4	85.5	30.9	8.36	29.5	65.3	46.5	17.1	1.14	0.49	0.22	0.02	314.5	177.5	488.9	0.57	44.6	75	9.48	10	4.93	1.39	32.1	113
Non-LF	Male	5.05	32-37W	1500-2500g	Cesarean delivery	Formula	No	Yes	No	No	No	Yes	No	No	No	No	No	2.44	5.2	0.93	134	1.68	312.3	2.3	29.2	19.2	407	38.3	12.34	9.2	57.5	57	20.9	3.55	1.67	1.02	0.32	186.7	76	399.5	4.26	68.4	144	11.42	8.6	4	0.25	57.9	210
Non-LF	Female	5.07	>37W	2500-4000g	Vaginal birth	Mixture	No	No	No	No	No	Yes	No	No	No	No	No	2.44	4.9	0.89	139	2.05	84.2	7.1	20.6	17	39.6	3.2	8.66	3.1	6.1	48.6	16.2	2.04	0.56	1	0.74	33.4	17	209.5	1.69	31.1	143	12.97	10.5	5.91	0.78	36.1	132
Non-LF	Male	5.05	28-32W	<1500g	Cesarean delivery	Formula	No	Yes	No	No	Yes	Yes	No	No	No	No	No	2.3	4.9	0.98	134	2.08	291.8	4.5	17.8	19.3	98.8	88.4	7.29	11	104.1	46.7	13.9	4.21	1.53	1.85	0.11	707.1	635.1	532.1	0.42	35.2	80	6.62	11.7	3.66	0.73	27.8	102
Non-LF	Male	5.04	28-32W	<1500g	Cesarean delivery	Formula	No	Yes	No	No	No	Yes	No	Yes	Yes	No	No	2.13	4.4	1.13	140	2.32	349	3.8	23	18.5	30.2	4.2	7.86	11.1	12.3	45.3	16.2	2.1	0.62	1.07	0.3	138.6	31.8	237.1	1.15	32	71	13.81	10.2	6.93	0.59	42.1	150
LF	Male	5.13	28-32W	<1500g	Cesarean delivery	Mixture	No	Yes	No	No	No	Yes	No	Yes	Yes	No	No	2.04	3.9	0.81	144	1.2	161	3.1	13.5	19.3	128.7	185.4	7.36	4.6	201.4	36	10.6	1.89	0.86	1	0.12	41.9	29	517.6	6.99	29.6	78	6.38	9.3	2.75	0.11	45.4	153
Non-LF	Female	5.05	28-32W	<1500g	Cesarean delivery	Breastfeeding	No	Yes	No	No	No	Yes	No	Yes	No	No	No	2.11	4.1	0.7	130	1.1	308.8	154.2	271.1	92.2	41.5	37.9	7.26	37.3	130.1	47.4	18.9	2.7	0.408862	1.22368	0.86	62	43	766	5.57	35.7	54	3.69	11.2693	2.22	0.2	36.3	126
Non-LF	Male	5.31	>37W	1500-2500g	Cesarean delivery	Mixture	No	Yes	No	No	No	Yes	Yes	Yes	Yes	No	No	2.45	4.3	0.78	140	1.98	93.3	10.6	17.3	17	50.3	8.3	9.4	11.9	12.5	52.6	19.8	2.97	1.02	1.21	0.69	55.5	17.1	335.3	2.28	47.5	100	23.27	10.9	4.39	0.17	34.2	127
LF	Female	5.08	28-32W	1500-2500g	Cesarean delivery	Mixture	No	Yes	No	No	No	Yes	Yes	Yes	Yes	No	No	1.85	3.3	0.53	137	1.4	262.5	339.1	209	122.5	50	146	7.39	38.6	268.5	44.3	17.6	1.81	0.19	0.93	0.66	157.7	208.1	731.8	7.19	47.8	82	37.64	12.3172	5.22	0.57	44.2	156
Non-LF	Female	5.07	28-32W	1500-2500g	Vaginal birth	Mixture	No	Yes	No	No	No	No	No	Yes	Yes	No	No	2.26	4.3	0.91	131	2.36	287.2	24.1	24.5	18.5	94.9	10.6	7.22	17.9	17.8	51.5	17.6	2.42	0.88	0.89	0.08	216.1	224.1	479.6	1.15	43.3	86	8.61	11.2	5.87	0.33	34.6	115
Non-LF	Male	5.02	28-32W	<1500g	Cesarean delivery	Mixture	No	Yes	No	No	No	Yes	No	Yes	Yes	No	No	2.4	4.2	0.94	134	2.23	199.1	8.4	22.1	19.3	172.5	27.5	8.39	53.6	46.8	52.3	14.8	0.89	0.3	0.32	0.21	266.3	28.7	200.1	1.3	37.7	54	8.25	10.9	6.42	0.35	29.5	100
Non-LF	Male	5.11	>37W	2500-4000g	Cesarean delivery	Mixture	No	Yes	No	No	No	Yes	No	No	Yes	No	No	2.2	3.8	0.78	135	1.68	103.8	16.1	71.9	21.4	90	26.6	9.6	6.3	48	46.5	15.2	2.12	0.95	0.57	0.24	1957	72.4	467.4	2.1	64.5	256	20.04	10.4	3.27	0.35	43.3	156
LF	Male	5.57	28-32W	<1500g	Cesarean delivery	Mixture	No	Yes	No	No	No	Yes	No	No	Yes	No	No	2.27	4.8	0.95	135	2.16	195.6	5.4	26.3	20.9	93.9	37.6	9.15	7.6	58.5	52.8	18.8	2.79	0.94	1.42	0.3	115	24.1	221.9	1.75	36.2	69	7.27	12.4	5.16	0.29	25.6	84
Non-LF	Male	5.05	>37W	2500-4000g	Cesarean delivery	Mixture	No	No	No	No	No	No	No	No	No	No	No	2.32	4.4	0.93	136	1.35	151.7	5.5	36.1	17.5	94.3	15.1	6.61	4.5	32.6	47.1	14.9	1.31	0.61	0.06	0.34	377.7	96	396.9	5.19	81.9	373	15.65	9.1	5.48	0.14	45.6	165
Non-LF	Female	5.04	32-37W	<1500g	Cesarean delivery	Formula	No	Yes	No	No	Yes	Yes	No	No	Yes	No	No	2.41	4	0.79	139	2.03	262	3.1	16.8	19.3	105.4	153.6	6.62	16.6	169.5	41.4	11.3	2.05	0.52	1.08	0.93	62.9	27.6	263.6	1.72	61.3	92	8.99	12.3	4.04	1.06	35.5	121
Non-LF	Male	5.04	28-32W	<1500g	Vaginal birth	Formula	No	Yes	No	No	No	Yes	No	Yes	No	No	No	1.97	4.6	0.79	137	1.72	400	23	38	19.3	46	106.9	5.31045	29.7022	123.549	44	17.8	4	0.62	2.31	1.5	98.1	56.8	326.3	5.19	41.6	111.3	10.22	12.1	5.52	0.48	48.1	163
Non-LF	Male	5.03	28-32W	2500-4000g	Cesarean delivery	Mixture	No	Yes	No	No	No	Yes	No	No	Yes	No	No	2.4	4.6	0.91	135	2.11	296	47.1	142.1	64.3	192.2	35.8	5.28	102.6	100.1	58.5	27.7	1.15	0.31	0.55	0.21	309.6	54.6	355.7	2.62	33	106	4.36	9.47229	1.01	0.14	35.5	122
Non-LF	Male	5.05	>37W	2500-4000g	Cesarean delivery	Formula	No	Yes	No	No	Yes	No	No	No	Yes	No	No	2.24	3.8	0.85	144	2.71	173.4	5.9	57.4	20.8	305.1	21.5	8.96	3.4	42.3	41.2	11.2	1.64	0.84	0.23	0.23	475.3	221.7	524	4.1	57.1	339	26.36	10.9	4.95	0.06	44.9	171
Non-LF	Female	5.06	28-32W	1500-2500g	Cesarean delivery	Mixture	No	Yes	No	No	No	Yes	No	No	Yes	No	No	2.05	4	0.81	137	2.15	128	16	33	23.8544	251	50	8.41406	18.1458	73.8811	44.5	19.2	1.86	0.860535	0.447674	0.25	177	59	945	2.24	46.6	209.4	25.84	9.1	8.15	0.15	65.7	221
Non-LF	Female	5.06	32-37W	2500-4000g	Vaginal birth	Mixture	No	Yes	No	No	No	Yes	No	Yes	Yes	No	No	2.17	4.4	0.74	138	1.56	192	19	38	26.4795	186	37.6	6.97843	20.5554	64.0889	43.3	18.7	2.76	0.955784	1.06494	0.46	181	83	968	3.52	52.3	427	22.73	10.2	5.41	0.12	63.1	202
Non-LF	Male	5.07	32-37W	1500-2500g	Cesarean delivery	Mixture	No	Yes	No	No	No	Yes	No	No	Yes	No	No	1.94	3.1	0.88	141	1.81	180.8	7.1	20.6	17.8	389.8	219.1	6.53	20.1	236.9	46.1	15.5	1.78	0.65	0.74	0.42	280.1	30.3	497.5	3.95	73.5	69	8.74	10.9	4.08	0.32	49.1	182
Non-LF	Male	5.02	28-32W	<1500g	Cesarean delivery	Mixture	No	Yes	No	No	No	Yes	No	No	Yes	No	No	1.98	3.4	0.89	148	2.82	186.8	2	8.6	17.1	451.5	178.7	10.28	8.6	195.8	41	10.8	2.07	0.76	1.04	0.11	84.7	23.6	364.7	3.27	42.1	74	5.22	11.2	2.31	0.72	43.9	161
Non-LF	Male	5.04	28-32W	<1500g	Cesarean delivery	Breastfeeding	No	Yes	No	No	No	Yes	No	No	Yes	No	No	2.12	3.7	0.82	143	2.32	184.1	4.3	23.5	17.6	245.3	193	11.87	4.8	210.6	42.7	11.6	2.66	0.93	1.46	0.07	260.9	16.7	488.3	7.25	36.5	56	9.97	10.5	4.32	0.29	59.9	210
Non-LF	Male	5.04	28-32W	<1500g	Cesarean delivery	Formula	No	Yes	No	No	No	Yes	No	No	Yes	No	No	2.07	3.6	0.52	140	2.19	160.7	2.9	12.5	18.5	51.1	114.6	4.89	13.4	124.4	38.3	11.2	2.97	0.67	1.2	3.29	40.4	29	205.5	2.2	64.7	100	9.77	9.39263	3.45	0.5	40.1	134
Non-LF	Male	6.42	>37W	<1500g	Vaginal birth	Mixture	No	No	No	No	Yes	Yes	No	No	Yes	No	No	1.6	3.9	0.55	139	2.29	195.7	7.8	20.9	36.9	305.7	16.9	4.57	61	53.8	41.5	16.9	3.04	0.45	1.72	0.61	182.6	32.7	304.9	3.06	31.6	48	9.39	9.30013	3.63	0.19	63.4	220
Non-LF	Male	9.64	32-37W	<1500g	Vaginal birth	Mixture	No	Yes	Yes	Yes	Yes	Yes	No	Yes	No	No	No	2.59	4.3	0.77	137	0.92	155.6	1.8	10.4	18.3	89.1	14.4	8.59	5	32.7	56.5	20.7	2.23	0.75	0.72	0.46	94.2	20.3	222.1	2.3	51.9	88	16.19	11.9	7.38	0.81	32.3	113
Non-LF	Female	5.03	28-32W	<1500g	Cesarean delivery	Mixture	No	Yes	No	No	No	No	No	No	No	No	No	2.24	4.2	0.71	138	2.27	242.6	2.1	13.4	19.5	46.6	48.9	6.34	18.7	68.4	49.4	19.6	2.37	0.7	1.3	0.65	115.1	35.7	781.8	1.68	47	61	9.27	12.1	4.67	0.23	43.3	143
Non-LF	Male	22.26	32-37W	2500-4000g	Vaginal birth	Formula	No	No	No	No	No	No	No	No	No	No	No	2.41	4.9	0.63	134	1.85	217.4	30.7	38.4	18.5	634.6	5.7	14.1	11.2	15.3	54.9	21.6	4.94	0.95	2.95	1.77	76	19.3	376.4	3.85	23.5	142	23.6	10.7	8	2.61	46.4	163
Non-LF	Male	5.03	28-32W	1500-2500g	Cesarean delivery	Mixture	No	Yes	No	No	No	Yes	No	No	Yes	No	No	2.24	4.7	0.76	134	1.66	222	17	30	19.3	818	58.3	5.52215	12.3	71.9334	37.4	15.6	1.95	1.03102	0.810066	0.22	104	78	864	2.43	40.9	123.5	29.39	10.2	5.54	1.21	66.6	233
Non-LF	Male	5.05	32-37W	2500-4000g	Cesarean delivery	Mixture	No	Yes	No	No	No	Yes	No	No	Yes	No	No	2.06	4.7	1.54	133	1.65	104	15	57	20.9414	130	49.4	8.12762	6.04389	70.3764	45.4	18.8	2.80047	0.843415	0.994472	0.32	849	282	1697	4.66	71.1	315.7	13.86	10.8	5.38	0.02	49.6	192
Non-LF	Female	9.31	>37W	2500-4000g	Cesarean delivery	Formula	No	Yes	No	No	No	Yes	No	Yes	No	No	No	2.42	3.8	0.92	137	1.73	143.9	7.1	30.5	18.5	41.6	135.9	12.27	5.4	147.3	60	25.2	2.24	0.87	0.77	0.32	139	47.1	392.7	2.42	56.6	80	8.03	10.8	1.85	0.13	40.1	146
Non-LF	Male	5.03	28-32W	2500-4000g	Vaginal birth	Mixture	No	Yes	No	No	No	Yes	No	No	Yes	No	No	2.04	4.4	0.74	140	1.9	198.3	2.8	22.6	21.4	258.6	29.8	7.72	7.8	51.2	37.1	12	2.06	0.8	0.76	0.12	497.4	75.7	400.7	2.63	60.3	198	21.21	10.4	4.66	0.19	46	168
Non-LF	Female	5.07	>37W	2500-4000g	Vaginal birth	Formula	No	Yes	No	No	No	No	Yes	No	Yes	No	No	2.19	4.3	0.68	135	2.05	63.6	15.6	17.5	19.3	96	17.3	10.11	3.2	31.9	50.4	16.9	2.39	0.62	1.16	0.56	181.1	50.9	325.6	5.85	39.7	54	10.97	11	2.49	0.5	55.8	202
Non-LF	Female	5.06	28-32W	2500-4000g	Cesarean delivery	Mixture	No	Yes	No	No	No	Yes	No	No	No	No	No	2.53	4.7	0.93	140	2.22	199.5	3.8	18.2	19.3	74.4	151.8	13.82	5.6	164.6	52.9	18.3	3.29	1.4	1.42	0.13	65	27	286.1	8.16	59.6	83	10.09	10.5	4.1	0.41	49.5	172
Non-LF	Female	5.24	>37W	2500-4000g	Cesarean delivery	Mixture	Yes	No	No	No	Yes	No	No	No	No	No	No	1.81	4.5	0.9	134	2.29	80	17	43	18.5335	318	55.2	7.61207	26.9928	73.7182	47.2	21.1	2.41165	1.17663	0.745028	0.32	201	21	1148	3.86	63	122	13.5	9.6	2.45	0.45	39.7	136
Non-LF	Female	5.1	28-32W	<1500g	Cesarean delivery	Formula	No	Yes	No	No	Yes	Yes	No	No	Yes	No	No	1.89	4.9	0.81	148	2.66	297.1	2.5	22.4	18.5	129.5	129.9	10.42	4.9	140.7	44.1	14.4	3.26	0.87	1.83	0.62	94.3	45.9	441	12.19	49.2	104	19.94	10.7319	1.97	0.22	30.2	104
Non-LF	Male	5.04	28-32W	<1500g	Cesarean delivery	Formula	No	Yes	No	No	No	Yes	No	No	Yes	No	No	2.08	3.8	0.74	148	2.06	205.7	2.2	9.4	18.6	82.9	43	8.72	12.3	61.6	37.6	11.2	1.67	0.67552	1.11476	0.26	113.4	41.2	473.3	7.66	69.6	102	12.79	13.7	4.96	0.73	25.2	97
Non-LF	Male	5.06	32-37W	1500-2500g	Cesarean delivery	Mixture	No	Yes	No	No	No	Yes	No	No	Yes	No	No	2.12	4	0.74	140	2.01	111.4	8.2	5.5	18.5	62.8	130.1	9.91	1.3	141.8	39.9	12.5	1.95	0.59	0.95	0.15	134.2	20.8	299.9	2.47	48	79	15.5	10.1	5.14	0.57	32.4	121
Non-LF	Male	5.03	28-32W	<1500g	Vaginal birth	Formula	No	Yes	No	No	No	Yes	No	Yes	No	No	No	2.02	4.2	0.79	143	2.01	151.9	1.3	19	19.3	137.7	195.8	9.23	9.6	212.7	40	10.3	1.95	0.71	0.97	0.1	231.5	42.1	531	12.97	65.7	223	15.92	11.2	4.33	0.16	43.6	143
Non-LF	Male	6.29	>37W	>4000g	Vaginal birth	Formula	No	No	No	Yes	No	No	No	No	Yes	No	No	2.26	4.5	0.76	136	1.76	154.8	52.9	49.2	56.3	95.7	20.4	6.67	115.8	76.7	44.7	21.1	3.42	0.4	1.08	1.75	144.8	44.3	414.5	1.16	76.7	85	9.45	10.3	2.9	0.13	33.6	123
Non-LF	Male	5.05	>37W	2500-4000g	Cesarean delivery	Mixture	No	Yes	No	No	No	Yes	No	No	Yes	Yes	No	2.09	4.2	0.85	147	1.95	72.6	16.6	26.8	19.3	157.8	57.5	10.76	4.7	76.8	46.6	17.3	3.76	1.16	1.88	0.16	359.2	15.9	359.7	1.1	46.5	162	17.17	9.8	6.27	0.7	48.6	165
Non-LF	Female	5.05	32-37W	<1500g	Cesarean delivery	Mixture	No	Yes	No	No	No	Yes	No	No	No	No	No	2.03	4.4	0.96	144	2.38	195.1	2.2	13.7	18.7	135.9	270.2	9.93	2	288.9	43.1	11.8	2.89	1.17	1.63	0.07	96.4	22.3	322.9	6.46	65.2	121	11.15	11.5	3.18	0.97	40.5	153
Non-LF	Male	16.07	32-37W	2500-4000g	Cesarean delivery	Mixture	No	No	No	No	No	No	No	No	No	No	No	2.39	4.6	0.95	140	1.78	292.4	44.2	23	18.5	65	102.4	10.88	2.5	111.3	43.4	12.2	2.49	1.26	0.73	0.2	102.8	21.4	250.6	0.41	36	39	6.28	10.7	3.47	0.3	27.8	106
Non-LF	Female	5.03	28-32W	1500-2500g	Vaginal birth	Mixture	No	Yes	No	No	No	Yes	No	No	Yes	No	No	2.26	4.1	0.8	141	1.09	261.2	2.8	30.3	18.1	45.3	28.1	6.67	10.9	46.2	45.5	21.1	2.8	0.48	1.26	1.19	36.9	35.5	284.7	8.4	72.1	103	14.99	10.3236	5.44	0.39	24.1	90
Non-LF	Male	28.99	>37W	2500-4000g	Cesarean delivery	Formula	No	No	No	No	No	No	No	No	No	No	No	2.43	5	1	137	1.93	328.8	9.1	21.4	23.4	51.5	27.9	12.31	31.3	51.3	51.1	15.7	2.96	1.75	0.56	0.62	128.8	28.6	208.4	2.84	31.6	129	9.8	9.9	4.9	0.73	26.9	92
Non-LF	Female	5.03	32-37W	1500-2500g	Cesarean delivery	Mixture	No	Yes	No	No	No	Yes	No	No	No	No	No	2.24	4.1	0.88	142	1.46	283	4.7	19.8	20	206.6	24.5	9.77	9.3	44.5	49.9	16.5	2.28	0.66	1.4	0.51	239.2	50.1	751.6	1.82	37.7	88	11.98	10.6693	3.2	0.32	41.5	129
Non-LF	Male	5.04	>37W	2500-4000g	Cesarean delivery	Formula	No	Yes	No	No	No	Yes	No	No	No	No	No	2.27	4.5	0.89	137	1.85	246.9	6.5	38.2	21.5	263.2	23.4	10.36	6.4	44.9	49.1	16.7	1.79	0.75	0.49	0.14	315.2	31.5	374.4	4.39	77	315	15.74	9.7	5.94	0.73	51.5	178
Non-LF	Male	5.06	32-37W	2500-4000g	Vaginal birth	Mixture	No	No	No	No	No	Yes	No	No	No	No	No	2.07	3.8	0.73	138	1.62	184.5	6.6	19.2	19.3	157.7	171.7	9.91	9.4	185.3	46	12	2.64	1.21	0.77	0.16	188.9	42.5	339.7	6.59	64.2	140	8.56	8.8	3.47	1.02	45.3	168
Non-LF	Male	5.24	32-37W	2500-4000g	Vaginal birth	Mixture	No	No	No	No	No	Yes	No	Yes	Yes	No	No	2.02	4.2	0.83	135	1.96	183	9.6	59.3	19.3	116.1	168.5	9.45	4.6	184.7	43.7	13.5	2.06	0.63	1.15	0.25	81.9	38.3	391.7	4.71	47.5	179	22.07	9.9	4.85	0.1	34.1	119
Non-LF	Female	23.39	28-32W	1500-2500g	Cesarean delivery	Mixture	No	Yes	No	No	No	Yes	No	Yes	Yes	No	No	2.62	4.6	0.84	131	0.94	291.8	2.6	16.6	18.5	34.9	10.9	9	5.6	21	48.9	17	2.22	0.676637	1.53357	1.61	113	38	1006	3.3	52.7	70	7.73	11.6	3.78	2.96	25.6	92
Non-LF	Male	5.02	32-37W	1500-2500g	Cesarean delivery	Formula	No	Yes	No	No	Yes	Yes	No	No	Yes	No	No	2.29	5.1	0.84	140	2.17	457	14	27	17.408	72	122.4	11.4606	12.3	139.804	43.4	16	2.27	0.78	1.17	0.2	147.5	24.2	489.1	6.03	57.2	232.6	22.77	10	8.02	1.62	44.4	143
Non-LF	Male	8.02	>37W	<1500g	Vaginal birth	Mixture	No	No	Yes	Yes	No	Yes	No	Yes	No	No	No	2.21	3.7	0.59	137	1.75	68.2	0.7	28.2	25.3	178.5	39.6	8.78	6.8	64.9	54.3	19.7	2.61	0.81	0.83	1.84	76	32	423.8	2.66	108.9	183	15.55	10.9	4.71	0.95	38.3	135
LF	Male	5.04	32-37W	1500-2500g	Cesarean delivery	Mixture	No	Yes	No	No	No	Yes	No	No	Yes	No	No	1.98	3.6	0.7	137	1.21	250.9	2.7	7.6	18.5	47.8	52.2	7.83	6.8	70.7	41.2	14.5	2.72	0.42	1.64	0.63	386	77.5	36	1.78	33.3	82	8.23	11.6	4.54	0.55	31.5	108
Non-LF	Female	5.04	28-32W	2500-4000g	Vaginal birth	Mixture	No	Yes	No	No	Yes	Yes	No	Yes	Yes	No	No	1.79	4.3	0.62	139	1.75	438.8	2.2	19.8	17	36.3	2.5	7.46	6.8	6.5	37.2	13.6	1.43	0.45	0.7	0.25	132	26.8	461.4	2.86	43.8	86	18.14	11.9	4.43	2.08	34.4	116
LF	Male	5.12	>37W	2500-4000g	Cesarean delivery	Mixture	No	Yes	No	No	Yes	Yes	No	Yes	Yes	No	No	2.24	4.5	0.77	136	2.18	111.8	19.2	109.1	19.2	113.7	45.8	11.94	3.5	65	53	21.7	1.53	0.45	0.57	0.76	6504	162.9	704.1	3.57	83.4	310	11.38	9.58814	4.2	0.02	64.7	231
Non-LF	Female	5.04	28-32W	<1500g	Vaginal birth	Mixture	No	Yes	No	No	No	Yes	No	No	No	No	No	2.33	4.4	0.66	140	2.3	234	13	39	23.5563	115	118.6	6.33755	31.241	142.16	43	16.8	2.39	0.766145	1.6862	0.79	67	49	638	2.64	56.1	117.7	14.11	11.2	5.66	1.42	43.8	151
Non-LF	Male	5.07	32-37W	1500-2500g	Cesarean delivery	Mixture	No	Yes	No	No	No	Yes	No	No	No	No	No	2.42	4.1	0.79	142	1.34	133.9	3.6	12.9	19.3	103.1	178.2	10.77	8	190.8	45.3	14.7	3.11	1.21	1.64	0.11	57.9	35	262.3	4.28	46.5	68	17.48	10.1	7.37	1.36	50.3	169
Non-LF	Female	7.25	>37W	2500-4000g	Cesarean delivery	Mixture	No	Yes	No	No	Yes	Yes	No	No	No	No	No	2.61	4.4	0.74	139	1.57	105.3	7.5	30.1	17	88.8	6.8	9.7	3.3	13.4	48.1	19.9	2.94	0.8	1.46	1.18	109.9	21.2	489.6	1.31	39.7	122	7.38	10.8	4.02	0.7	55.4	183
Non-LF	Male	5.05	>37W	<1500g	Cesarean delivery	Formula	No	Yes	No	No	No	No	No	No	No	No	No	2.15	4.4	0.7	140	1.3	154.6	9.6	129.4	20.7	140.6	26.8	8.1	6.2	47.5	49.9	16.3	2.1	0.75	0.66	0.13	383.5	66.3	891.1	2.52	71.8	288	17.33	9.6	4.82	0.77	40.6	144
Non-LF	Male	22.11	>37W	1500-2500g	Cesarean delivery	Mixture	No	No	Yes	Yes	No	Yes	No	No	No	No	No	2.2	4.3	0.76	140	1.41	163.4	2.4	15.9	22	229.8	17.7	8.43	6.5	39.7	45.2	16.8	2.2	0.66	0.91	0.79	103.2	19.8	261.8	2.97	29.6	111	13.77	11.4	2.41	0.3	36.2	126
Non-LF	Male	17.87	>37W	2500-4000g	Cesarean delivery	Mixture	No	Yes	No	No	Yes	Yes	No	No	No	No	No	2.61	4.9	0.93	138	1.63	145.5	17.7	25.7	18.2	132.7	65.5	9.77	12.9	83.7	53.6	18.1	3.55	1.03	1.83	0.73	54.6	19	261	1.26	42.9	145	12.22	11.2	5.93	0.44	42.2	142
Non-LF	Female	5.05	32-37W	2500-4000g	Cesarean delivery	Mixture	No	Yes	No	No	No	Yes	No	Yes	Yes	No	No	2.14	4.7	0.73	138	2.1	258.6	4.3	19.9	19.8	153.9	127.8	8.74	11.9	147.6	44	13.3	2.95	0.71	1.88	0.34	85.9	24	308.1	4.63	46.8	75	14.31	8.7	6.03	0.92	32.8	105
LF	Male	5.05	28-32W	1500-2500g	Cesarean delivery	Mixture	No	Yes	No	No	No	Yes	No	Yes	No	No	No	2.33	5.1	0.77	143	2.46	354.2	2.9	57.9	19.2	352	45.5	7.27	5.9	64.7	49.8	17.5	3.09	1.4	0.94	0.17	273.4	182.8	498.4	4.88	80.2	351	7.85	12	3.78	0.27	37.5	131
Non-LF	Male	5.02	28-32W	2500-4000g	Cesarean delivery	Mixture	No	Yes	No	No	No	No	Yes	Yes	No	No	No	2.32	5	0.69	135	1.46	365	12	20	17	93	40.6	9.28175	3.40281	40.6	44.5	21.6	2.31	0.880382	1.14206	1.39	21	35	594	3.18	29.3	47.3	8.56	11.1	4.35	0.52	27.3	91
Non-LF	Male	5.07	>37W	2500-4000g	Vaginal birth	Formula	No	No	No	No	Yes	No	No	No	No	No	No	2.22	5.3	0.87	142	1.62	152.8	7.3	47.2	21	565.6	24.3	5.8	3.4	45.3	47.1	15.3	1.49	0.65	0.33	0.1	651.1	84.5	429.2	4.36	73.3	340	20.72	10.6	2.2	0.1	39.4	137
Non-LF	Male	5.19	>37W	1500-2500g	Vaginal birth	Mixture	No	Yes	No	No	No	Yes	No	Yes	Yes	No	No	2.54	4.7	0.83	134	1.63	202.1	28.1	28.6	17	101.9	4.4	9.93	10.8	8	63	26.9	2.47	0.82	0.96	1.36	71.6	12.5	254.3	6.03	53.4	219	15.98	9	0.63	0.01	41.6	145
Non-LF	Male	9.19	>37W	1500-2500g	Vaginal birth	Mixture	No	No	Yes	Yes	No	Yes	No	Yes	No	No	No	1.64	3.7	0.82	134	1.93	110.5	9.6	32	19.3	83.1	128.5	10.61	1.9	145	52.1	19	1.83	0.64	0.73	0.93	236.7	41.1	337.8	3.59	39.9	186	9.69	11.8	0.85	0.01	58.4	204
LF	Male	7.21	>37W	1500-2500g	Cesarean delivery	Mixture	No	No	No	No	Yes	Yes	No	Yes	Yes	No	No	1.52	5.6	1.05	136	2.47	219	132.9	592.6	23.7	60.4	35.4	6.84	7.7	59.1	35.5	11.3	0.53	0.1	0.12	1.52	25041	2248.3	2700.4	11.21	321.3	1068	16.43	10.5	7.17	0.03	26.3	88
LF	Male	22.06	>37W	2500-4000g	Vaginal birth	Formula	Yes	No	No	Yes	No	No	Yes	Yes	No	No	No	2.04	3.8	0.61	138	0.97	244	20	39	35.9214	239	14.1	11.1626	13.2664	50	67	23.9	1.17	0.38	0.21	0.26	106.5	113.4	216.622	5.92	31.8	229	9.33	9.5987	2.84	0.26	48.3	168
Non-LF	Female	5.07	>37W	2500-4000g	Cesarean delivery	Formula	No	Yes	No	No	No	Yes	No	No	No	No	No	2.3	4.4	0.86	139	1.47	160.9	10.3	38.7	21.4	87.6	26.9	10.87	5.6	48.3	51.7	15.3	2.23	0.93	0.5	0.21	640.6	48	481.2	4.6	68.9	220	21.92	9.6	4.73	0.5	52.5	174
Non-LF	Male	5.05	32-37W	<1500g	Cesarean delivery	Mixture	No	Yes	No	No	No	No	No	No	No	No	No	2.12	4.3	0.97	136	1.81	202.5	8.9	51.3	19.6	342.5	19.4	7	13.2	39	43.7	13	1.98	0.9	0.46	0.19	323	84.1	332.4	3.28	57.1	292	16.65	9.6	2.06	0.09	59.9	211
Non-LF	Male	5.14	32-37W	1500-2500g	Cesarean delivery	Mixture	No	Yes	No	No	No	Yes	No	Yes	No	No	No	2.2	4.5	0.75	137	0.58	277	15	46.7	22.8679	68	68.1	8.73938	34.3241	91.0187	47.3	19.5	1.41	0.279072	0.702504	0.48	506.639	77.5	21.9	3.05	23.2	215.8	7.67	10.7	4.15	0.96	33.9	115
Non-LF	Male	5.67	>37W	2500-4000g	Cesarean delivery	Formula	No	No	Yes	No	No	Yes	No	No	No	No	No	2.05	4.5	0.83	140	1.62	117.5	12.7	53.9	19.5	160.6	56.9	8.75	3.7	76.4	54	17.6	2.13	0.8	0.7	0.86	739.5	42.1	520.7	5.43	76.5	313	19.08	8.2	4.2	0.95	66	228
Non-LF	Male	11.36	32-37W	2500-4000g	Cesarean delivery	Formula	No	No	No	No	Yes	No	No	No	No	Yes	No	1.74	5	1	139	2.41	135.4	5.9	20.5	19.3	227.6	251.3	10.89	7.7	265.2	40.4	10.4	2.21	0.77	1.19	0.11	386	14.2292	75	4.73	49.5	106	11.32	9.6	4.34	0.91	46.8	168
Non-LF	Male	5.04	32-37W	2500-4000g	Cesarean delivery	Formula	No	Yes	No	No	No	No	No	No	Yes	No	No	2.41	3.5	1.14	136	1.62	182.7	6.9	77.9	21.7	214.1	20.7	9.45	8.6	42.4	52.7	16.9	1.88	0.99	0.28	0.18	358.9	32	423.4	2.35	49.7	262	7.66	10.2	2.86	0.42	39.6	146
Non-LF	Female	9.37	32-37W	1500-2500g	Cesarean delivery	Formula	No	No	No	No	No	Yes	No	No	Yes	Yes	No	2.3	5	0.99	138	1.96	169.5	9.1	16.2	21.2	51.2	32.3	10.53	4.6	53.5	58.4	23.2	2.77	0.97	1.08	0.38	57.1	26.5	326.2	2.52	43.8	121	6.4	11.3	2.19	0.12	41.2	129
Non-LF	Male	5.14	32-37W	1500-2500g	Cesarean delivery	Formula	No	Yes	No	No	No	No	No	No	Yes	Yes	No	1.6	4.4	0.59	138	2.51	208.8	16.7	24.9	17	33.6	5.9	9.42	5.6	12.5	47.8	13.7	2.27	0.68	1	0.4	856	35.4	723.2	8.67	57.1	102	6.41	9.2	2.87	0.39	41.8	157
Non-LF	Male	5.1	28-32W	2500-4000g	Vaginal birth	Formula	No	Yes	No	No	No	Yes	No	No	Yes	No	No	2.23	4.8	0.87	131	2.05	317.2	5.8	30.4	23.7	245.4	28.4	9.79	12.8	52.1	53.3	20.4	1.56	0.57	0.65	0.06	91.7	29.8	418.2	2.94	36.7	160	18.79	11.5	6.16	0.44	44.9	147
Non-LF	Female	5.05	32-37W	2500-4000g	Vaginal birth	Formula	No	Yes	No	No	No	Yes	No	No	Yes	No	No	2	4.7	0.82	138	1.6	323.6	12.7	23.7	17	60.3	5.8	6.52	6.4	11.8	42.4	15.8	3.05	1.07	1.45	0.13	69.5	28.6	236.1	3.22	50	90	15.93	11.2	6.03	0.68	51.2	169
Non-LF	Female	5.13	>37W	2500-4000g	Cesarean delivery	Formula	No	Yes	No	No	No	Yes	No	No	No	No	No	2.22	4.8	0.72	137	2.5	191.2	19.4	64.1	19.9	365.4	29.4	11.63	4.9	49.3	59.2	21.3	2.06	0.71	0.82	0.72	1241.1	124.7	607.5	3.74	72.3	267	24.07	8.8	5.64	0.59	61.1	218
Non-LF	Male	5.14	>37W	2500-4000g	Cesarean delivery	Formula	No	Yes	No	No	No	No	No	No	Yes	Yes	No	2.15	4.2	0.81	144	2.57	275.4	152.8	173.6	69.3	587.6	20.6	10.98	94	89.9	57.8	22.1	2.99	0.69	1.53	1.07	228.8	38.7	525.5	1.05	54.6	58	15.43	11.5	5.83	1.01	48.5	163
Non-LF	Male	5.07	32-37W	1500-2500g	Cesarean delivery	Formula	No	Yes	No	No	Yes	Yes	No	Yes	No	No	No	2.32	4.7	0.74	138	2.24	115.7	16.9	38.2	18.5	536.4	148.7	10.58	7.1	160.5	42.5	13.6	3.87	1.27	1.79	0.14	61.9	30.4	290.6	5.47	49.2	92	10.25	9.8	4.18	0.59	40.4	146
Non-LF	Male	5.06	28-32W	2500-4000g	Cesarean delivery	Formula	No	Yes	No	No	No	No	Yes	Yes	Yes	No	No	1.63	4.6	0.99	135	2.03	296.1	5.9	21.4	19.3	50.7	80.9	11.15	6.9	96.1	45.7	13.9	2.28	0.66	0.84	0.49	553.5	827.3	778.4	2.2	45.8	190	9.86	9.26426	2.63	0.38	45.1	150
Non-LF	Female	5.11	>37W	2500-4000g	Cesarean delivery	Formula	No	Yes	No	No	No	No	No	No	No	No	No	2.19	4.5	0.93	136	1.68	186.6	9.6	31.4	21.8	233.4	29.1	8.57	4.7	50.9	46	12.8	1.93	0.92	0.53	0.18	296.2	46.7	398.4	3.88	62	201	8.24	10.1	3.55	0.33	36.6	127
Non-LF	Female	5.07	>37W	2500-4000g	Vaginal birth	Mixture	No	Yes	No	No	No	No	No	No	No	Yes	No	2.45	3.9	0.93	139	1.49	201.1	22.7	64.7	20.9	127.6	23.5	13.27	5.1	44.4	55.1	18.7	1.66	0.78	0.39	0.31	697.8	65.4	633	3.91	63.5	349	16.72	9.4	6.02	0.38	51.7	184
LF	Male	5.05	28-32W	2500-4000g	Cesarean delivery	Formula	No	Yes	No	No	No	Yes	No	Yes	No	No	No	2.2	4.5	1.01	136	1.07	221.7	4.1	13.8	21.6	162.4	88.1	9.79	5.4	109.7	46.4	19.8	2.29	0.73	1.12	0.07	69.8	14.4	193.9	9.54	47.5	131	35.53	11.4	6.38	2	30.2	96
Non-LF	Male	5.03	28-32W	<1500g	Vaginal birth	Formula	No	Yes	No	No	No	Yes	No	No	Yes	No	No	2.22	4.1	0.88	136	1.52	260.1	6	23.1	18.5	29.1	19	5.6	12.3	30.5	53.6	14.9	2.81	1.12	0.97	0.1	155.3	66.1	264.5	0.73	31.1	51	11.12	10.5	4.88	0.24	42.2	140
Non-LF	Male	5.55	32-37W	2500-4000g	Cesarean delivery	Formula	No	No	No	No	No	Yes	No	No	No	No	No	1.5	4.4	0.74	144	1.71	97.8	26.6	152.2	19.9	101.1	46.5	10.63	3.3	66.4	38.4	11.6	1.34	0.34	0.61	1.05	1548.82	112.3	1057.38	6.89	60.3	398	30.58	10.4	18.38	0.06	13.7	39
Non-LF	Male	5.15	>37W	2500-4000g	Cesarean delivery	Formula	No	Yes	No	No	No	Yes	No	No	No	No	No	2.05	3.8	0.74	140	1.76	170.8	10.7	79.2	20.3	140.2	22.3	10.06	5.3	42.6	52.5	17.7	1.45	0.67	0.25	0.27	466.9	78.7	474.1	2.99	64.7	260	16.18	10.3	3.39	0.44	55.1	190
Non-LF	Female	10.98	28-32W	1500-2500g	Cesarean delivery	Formula	No	Yes	No	No	Yes	Yes	No	No	Yes	No	No	2.25	4.4	0.7	139	1.11	273.8	3.7	14.2	17.3	130.3	46.4	12.32	5.7	63.7	41.8	11.3	3.79	1.45	1.57	0.33	92.3	20.6	256.4	4.92	55.6	79	8.81	11.5288	5.31	0.45	30.8	99
Non-LF	Male	5.04	28-32W	<1500g	Cesarean delivery	Formula	No	Yes	No	No	No	Yes	No	No	No	No	No	2.48	3.8	0.81	143	1.29	140.3	0.7	17.5	19.3	594.9	106.5	7.57	27.1	122.7	47.5	18.4	2.15	0.64	1.19	0.18	93.8	22.2	353.7	5.67	80.9	81	14.23	11.5	5.14	0.89	63	217
Non-LF	Female	5.13	>37W	2500-4000g	Cesarean delivery	Formula	No	No	No	No	Yes	Yes	No	No	Yes	No	No	2.4	4.6	0.83	131	1.54	173.1	6.9	61.7	21.2	126	24.7	9.49	6.3	45.9	56.9	23.1	1.98	0.99	0.37	0.37	1055.8	59.2	407.5	2.82	60.5	192	19.63	9.9	3.43	0.46	70.7	249
Non-LF	Female	5.02	32-37W	<1500g	Cesarean delivery	Formula	No	Yes	No	No	Yes	Yes	No	No	No	No	Yes	2.58	4.7	0.92	138	1.59	267.2	1.8	22.1	27.6	509.6	32.5	10.59	16.2	60.1	61.7	27.6	3.64	0.8	2	0.62	47.9	17.7	258.8	5.11	55.4	73	13.67	11.4	5.21	0.02	39.5	124
LF	Female	5.02	28-32W	<1500g	Cesarean delivery	Formula	No	Yes	No	No	No	No	Yes	Yes	No	No	No	1.88	3.2	0.97	147	2.33	97	29	39.1	24.0136	60	37.8	4.32609	9.92221	61.8573	41.3	17.6	1.68	0.729677	0.139179	0.24	206	48.6	557	2.7	53.9	75	11.74	11.9	4	0.31	48.8	158
Non-LF	Male	5.03	>37W	2500-4000g	Cesarean delivery	Formula	No	No	No	No	No	Yes	No	No	Yes	No	No	1.91	4.6	0.9	134	2.14	175.4	2.88735	9.84736	22.6	181.2	32.1	6.614	7.1	54.7	49	18.9	1.26	0.44	0.312877	0.25	959	70.9	688.899	6.92	80.7	562	6.25	10.5	2.93	0.16	58.8	212
Non-LF	Male	5.03	32-37W	1500-2500g	Cesarean delivery	Formula	No	No	No	No	No	Yes	No	No	No	No	No	2.31	4.7	0.88	137	1.66	184.1	9.3	15.6	18.3	403.3	23.2	11.5	6.4	41.5	47	14	2.32	0.92	0.81	0.09	265.2	28.2	398.3	2.77	59.1	248	7.67	9.2	3.76	0.08	36.1	118
Non-LF	Female	5.07	28-32W	2500-4000g	Cesarean delivery	Formula	No	Yes	No	No	No	Yes	No	No	No	No	No	2.28	4	0.74	142	1.54	172.4	0.7	16.4	19.3	80.4	164.6	10.06	11.4	178.9	42.5	13.6	2.2	0.69	1.26	0.06	79.6	20.7	325.1	7.4	68.4	83	12.12	10.1	4.67	0.57	49	158
Non-LF	Male	9.96	>37W	2500-4000g	Vaginal birth	Formula	Yes	No	No	Yes	No	Yes	Yes	No	No	No	No	2.21	4.5	1.01	135	1.47	80.8	5.9	17.4	20.8	115	26	10.05	6.9	46.8	50.6	23.4	2.43	0.62	1.03	0.62	52.3	28.7	253.2	4.95	45.6	131	14.68	11	5.22	0.26	51.6	165
Non-LF	Male	5.11	>37W	2500-4000g	Cesarean delivery	Breastfeeding	No	Yes	No	No	Yes	Yes	No	No	No	Yes	No	2.2	4.2	0.94	140	1.9	96.1	24.2	31.7	23	142.3	36.7	9.78	7.3	59.7	52	18.2	2.27	1.03	0.61	0.19	325.5	33.9	444	4.12	78.2	641	15.69	10.6	3.89	1	58.2	190
Non-LF	Male	5.11	32-37W	1500-2500g	Cesarean delivery	Formula	No	Yes	No	No	No	No	No	No	No	No	No	1.85	3.7	0.89	147	2.42	235.2	8.2	34.7	21.9	275.8	25	11.01	6.6	46.9	45.9	12.1	2.02	1.04	0.41	0.21	222.9	64.5	448	5.25	40.9	65	16.49	12.1031	4.71	0.43	64.8	234
Non-LF	Male	5.06	28-32W	<1500g	Vaginal birth	Mixture	No	No	No	No	No	Yes	No	Yes	Yes	No	No	2.39	4.7	0.93	137	1.03	200.4	7.2	19.9	24.9	100.3	59.1	13.4	6	84	50.2	19.7	3.25	0.95	1.85	0.34	49	31.1	230	4.46	36.5	67	10.73	10.8	5.57	0.62	41.6	142
Non-LF	Female	5.36	>37W	<1500g	Cesarean delivery	Formula	No	No	Yes	Yes	No	Yes	No	Yes	Yes	No	No	2.56	4.7	0.78	136	2.01	187.1	18.5	32.8	18.5	369.8	3.6	9.92	71.5	13.4	49.2	15.4	3.83	0.82	1.68	0.94	95.7	33.8	214.9	3.37	32.3	134	10.94	9.9	4.97	1.2	46	150
Non-LF	Male	5.1	28-32W	2500-4000g	Cesarean delivery	Formula	No	Yes	No	No	No	Yes	No	Yes	No	No	No	2.19	4.9	0.98	130	1.8	279.4	16.8	81.7	25.6	42.1	58.4	7.33	10.8	84	40.9	16.6	0.91	0.34	0.08	0.03	56.1	40.5	547.9	4.89	82.4	192	2.16	11.5779	1.26	0.03	31.6	108
Non-LF	Male	5.14	32-37W	2500-4000g	Vaginal birth	Formula	No	No	No	No	No	Yes	No	Yes	No	No	No	2.28	4.2	0.72	136	1.7	85	24	53	17	379	40.5	11.3011	20.4365	42.4	46.7	17.1	1.74	0.764655	0.538406	0.88	408	52	1304	2.62	71.6	380	17.56	10.8	3.83	0.08	43.4	160
Non-LF	Male	5.05	28-32W	2500-4000g	Cesarean delivery	Formula	No	Yes	No	No	No	No	No	No	No	No	No	2.42	4.6	0.86	136	2.23	323.2	4.7	16.6	25.6	42.1	35.7	9.79	5.7	61.3	44.5	14.1	1.42	0.807403	0.656855	0.19	161	53	926	3.02	48.7	102	11.65	9.5	4.14	0.59	31.2	95
Non-LF	Female	5.06	32-37W	2500-4000g	Cesarean delivery	Formula	No	No	No	No	No	Yes	No	No	No	No	No	2.26	4.6	1.13	142	1.76	262	25	59	21.4	126.8	18.3	9.21	12.6	39.7	44.8	13.9	1.53	0.78	0.28	0.09	168.1	88.3	428	2.68	74.3	410	7.86	9.57426	3.49	0.19	55	183
Non-LF	Male	5.04	28-32W	1500-2500g	Cesarean delivery	Formula	No	Yes	No	No	No	Yes	No	Yes	No	No	No	2.39	4.3	1	137	2.03	518.3	6.7	19	18.5	45.1	35	9.95	19.7	47	43	14.2	3.52	0.65	1.94	1.01	103.9	44.9	326.8	1.69	61.3	88	5.95	11.1	4	0.37	38.2	125
Non-LF	Male	5.03	28-32W	<1500g	Cesarean delivery	Formula	No	Yes	No	No	No	Yes	No	Yes	No	No	No	2.2	3.8	0.78	138	1.93	356.2	3.6	12.6	19.3	44.8	37.5	10.95	11.9	50	47	16.1	3.67	0.75	2.16	0.49	73	29.1	269.7	4.24	49	49	5.92	11.4	3.59	0.23	35.4	112
Non-LF	Male	10.73	28-32W	2500-4000g	Cesarean delivery	Formula	No	Yes	No	No	No	Yes	No	No	Yes	No	No	2.18	4.2	0.98	135	1.81	224.9	12.2	19.8	19.3	77.8	33.5	6.35	12.3	52.8	47.4	18.1	3.44	1.11	1.75	0.53	110.6	42.4	274.6	1.15	45.8	105	11.51	10.7	6.08	1.95	39.3	123
LF	Male	6.63	28-32W	2500-4000g	Cesarean delivery	Breastfeeding	No	Yes	No	No	Yes	Yes	No	No	Yes	No	No	2.35	3.1	0.97	130	0.65	520.3	19.6	20.5	24.9	81.5	30	9.01	13.8	54.9	42	14.3	2.25	0.86	0.62	0.05	126.5	23.6	187.2	2.37	35	45	6.61	10.4	2.83	0.36	21.9	82
Non-LF	Male	5.23	32-37W	<1500g	Cesarean delivery	Formula	No	No	No	No	No	Yes	No	No	Yes	No	No	2.1	5.8	0.85	138	1.82	253	25.114	131	23.0984	522	40	11.4287	22.993	63.1	68.3	25.7	3.26	1.44992	1.18273	1.21	416	57	1532	4.31	81.1	349.9	25.04	10.1	6.62	0.08	44.3	157
Non-LF	Male	5.26	28-32W	2500-4000g	Cesarean delivery	Formula	No	Yes	No	No	No	No	Yes	No	No	No	No	2.09	5.4	0.82	133	1.81	160.4	1.5	26	20.8	251	34	7.96	6.1	54.8	42	12.3	2.31	0.97	0.69	0.04	229.1	56.2	336	3.4	64.7	345	10.07	9.3	3.43	0.09	42.1	154
Non-LF	Female	5.05	>37W	2500-4000g	Cesarean delivery	Formula	No	No	No	No	No	Yes	No	No	No	No	No	2.04	4.5	0.79	136	1.44	202.4	6.9	51.8	19.5	312.4	19.1	6.64	5.1	38.6	47.9	16.6	2.1	0.9	0.57	0.26	169.4	39.5	389.4	2.03	58.8	190	18.19	10.7	3.54	0.2	50.4	183
Non-LF	Male	5.09	>37W	2500-4000g	Cesarean delivery	Formula	No	Yes	No	No	Yes	No	Yes	No	Yes	No	No	1.83	2.2	0.83	144	1.48	118.9	30.3	28.2	19.8	196.1	64.8	8.64	7.5	84.6	44.5	16.2	2.25	0.53	1.09	1.28	272	112.6	558.1	2.83	50.7	117	12.47	12.4	5.21	0.68	37.5	120
Non-LF	Male	5.03	28-32W	<1500g	Cesarean delivery	Breastfeeding	No	Yes	No	No	No	Yes	No	No	No	Yes	No	2.37	4.5	0.97	138	2.02	238	5	17.7	19.3	133.7	8.5	7.51	16.4	20.9	44.9	14.7	2.48	1.08	0.74	0.33	160.4	31.3	224.5	0.76	38.9	63	8.31	9.7	5.25	0.66	23.4	83
Non-LF	Female	5.18	32-37W	1500-2500g	Cesarean delivery	Formula	No	Yes	No	No	No	No	No	No	No	No	No	2.4	5.4	0.91	134	1.79	218.7	4.3	11.9	19.3	249.5	178.1	12.51	6.8	193.5	53.5	13.7	2.42	1.01	0.85	0.3	439.3	31.5	372.6	7.93	58.6	86	15.32	10.8	5.48	0.6	48.5	155
LF	Female	10.92	32-37W	<1500g	Cesarean delivery	Formula	No	Yes	No	Yes	No	Yes	No	No	No	No	No	2.24	3.3	0.89	139	1.26	162.6	3.3	20.2	37	64.2	27.1	7.72	30.8	64.1	42	16.3	3.55	0.69	1.89	1.55	74.4	29.5	305.7	3.76	41.4	39	9.58	12	4.32	0.27	28.2	95
LF	Female	5.37	28-32W	<1500g	Vaginal birth	Formula	No	Yes	No	No	Yes	Yes	No	No	No	No	Yes	1.5	6.5	0.94	133	2.6	203.6	16.1	230.3	17.4	616.9	35.1	5.72	36	52.5	32.6	7.2	0.78	0.41	0.07	0.09	660.8	581.8	1781.7	5.26	108.2	379	31.17	10.5	10.1	0.59	33.4	107
LF	Male	5.04	28-32W	<1500g	Cesarean delivery	Formula	No	Yes	No	No	No	No	Yes	No	Yes	No	No	2.35	3.9	0.97	132	2.09	225.2	8.5	28	19.3	101	81.9	7.83	25.3	95.1	50.8	18.8	3.79	1.57	1.62	0.2	107.2	32.8	255	3.32	46.3	109	16.55	12.3	8.51	0.88	37.1	114
Non-LF	Female	5.06	32-37W	<1500g	Cesarean delivery	Formula	No	Yes	No	No	No	Yes	No	No	No	No	No	2.45	4.7	0.8	136	2.07	356.9	11.8	16.3	19.3	135.2	25.4	8.96	9.4	41.6	47.6	15.1	2.57	0.914541	1.1043	0.54	448	83	1783	2.02	19	47	6.17	9.7	3.11	0.29	28.1	90
Non-LF	Female	5.07	>37W	2500-4000g	Cesarean delivery	Breastfeeding	No	No	No	No	No	Yes	No	No	Yes	No	No	2.25	4.3	0.78	135	1.63	115.3	19.1	70.4	22.5	227.4	31.1	9.02	7.3	53.6	51.1	16.9	1.56	0.84	0.34	0.18	703.4	71.1	432.6	2.86	73.8	280	22.95	9.8	4.18	0.16	47.8	169
Non-LF	Male	10.9	>37W	2500-4000g	Cesarean delivery	Formula	No	No	No	No	No	No	Yes	No	Yes	No	No	1.88	4.2	0.58	139	1.63	74	4.7	19.6	17	64.6	9.3	10.37	4.3	13.9	46.3	19.8	1.81	0.85	0.28	0.18	93.4	39.4	585.6	3.52	44.1	158	11.94	11.4	3.89	0.29	28.5	103
Non-LF	Male	5.27	32-37W	2500-4000g	Cesarean delivery	Formula	No	Yes	No	No	No	Yes	No	No	Yes	No	No	1.58	6.5	0.9	139	1.97	213.9	8.5	58.3	20.8	229.7	46	11.24	5.3	66.8	54.4	17.3	1.75	0.96	0.32	0.18	469	34.1	613.3	6.3	68.6	312	31.95	10.1	4.21	0.3	49.8	180
Non-LF	Female	5.06	>37W	2500-4000g	Cesarean delivery	Formula	No	No	No	No	Yes	Yes	No	No	Yes	No	No	2.06	3.9	0.85	139	2.04	161.6	18	71.8	19.2	167.3	33.8	8.5	5.2	53	47.6	14.5	1.6	0.84	0.26	0.07	2088.4	129.7	514.2	4.93	64.7	204	29.84	9	3.61	0.25	44.3	155
Non-LF	Male	5.04	32-37W	<1500g	Cesarean delivery	Formula	No	Yes	No	No	No	Yes	No	No	Yes	No	No	2.3	4	0.78	138	0.95	323.9	28.3	48.4	17	179	3.5	7.56	25.8	7.8	48.1	19.1	2.96432	1.0576	1.71708	0.56	464	80	1441	5.8	39.9	151	8.04	11.3	4.09	0.94	28.9	94
Non-LF	Male	6.4	32-37W	<1500g	Vaginal birth	Formula	No	No	Yes	Yes	No	Yes	No	No	No	No	No	2.21	5	0.87	140	2.08	185	12	63	18.5	810	121.4	9.10951	12.3	131.1	59.2	22.8	2.13	1.01919	1.10436	1.16	523	42	1120	3.95	102.9	425.4	5.54	10.5	3.71	0.08	49.3	171
Non-LF	Male	5.04	>37W	2500-4000g	Cesarean delivery	Formula	No	Yes	No	No	No	Yes	No	No	Yes	No	No	2.35	3.9	0.84	136	2.13	245.9	11.4	14.5	17	127	11.1	10.36	11.7	18.1	47.5	14.1	2.36	0.97	0.87	0.73	128.6	19	245.6	2.54	30.3	56	7.86	9.4	3.41	0.24	34.7	119
Non-LF	Male	5.05	28-32W	<1500g	Cesarean delivery	Formula	No	Yes	No	No	No	Yes	No	No	Yes	No	No	2.09	4.3	0.68	138	2.03	323.9	5.3	18.4	18.9	71.9	17.8	7.23	10	36.7	38.9	13.7	2.14	0.825796	0.668085	0.32	168	128	1641	3.1	38.2	46	9.8	11.7	7.08	0.76	34.1	105
Non-LF	Female	9.53	28-32W	<1500g	Cesarean delivery	Formula	No	Yes	No	No	Yes	No	No	No	No	No	Yes	2.43	5.1	0.93	135	1.9	288.2	40.6	93	41	84.6	11.4	8.37	38.4	52.4	44.3	12.7	2.07	0.82373	0.642491	0.696426	84	21	1063	3.03	47.5	89	10.62	10.2	7.22	0.39	28.2	91
Non-LF	Female	5.04	28-32W	1500-2500g	Cesarean delivery	Formula	No	Yes	No	No	No	No	No	No	Yes	No	No	2.33	4.5	1.07	139	2.06	287.4	11	14.9	29.8	87.6	32.7	7.02	14.5	62.5	45.8	11.2	2.68	1.11	1.1	0.16	76.4	28.6	196.1	1.32	34.3	51	6.02	10.3	3.58	0.6	25.2	85
Non-LF	Female	5.05	>37W	1500-2500g	Cesarean delivery	Formula	No	No	No	No	No	Yes	No	No	Yes	No	No	2.25	5.2	0.7	132	1.63	207	54	150	24.9376	344	27.7	8.8359	25.2211	52.6271	51.1	24.8	2.80564	1.23534	0.675911	1.11	996	131	1431	2.82	45.8	377.3	18.68	9.6	6.55	0.42	59.7	215
Non-LF	Female	5.03	28-32W	<1500g	Cesarean delivery	Formula	No	Yes	No	No	No	Yes	No	No	No	No	No	2.11	4.3	0.75	132	1.73	210.5	1.8	24.5	23.7	108.2	28.9	7.78	14.7	52.6	35.9	7.9	1.7	0.91	0.39	0.04	201.6	121.8	308.8	2.25	49.7	127	17.47	9.4	3.31	0.26	58.5	205
Non-LF	Male	5.02	32-37W	<1500g	Cesarean delivery	Formula	No	Yes	No	No	No	Yes	No	No	Yes	No	No	1.89	4.8	0.91	136	1.84	119	75	190	17.7697	81	92.1	5.3384	12.3	109.867	51.8	20.1	0.980905	0.62449	0.349396	0.38	297	249.81	1320	3.01	54.5	192.5	6.83	10.525	3.38	0.17	60.7	227
Non-LF	Male	5.03	28-32W	1500-2500g	Cesarean delivery	Formula	No	Yes	No	No	No	Yes	No	No	No	No	No	2.43	4.8	1.18	137	2.12	155	22	36	24.8159	443	56.9	10.2543	13.6026	81.7328	49.2	23.3	2.55	0.8185	1.37122	0.41	103	97	1196	2.86	55.3	222.8	32.94	9.8	5.09	0.66	67.1	232
Non-LF	Female	5.05	28-32W	<1500g	Cesarean delivery	Formula	No	Yes	No	No	No	Yes	No	No	Yes	No	No	2.14	3.9	1.07	141	1.94	280.8	1	19.2	18.5	90.5	102.9	9.76	5.1	114.7	38.2	12.8	3.46	0.99	2.19	0.14	56	31.2	382.8	5.71	31.3	73	28.55	10.6	6.97	1.56	37.8	126
LF	Female	5.18	>37W	2500-4000g	Vaginal birth	Breastfeeding	No	No	Yes	No	No	Yes	No	No	Yes	No	No	1.51	3.9	0.85	145	2.4	137.6	2	31.1	29.5	341.9	289.4	8.25423	4.7	318.9	52	13.4	1.65	0.69	0.5	0.17	464.7	46.4	457	4.29	85.8	304	16.1	11.9	2.97	0.08	59.7	207
Non-LF	Female	21.04	>37W	2500-4000g	Vaginal birth	Formula	No	No	No	No	No	Yes	No	Yes	No	No	No	2.56	4.5	0.67	138	1.34	102	5	7	19.3	69.8	9.4	8.88	7.8	22.6	61.2	18.1	1.96	0.47	0.99	0.86	17.7	18.6	226.9	2.98	47.5	152	9.03	9.7	2.79	0.3	33.9	124
Non-LF	Male	5.05	28-32W	1500-2500g	Cesarean delivery	Formula	No	Yes	No	No	No	No	No	No	No	No	No	2.76	5.3	1.15	142	1.33	246.9	1.1	19.4	18.5	187.1	130	9.27	7.7	141.2	45.7	13.8	3.67	1.31	1.55	0.07	103.5	55	366	6.04	104.5	99	9.97	9.9	3.97	0.18	37.3	145
Non-LF	Male	22.95	>37W	2500-4000g	Vaginal birth	Formula	No	No	No	No	No	Yes	No	No	No	No	No	2.49	5.2	0.91	136	1.85	504.8	123.3	123.9	87.5	1174.7	19.1	12.46	78.6	106.6	51.3	17.1	6.46	0.72	2.53	1.41	137.8	26.6	416.2	2.08	39.7	106	8.34	11.3	3.62	0.41	35.4	133
Non-LF	Male	5.11	>37W	2500-4000g	Cesarean delivery	Formula	No	Yes	No	No	Yes	Yes	No	No	No	No	No	2.08	4.4	0.84	139	2.75	178.2	7.4	7.6	22.8	612.5	24.9	7.95127	4.7	47.7	44.8	14	1.65	0.77	0.524284	0.53	105.8	62.8	410.4	2.52	90.7	291	8.16	10.1	4.75	0.36	45.1	169
Non-LF	Male	5.05	32-37W	1500-2500g	Cesarean delivery	Formula	No	Yes	No	No	No	Yes	No	Yes	No	No	Yes	2.23	3.6	0.82	142	1.75	90.5	2	11	24.8	247.9	283.3	7.88	4	308.1	46.1	11.5	1.88	0.61	0.85	0.39	67.7	15.6	230.3	3.82	59.1	53	15.81	9.9	4.51	1.02	27.5	100
LF	Female	5.03	32-37W	<1500g	Cesarean delivery	Formula	No	Yes	No	No	No	Yes	No	No	Yes	No	No	1.83	3.9	0.8	141	2.45	330.7	3.6	16.9	20.8	87.1	73.1	6.06	18.5	93.9	38.5	12.1	3.17	0.65	1.58	1.56	139.5	32.6	302	2.31	40.2	60	9.55	10.2	4.24	0.64	45.1	149
Non-LF	Male	5.22	28-32W	1500-2500g	Vaginal birth	Formula	No	Yes	No	No	No	Yes	No	No	Yes	No	No	2.08	3	0.75	141	1.93	118.7	5.4	20.2	61.9	167.2	67.3	6.63	9.1	129.2	65.7	32.7	3.17	0.42	1.62	1.11	261.1	33.4	389.3	10.45	169.8	173	12.56	10.2643	5.51	0.15	32.8	98
Non-LF	Female	5.03	28-32W	<1500g	Cesarean delivery	Formula	No	Yes	No	No	No	Yes	No	No	Yes	No	No	2.26	4.4	0.86	136	1.01	347.1	3.8	20.4	19.3	129.5	4.4	6.34	22.5	17.4	39.3	14.6	2.67	1.56	0.81	0.05	40.4	22.5	486.8	3.83	59.3	99	18.61	11	4.71	2.86	44.1	144
Non-LF	Female	25	>37W	2500-4000g	Cesarean delivery	Formula	Yes	No	Yes	No	No	No	No	No	No	No	No	2.56	5.4	1.1	136	1.77	130	40	35	17	140	151.2	13.7927	6.35241	151.2	67.8	28.4	4.91	1.43833	2.79215	1.85	124	203	1140	6.01	35.2	361.2	15.17	10.8	8.32	0.23	43.2	136
Non-LF	Male	7.8	>37W	2500-4000g	Vaginal birth	Formula	No	No	Yes	No	No	Yes	No	No	No	No	No	2.05	5.4	1.04	139	2.3	93	20	46	17	131	196.4	10.6864	0.696798	196.4	57.5	21.9	1.92	1.03953	0.568619	1.06	444	31	1513	13.21	88.4	428.9	10.85	9.4	1.3	0.01	47.2	166
Non-LF	Male	5.04	28-32W	1500-2500g	Cesarean delivery	Formula	No	Yes	No	No	No	Yes	No	No	No	No	No	2.07	4.5	1.27	142	1.62	198.5	3.1	37	22.6	473.1	26.8	8.97	10.7	49.4	44	11.5	2.31	0.97	0.91	0.03	178.6	79.9	329.2	2.89	50	245	12.95	9.8	5.94	0.32	54.5	178
Non-LF	Male	5.08	32-37W	<1500g	Cesarean delivery	Breastfeeding	No	No	No	No	No	No	No	No	No	No	No	1.63	4.6	1	140	2.86	165.2	11.5	58.3	18.7	377.8	32.8	10.84	12.4	51.5	55	18.5	3.99	1.34	1.94	0.44	120.4	28.1	500.4	9.42	64.7	314	9.37	10.2	3.24	0.17	45.6	160
Non-LF	Male	5.04	28-32W	<1500g	Cesarean delivery	Formula	No	Yes	No	No	No	No	No	No	No	No	No	2.13	4.6	1.03	134	2.21	250	14	39	19.4063	220	35.6	6.29769	20.8827	55.0051	38.8	15.7	1.92	0.899388	0.935763	0.15	313	318.924	992	2.19	58.2	243.1	15.8	10.4	4.85	0.75	65	215
Non-LF	Male	5.03	32-37W	1500-2500g	Cesarean delivery	Breastfeeding	No	Yes	No	No	No	Yes	No	No	No	No	No	1.95	3.3	1.09	144	2.43	166.1	4.7	16.3	18	162.3	165.1	7.2	5	183.1	44.3	13.9	2.86	1.47	1.07	0.24	126.2	18.9	325.1	3.06	51.2	102	20.65	11.8	7.39	1.29	28.9	97
Non-LF	Male	5.05	>37W	2500-4000g	Cesarean delivery	Formula	No	Yes	No	No	No	Yes	No	No	Yes	No	No	2.32	4.8	0.77	142	2.52	96.2	19.2	36.4	19.5	147.4	22.1	9.31	6.9	41.6	54.4	19.5	1.67	1	0.47	0.54	325.3	17.4	419.4	2.02	73.8	232	13.83	10	1.63	0.26	49.2	172
LF	Female	10.88	28-32W	<1500g	Cesarean delivery	Formula	No	Yes	No	No	No	Yes	No	No	Yes	No	No	2.33	5.1	0.81	141	1.31	169.1	5.7	17.6	19.3	48.4	61.3	10.56	6.9	77.8	47.3	18.2	3.53	0.84	2.23	0.57	114.5	22.2	306.3	3.42	45.1	68	12.95	11.4	4.69	0.76	37.3	124
Non-LF	Male	6	>37W	1500-2500g	Vaginal birth	Formula	No	Yes	No	No	No	Yes	No	Yes	No	No	No	2.23	4.2	0.78	138	1.32	133.6	10.2	24.4	19.3	43.4	11.8	6.34	2.6	24.3	52.9	20.3	2.12	0.8	0.8	0.62	431	21	351.9	4.89	22	47	38.22	9.8	3.92	0.282426	34.7	122
Non-LF	Male	5.42	>37W	2500-4000g	Vaginal birth	Formula	No	No	No	No	No	Yes	No	No	Yes	No	No	2.23	3.3	0.8	139	1.37	72.6	2.9	19.1	19.3	67.3	159.1	8.29	10.3	175.7	55	23	1.17	0.63	0.33	0.15	116.9	45.4	304.2	3.1	53.4	87	8.91	9.7	3.01	0.15	42.7	155
LF	Male	5.02	28-32W	<1500g	Cesarean delivery	Formula	No	No	No	No	No	Yes	Yes	No	Yes	No	No	1.66	3.2	0.61	136	1.43	408.4	12.4	36.5	21.6	57.7	7.1	3.63	45.5	28.7	41.7	15	2.9	0.98	1.39	0.63	70.9	46.7	655.1	1.83	31.6	51	9.13	11.4168	2.92	0.14	29.5	100
LF	Male	13.66	>37W	2500-4000g	Vaginal birth	Formula	No	No	No	No	No	Yes	No	No	No	No	No	2.23	4.8	0.93	143	1.55	302.2	27.2	48.7	58.6	19.3	15	6.73	102.5	73.6	52.2	22.6	1.76	0.27	0.49	0.33	75	27.2	265.1	5.57	52.4	157	7.88	10.5855	4.09	0.01	25.6	84
Non-LF	Male	6.69	>37W	2500-4000g	Vaginal birth	Formula	No	No	No	Yes	No	Yes	No	No	No	No	No	2.05	4.2	0.86	145	2.95	50.4	12.4	29.1	29.6	203	31.4	12.77	10.9	61	47.3	16.5	2.29	0.63	1.15	1.02	26.9	15.5	350.7	10.19	36.5	82	12.57	9.4	3.72	0.52	36.5	119
Non-LF	Male	5.06	28-32W	<1500g	Cesarean delivery	Formula	No	Yes	No	No	No	Yes	No	No	No	No	Yes	2.19	4.3	0.93	142	1.73	359.9	5.6	16.5	25.3	49.3	74.8	9.16	19.7	100.1	40.4	13.6	2.76	1.18133	1.57814	0.17	96	61	873	3.63	60.5	86	9.64	11	3.82	0.31	35.9	126
Non-LF	Male	5.22	32-37W	1500-2500g	Cesarean delivery	Formula	No	No	No	No	No	No	No	No	No	No	No	2.03	4.6	0.69	142	2.4	364.5	2.9	24.2	19.3	97.3	130.7	8.23	6.5	146.4	38.3	10.7	2.9	0.78	1.89	0.07	163.2	30.2	317.3	6.52	47.3	86	9.59	11.2	3.31	0.16	39.2	130
Non-LF	Female	5.03	32-37W	1500-2500g	Cesarean delivery	Formula	No	Yes	No	No	No	Yes	No	No	Yes	No	No	1.98	3.9	0.81	142	1.35	117.5	7	20	19.3	96.5	142.3	7.36	4.5	156.1	37	8.5	1.74	0.64	0.75	0.45	352.4	68.8	304.5	4.44	50.2	63	13.16	9.4	4.17	0.68	30.5	102
Non-LF	Female	5.02	28-32W	<1500g	Cesarean delivery	Formula	No	Yes	No	No	No	No	No	No	No	No	No	2.22	4.9	0.69	137	1.11	388	4.1	9.6	23.4	107.2	28.3	7.58	30.6	51.7	39	9.7	3.83	1.74	1.86	0.16	140.1	30.5	459	3.95	28.1	50	10.38	12.1	6.49	0.51	30.6	93
Non-LF	Female	25.58	>37W	2500-4000g	Vaginal birth	Formula	No	No	No	No	No	No	Yes	No	Yes	No	No	2.15	2.7	0.81	158	1.2	82.9	18.8	118	53.5	292.5	7	5.44	52.6	60.5	42.1	16.4	2.54	0.61	0.94	1.44	52.7	19.1	466.6	17.06	80.7	158	10.86	10.4545	2.25	0.41	32.9	102
Non-LF	Male	5.31	28-32W	<1500g	Cesarean delivery	Formula	No	Yes	No	No	No	Yes	Yes	No	No	No	No	2.06442	4.6834	0.699861	143.683	1.87211	413.4	6.6	36.6	35.7	173.8	19.7	8.16	28.3	55.4	42.1	17.4	2.65	0.73	1.51	0.27	386	77.5	62	1.23	50.2	85	9.29	11.575	3.63	0.32	39	119
Non-LF	Female	5.07	32-37W	<1500g	Cesarean delivery	Formula	No	Yes	No	No	No	No	No	No	No	No	No	2.28	4.6	0.79	138	2.61	212.2	12.4	32.1	45.9	219.4	51.3	8.52	35.7	97.2	50	15.7	4.08	0.85	2.78	0.39	137.8	35.8	200	1.26	50.2	52	9.98	11.5	5.2	0.49	37.5	131
Non-LF	Male	22.47	28-32W	<1500g	Vaginal birth	Formula	No	Yes	No	No	No	Yes	Yes	No	Yes	No	No	1.76	4.2	0.52	143	1.97	129.8	3.4	22.1	104.5	81.9	49.5	14.18	36.7	154	57.7	29.7	2.52	0.5	1.39	0.62	106.8	32	352.8	9.2	68.6	146	8.65	10.6	2.81	0.27	41.1	140
Non-LF	Male	6.78	32-37W	1500-2500g	Vaginal birth	Formula	No	Yes	Yes	No	No	No	No	No	No	No	Yes	2.27	4.9	0.98	142	1.04	343.4	39.3	55.4	23.9	376.7	4.9	8.7	12.6	28.8	42.1	15.6	1.91	0.49	0.68	0.23	49	31.5	236.6	1.99	41.6	73	10.57	10.5	4.07	0.64	29.1	98
Non-LF	Female	5.75	28-32W	<1500g	Cesarean delivery	Formula	No	Yes	No	No	No	Yes	No	No	No	No	No	2.3	4.4	0.63	136	1.14	1031.8	22	62.8	53.2	46.5	17	8.32	35	70.2	42.5	14	2.16	0.96	0.78	1.68	115.9	32.6	276.9	1.86	30.6	57	12.45	13.1	4.61	0.58	50.3	165
Non-LF	Male	28.99	>37W	2500-4000g	Cesarean delivery	Formula	No	No	Yes	No	No	Yes	No	No	No	No	No	2.5	4.6	0.91	137	1.51	234.1	29	68.8	19.3	82.4	34.6	14.53	7	53.9	57.6	19.8	4.17	1.92	1.27	0.71	152.5	33.3	330.8	3.56	35.2	158	10.3	9.5	6.75	0.99	42	147
Non-LF	Male	5.06	32-37W	1500-2500g	Cesarean delivery	Formula	No	Yes	No	No	No	Yes	Yes	No	Yes	No	No	2.05	2.1	0.9	144	2.13	108	9	23.6	24.3	31.3	25.7	6.52	7.2	50	48.3	15.4	1.4	0.33	0.43	1.76	37.4	10.4	236.6	6.26	40.6	245	34.54	10.7	5.92	0.48	41.9	146
Non-LF	Female	8.36	32-37W	1500-2500g	Cesarean delivery	Formula	No	Yes	No	No	Yes	Yes	Yes	No	Yes	No	No	2.5	5	0.83	134	2.02	302	77.8	106.5	55.4	109.6	14.5	10.58	36.3	69.9	50.3	18.9	2.95	0.54	1.53	0.78	72.1	20	274.4	1.62	35	139	8.19	9.85467	4.03	0.32	42.3	115
Non-LF	Female	8.34	32-37W	1500-2500g	Cesarean delivery	Formula	No	Yes	No	No	Yes	Yes	Yes	No	No	No	No	2.54	4.4	0.83	137	1.77	302.7	25.3	29.3	18.5	105.8	8.2	12.92	10.1	20.2	52.3	18.8	2.57	0.8	1.26	1.01	158.9	38.6	298.1	1.83	28.9	103	7.44	10.4945	4.14	0.36	32.4	92
Non-LF	Male	5.05	32-37W	1500-2500g	Cesarean delivery	Formula	No	Yes	No	No	No	Yes	No	No	Yes	No	Yes	2.3	3.8	0.62	143	0.95	285.1	3.1	15.8	18.5	69	8.7	5.91	26.3	15.9	33.6	12.5	0.7	0.2	0.06	0.63	322.2	62.8	481.8	1.06	33.3	59	7.77	11.6	5.15	0.06	41.6	143
Non-LF	Female	5.31	>37W	2500-4000g	Cesarean delivery	Formula	No	No	No	No	No	No	No	No	No	No	No	2.12	4.6	0.88	140	1.67	159.1	2.6	28.7	22.5	103.7	29	10.17	4.4	51.5	50.1	18	2.25	0.8	0.91	0.27	306.9	27.8	301.8	3.57	67.2	264	12.74	9.3	2.24	0.06	47.8	165
Non-LF	Female	5.06	32-37W	>4000g	Cesarean delivery	Breastfeeding	No	Yes	No	No	No	No	No	No	No	No	No	2.41	4.7	0.78	142	1.74	301	2.4	1.3	19.3	171.8	132.1	10.29	9.1	145.3	43.5	11.7	2.72	1.11	1.01	0.3	159.7	61.8	503.3	6.17	41.6	42	13.87	10.6	6.1	0.87	44.1	154
Non-LF	Male	5.05	28-32W	1500-2500g	Cesarean delivery	Formula	No	Yes	No	No	No	Yes	No	Yes	No	No	No	2.25	4	0.9	139	1.1	421.5	5.6	23	19.3	110.2	19.8	9.94	21.6	36.2	44.7	13.1	1.58	0.43	0.76	0.56	151.6	19.5	225.7	2.51	44.8	87	6.16	11.2	3.7	0.52	29.8	100
Non-LF	Male	5.07	28-32W	<1500g	Cesarean delivery	Formula	No	Yes	No	No	No	No	No	No	No	No	No	2.41	4.3	0.73	142	1.97	638.8	3.2	15.6	20.4	122.7	19.6	8.47	48.3	40	44.4	12.7	2.6	0.846216	1.55593	0.28	77	107	987	3.69	34.7	50	8.43	12.2	3.95	0.36	32.8	108
LF	Male	5.2	28-32W	<1500g	Cesarean delivery	Formula	No	Yes	No	No	No	Yes	No	No	No	No	No	1.95	4.1	0.68	140	1.31	802.4	2.4	9.7	19.3	44.2	72.2	6.27	12.2	88.3	35.5	10.4	1.49	0.38	0.84	0.59	73.8	21.7	184	1.89	34	35	9.32	11.5	5.57	0.27	29.2	96
Non-LF	Male	20.66	>37W	2500-4000g	Cesarean delivery	Formula	No	No	No	Yes	No	Yes	Yes	No	No	No	No	1.81	4.2	0.71	133	1.24	22.6	14.9	27.4	22	263.4	16.9	6.44	6.9	38.9	46.1	26.5	1.36	0.42	0.41	0.65	15.3	19.3	532.3	3.15	39.4	143	3.51	12.2206	2.23	0.22	22.3	75
Non-LF	Female	5.05	28-32W	<1500g	Cesarean delivery	Formula	No	Yes	No	No	No	Yes	No	No	No	No	No	2.34	5.1	0.93	143	1.93	297	4.5	14.7	26.7	99.1	15.7	7.89	9.1	42.4	45.9	13	2.61	1.35	0.57	0.03	140.8	77.7	396.3	1.24	47.3	129	11.24	10.2	6.27	0.82	34.8	116
Non-LF	Male	5.11	32-37W	<1500g	Vaginal birth	Formula	No	No	Yes	No	No	Yes	No	Yes	No	No	Yes	1.95	4.2	1.01	142	2.13	128.6	2.4	14.2	19.3	136	264.6	11.16	2.6	280.6	53.8	19.1	2.24	0.97	1.09	0.19	102.3	16.4	368	7.65	64.5	183	10.17	10.8	3.21	0.5	38.4	135
Non-LF	Male	5.03	32-37W	1500-2500g	Cesarean delivery	Formula	No	No	No	No	No	Yes	No	No	No	No	No	1.7	4.8	1.01	139	2.2	207.8	5.9	23.4	19.1	149	244.7	9.23	6.1	261.2	42.3	11.7	2.69	0.9	1.69	0.18	256.2	28.5	358.9	4.85	52.2	93	15	10.6	2.77	0.35	42.2	161
Non-LF	Male	5.03	28-32W	1500-2500g	Cesarean delivery	Formula	No	No	No	No	No	Yes	No	No	No	No	No	2.44	5.1	0.79	136	1.94	330.4	1.8	13.4	21.4	35.1	43	11.63	6.5	64.4	48.8	17.6	1.87	0.777263	0.944145	0.15	57	45	782	6.58	41.4	53	16.89	11	6.37	0.14	29.5	103
Non-LF	Female	5.1	>37W	2500-4000g	Cesarean delivery	Formula	No	Yes	No	No	No	Yes	No	No	No	No	No	1.87	4.1	0.72	137	1.32	132.5	10.1	45	21.7	236.5	34.3	9.08	1.3	56	48.9	16.3	1.62	0.61	0.44	0.96	227.9	72.8	585.8	4.85	87.5	448	10.72	11.2	4.46	0.27	53.6	192
Non-LF	Female	5.12	>37W	2500-4000g	Cesarean delivery	Formula	No	Yes	No	No	No	Yes	No	No	No	No	No	2.53	4.3	0.81	139	1.87	177.4	77.3	186	21.3	342.3	26.2	11.61	4.9	47.5	59.5	22.7	1.8	0.93	0.4	0.34	3855.4	234.9	1086.9	4.27	82.9	411	25.96	10.6	2.85	0.26	48.4	168
Non-LF	Male	6.17	>37W	2500-4000g	Vaginal birth	Formula	No	No	Yes	Yes	No	No	No	Yes	No	No	No	2.06	5	0.79	134	2.24	136	27	53	18.5	267	131	8.66152	12.3	142	54.7	23	1.3	0.581815	0.351049	0.75	444	36	1295	4.79	62.9	293.3	9.92	10.4	1.88	0.03	64.1	223
Non-LF	Female	5.02	32-37W	1500-2500g	Cesarean delivery	Formula	No	Yes	No	No	No	Yes	No	No	No	No	No	2.2	3.8	0.89	136	1.9	204.9	6.9	31.3	19.4	277.6	18.7	9.15	6.1	38.1	44	12.7	1.82	0.83	0.54	0.16	382.7	149.6	409.9	2.3	53.7	207	9.17	8.8	3.63	0.21	46.9	174
Non-LF	Male	5.03	32-37W	<1500g	Cesarean delivery	Formula	No	Yes	No	No	No	Yes	No	No	No	No	No	2.13	3.8	0.65	138	1.67	270.3	4.9	32.4	31.8	239.2	26.6	7.02	17.5	58.4	40.9	14.1	0.905056	0.247326	0.91	0.37	595	362.301	1601	2.24	41.4	64	8.55	11.1	3.19	0.69	41.1	139
Non-LF	Male	6.19	32-37W	1500-2500g	Cesarean delivery	Formula	No	No	No	No	No	No	No	No	No	No	No	1.64	3.4	0.73	139	1.65	245	21	50	19.1	259	95.7	4.88105	16.0569	110.934	46.6	18.3	1.93	0.35062	1.09843	1.45	209	39	1771	9.71	88.8	275	7.54	10.6	1.2	0.04	52.5	179
Non-LF	Male	5.04	>37W	2500-4000g	Cesarean delivery	Formula	No	Yes	No	No	No	No	No	No	No	No	No	2.11	4	0.88	138	1.78	149.8	20.5	45.3	20.2	373.5	28.1	8.37	9.9	48.3	46.4	13.7	2.64	1.51	0.55	0.15	323.1	133.1	364.8	2.01	66.7	270	19.08	9.8	2.22	0.08	39.7	140
Non-LF	Male	5.07	>37W	2500-4000g	Cesarean delivery	Formula	No	Yes	No	No	No	No	No	No	No	No	No	2.3	3.7	0.82	138	1.92	151.6	12.5	54.7	19	223.8	18.7	8.55	3.3	37.7	55.8	20.1	1.41	0.72	0.31	0.21	892.8	124.8	537.9	3.55	76.5	303	12.22	10.1	2.04	0.58	44.9	165
Non-LF	Female	5.02	28-32W	<1500g	Cesarean delivery	Formula	No	Yes	No	No	No	Yes	No	No	No	No	No	2.12	4.8	1.38	138	2.47	215	16	30	25.5371	165	27.3	10.6574	24.0635	52.8596	49.2	21.7	3.09	0.788839	1.38145	0.42	283	331.939	1179	8.09	78.7	669.6	5.12	9.8	3.07	0.14	49.4	173
Non-LF	Male	12.98	>37W	2500-4000g	Cesarean delivery	Formula	No	No	No	No	No	Yes	No	No	No	Yes	No	2.21	3.5	0.87	141	1.52	212.7	12.7	45.3	46.8	234.5	208	5.12	44.8	254.8	51.1	15.5	2.51	0.495973	1.318	0.66	156	17	967	0.7	34.1	78.1	11.67	10	3.39	0.26	43.9	150
Non-LF	Female	5.02	32-37W	1500-2500g	Cesarean delivery	Formula	No	No	No	No	No	No	No	No	No	No	No	1.91	2.9	0.71	146	2.52	100.2	3.2	12.9	24.4	131.7	83.3	5.36	8.2	107.7	38.6	11.8	3.12	0.89	1.84	0.93	137.5	19	319.3	2.11	46.3	125	6	10.9	3.24	0.14	43.6	153
Non-LF	Female	5.04	32-37W	1500-2500g	Cesarean delivery	Formula	No	Yes	No	No	No	No	No	No	No	No	Yes	2.16	4	0.8	142	1.76	190.2	7.6	11.6	19.1	97.8	124.3	10.47	3.7	136.7	44.6	16	2.53	1.32	0.67	0.06	571.4	74.9	330.1	2.46	50	89	9.43	10.6	2.64	0.32	40.5	140
Non-LF	Male	5.07	32-37W	1500-2500g	Cesarean delivery	Formula	No	Yes	No	No	No	Yes	No	No	No	No	No	2.47	4.7	0.78	136	1.51	163	1.3	19.3	19.1	96.9	219.8	10.78	7.2	234.2	45.6	12.1	2.85	1.08	1.67	0.08	99.7	19.9	320.7	4.65	66.4	76	6.73	10.2	2.77	0.1	39.5	143
Non-LF	Male	7.07	>37W	2500-4000g	Cesarean delivery	Formula	No	No	Yes	No	No	No	No	No	No	No	No	2.18	4.2	0.9	148	1.95	141	11	60	17.0111	370	137.1	11.7047	31.4251	154.106	60.6	24.5	1.43	0.403766	0.58562	1.04	820	31	1576	5.86	97.4	307.3	13.81	9.3	4.9	1.51	52.9	197
Non-LF	Female	5.11	>37W	1500-2500g	Cesarean delivery	Formula	No	Yes	No	No	No	Yes	No	No	No	No	No	2.17	4.8	0.77	147	2.49	118.7	14	25.1	17	285.6	4.7	12.46	3.4	8.1	47.6	18.3	3.02	0.88	1.43	0.87	60.8	13.6	249.8	4.72	22	55	13.13	10.5	4.54	0.63	31.9	103
Non-LF	Female	27.22	>37W	2500-4000g	Cesarean delivery	Formula	Yes	No	No	Yes	No	Yes	Yes	No	No	No	No	2.2	4.5	1.04	144	1.82	283	29.8	81.3	28.3	264.6	11.1	9.96	16.5	39.4	63.1	29.2	4.69	1.29	2.31	0.88	79.6	18.7	422.1	1.52	29.1	143	4.35	10.5	2.45	0.04	24.8	82
LF	Female	5.03	>37W	1500-2500g	Cesarean delivery	Formula	No	No	No	No	No	No	Yes	No	No	Yes	No	2.43	4	0.86	136	1.7	152	44	37	19.9509	47	4.1	8.86515	33.9968	24.006	49.9	18.7	2.36	1.03813	0.754855	0.74	209	30	685	1.25	14.3	103.5	12.06	10.1	3.47	1.04	33	103
Non-LF	Male	8.7	>37W	2500-4000g	Vaginal birth	Formula	No	No	Yes	Yes	No	No	No	No	No	No	No	2.27	4.3	0.68	141	1.45	79.3	8.2	15.4	20.7	72.7	25.1	12.94	3	45.8	46.6	17	3.16	0.9	1.24	0.9	103.6	26.9	277.5	3.25	31.7	84	17.21	10.8	8.39	1.26	52.3	175
Non-LF	Male	5.1	>37W	1500-2500g	Cesarean delivery	Formula	No	No	No	No	No	Yes	No	No	No	No	No	1.92	4	0.61	143	1.66	159.1	9.3	27.3	38.1	193.6	233.5	11.42	6.3	271.6	49.1	17.9	2.78	0.97	1.33	0.37	174.2	20.7	447.4	3.55	62.2	72	12.13	8.2	2.95	0.66	32.5	122
Non-LF	Male	5.04	32-37W	1500-2500g	Cesarean delivery	Formula	No	Yes	No	No	No	Yes	No	No	No	No	No	2.9	4.6	0.8	137	1.17	161.1	5.2	24.9	19.1	163.9	13.2	7.72	27.3	28.2	53.5	13.7	1.89	0.45	0.95	1.33	58.5	28.3	236.8	4.09	64.7	125	7.69	10.8	3.3	0.69	32.4	114
Non-LF	Female	5.05	>37W	1500-2500g	Cesarean delivery	Formula	No	Yes	No	No	Yes	No	No	No	No	No	No	2.2	4.5	0.87	139	2.44	135	14	25	17	141	160	11.305	21.9192	160	46.5	19.9	1.2	0.8613	0.91	0.4	190.6	18.9	458	2.96	61.5	347.9	11.4	9.9	4.59	0.37	37.6	131
Non-LF	Male	5.05	32-37W	1500-2500g	Cesarean delivery	Formula	No	Yes	No	No	No	Yes	No	No	Yes	No	No	2.47	4.9	0.83	140	1.25	233.5	2.2	15.7	19.1	43.3	172.6	11.97	12.3	188.1	49	11.6	2.32	0.93	1.28	0.03	150.1	22.3	325.5	6.09	65.5	140	13.67	11.2	4.78	0.82	36.3	127
Non-LF	Female	5.05	32-37W	1500-2500g	Cesarean delivery	Mixture	No	Yes	No	No	No	No	No	No	No	No	Yes	1.92	4.6	0.75	140	2.43	199.7	5.4	31.3	18.5	34.9	160.1	7.05	19.1	169.6	40.8	12.2	2.49	0.97	0.99	0.12	357.8	82.6	427.2	2.4	59.3	74	5.85	10.8	2.82	0.31	24.9	95
Non-LF	Male	17.61	>37W	2500-4000g	Vaginal birth	Formula	No	No	Yes	No	No	No	No	No	No	No	No	2.5	4.3	0.84	137	2.07	163	18	24	20.9844	161	127.1	11.049	27.0332	148.1	58.3	21.9	3.04	0.821624	1.40584	1.42	62	23	580	4.27	47.9	305.4	8.73	10	3.94	0.45	43.5	154
Non-LF	Female	18.43	>37W	2500-4000g	Cesarean delivery	Formula	No	No	No	No	No	Yes	No	No	No	Yes	No	2.52	5.1	0.7	136	2.29	137	15.8	27.6	19.7	80.6	58.1	11.3	21.6	77.8	53.4	19.4	3.47	1.31	1.53	0.73	157.4	27.5	361.4	3.42	41.9	113	10.73	10.3	5.09	0.4	35.8	124
LF	Female	5.16	>37W	2500-4000g	Cesarean delivery	Formula	No	Yes	No	No	Yes	No	No	No	Yes	No	No	2.29	4.5	0.74	147	1.91	146.4	2.6	47.7	22.7	122.4	56.8	8.98	12.5	79.5	71.5	30.7	4.61	1.73	2.24748	0.51	405.3	35.2	1008.7	4.17	90.2	491	18.42	10.6	9.39	0.23	67.3	228
Non-LF	Female	5.12	32-37W	1500-2500g	Cesarean delivery	Formula	No	Yes	No	No	Yes	Yes	No	No	No	Yes	No	2.34	4.4	0.71	138	1.99	189.9	9.2	19.4	18.1	246.8	41.6	10.76	17.4	59.7	52	16.3	2.41	0.88	0.874827	0.36	229.1	60.4	475.4	2.22	37.3	101	10.52	9.2	4.21	0.51	41.5	148
Non-LF	Male	5.05	>37W	2500-4000g	Cesarean delivery	Formula	No	No	No	No	No	Yes	No	No	No	No	Yes	2.23	4.7	0.78	138	1.82	240.9	2.3	22.1	28.5	215.2	206.2	10.69	3.4	234.7	49	14.9	1.78	0.77	0.99	0.19	99.5	22.1	233.7	4.99	62	106	12.52	13.6	6.04	0.46	37.1	121
Non-LF	Male	23.21	>37W	2500-4000g	Cesarean delivery	Formula	No	No	No	No	No	Yes	No	No	No	No	No	2.15	3.6	0.83	137	1.21	134	19	42	18.5	133	1.6	3.99847	13.1774	10.1	53	15.8	2.77	0.806163	1.3348	0.93	240	37	905	2.58	34.2	219.7	8.51	9.6	2.86	1.09	35.6	121
Non-LF	Female	5.04	28-32W	<1500g	Cesarean delivery	Formula	No	Yes	No	No	No	Yes	No	No	No	No	No	2.66	5	0.77	139	0.84	335.2	3.3	18.1	19.1	144	26.5	9.18	15.8	41.3	44.2	17.1	4.61	1.5	2.53	0.32	68.7	28.6	190.3	4.04	49.7	61	15.21	10.4	5.05	1.72	32.2	105
Non-LF	Male	5.05	32-37W	<1500g	Cesarean delivery	Formula	No	Yes	No	No	No	No	No	No	Yes	No	No	1.97	4.6	0.63	136	1.77	324.8	3.6	6.2	21.1	15.3	52.1	8.63	6.3	73.2	40.4	12.8	2.17	1.06978	0.907381	0.41	138	213	1064	2.91	36.7	54	11.54	10.9	4.82	1.42	41.1	134
Non-LF	Female	5.05	32-37W	1500-2500g	Cesarean delivery	Formula	No	Yes	No	No	No	No	No	No	Yes	No	No	1.89	4.6	0.78	141	2.26	245.1	4.2	46.6	22.8	219.1	29.2	6.38	7.6	52	39.1	9	1.82	0.72	0.71	0.02	306.6	212.7	433.8	2.69	53.7	131	9.55	10	3.93	0.32	42.2	147
Non-LF	Female	5.07	32-37W	<1500g	Cesarean delivery	Formula	No	Yes	No	No	No	Yes	No	No	No	No	No	1.98	3.7	0.68	141	1.6	527.3	5.8	15.8	33.5	135.3	28.8	8.69	21.6	62.3	40.4	13.4	4.31	1.18	2.53	0.66	100.9	27.4	333.7	2.4	54	68	7.87	11.5	2.39	0.42	28.2	108
Non-LF	Male	5.08	32-37W	1500-2500g	Cesarean delivery	Formula	No	Yes	No	No	No	No	No	No	Yes	No	No	2.21	4.4	0.85	142	2.14	117	20	36	19.8875	192	36.2	8.16266	23.9919	56.0945	45.2	19.4	1.74	0.584145	1.18722	0.43	244	65	869	4.17	70.3	294.5	12.11	11.3	5.79	0.27	37.9	141
Non-LF	Male	5.05	32-37W	2500-4000g	Cesarean delivery	Formula	No	Yes	No	No	No	No	No	No	No	No	No	1.88	4.2	0.75	140	1.86	138.3	5.6	28.5	18.5	139.8	15.9	7.97	2.8	34.4	36.6	7.8	1.85	0.83	0.57	0.11	249.1	85.3	341.1	1.48	62	374	17.86	9.6	4.27	0.34	38.8	135
Non-LF	Male	5.03	32-37W	1500-2500g	Cesarean delivery	Formula	No	Yes	No	No	No	Yes	No	No	No	No	No	2.34	4.5	0.8	137	2.1	165	3.2	30.6	23.3	219.8	31.6	7.08	10.5	54.9	40.9	11.6	2.26	1.13	0.65	0.15	324.9	152.9	437.8	3.12	52.1	180	12.35	9.7	5.44	2.34	28.9	103
LF	Male	8.06	32-37W	1500-2500g	Vaginal birth	Formula	No	No	Yes	Yes	Yes	No	No	No	No	No	No	2.19	4.5	0.62	138	1.83	271.7	15	32.9	32	387.3	23.2	9.44	20.8	55.2	54	22.7	2.13	0.63	1.05	0.46	156.7	29.5	275.3	5.01	30.1	86	7.94	10.6	3.95	0.79	28.8	101
Non-LF	Male	5.03	>37W	2500-4000g	Cesarean delivery	Formula	No	Yes	No	No	No	Yes	No	No	No	No	No	2.21	4.8	0.71	139	1.54	103	12.8	49.2	21.1	82.6	23.5	11.26	8.3	44.6	54.2	19.7	1.14	0.5	0.3	0.14	1362.2	67.3	444.5	5.53	72.5	320	15.61	8.3	1.88	0.13	50.9	177
Non-LF	Male	5.05	28-32W	<1500g	Cesarean delivery	Formula	No	Yes	No	No	No	Yes	No	Yes	Yes	No	No	1.72	3.9	0.59	136	2.57	397.5	3.9	10.1	17	20.2	2.5	4.37	3.4	8	42.6	13	2.25	0.72	0.93	0.55	94	39.4	304.4	2.62	33.5	59	15.07	12.7	4.92	0.59	33.5	113
Non-LF	Male	23.85	>37W	2500-4000g	Vaginal birth	Formula	No	Yes	No	No	No	Yes	No	No	No	No	No	2.28	4.7	1.03	136	1.78	212	23	31	17	91	136.1	9.48796	10.9601	136.8	52.3	20.8	3.42	1.18173	1.97528	0.56	374	43	715	3.47	39.5	219.3	6.44	10.3	2.77	0.04	33.3	118
Non-LF	Male	15.47	>37W	2500-4000g	Cesarean delivery	Formula	No	No	No	No	No	Yes	No	No	No	No	No	2.32	5.4	0.7	138	2.28	124.5	16.5	40.2	17.6	154.3	40.4	10.51	5.9	58	59.8	22.8	3.41	1.27	1.44	0.69	204.2	50.8	368.1	2.18	67.4	177	8.63	9.8	4.98	0.18	41.9	156
Non-LF	Female	5.06	28-32W	<1500g	Cesarean delivery	Formula	No	Yes	No	No	No	No	No	No	No	No	No	1.53	3.1	0.42	142	1.78	243	7.2	5.2	19.1	31	10.1	5.93	7.6	26.9	37.6	10.8	1.56	0.520028	0.635378	0.597021	146	34	827	2.87	31.1	51	8.72	10.7	3.81	0.48	41.9	144
Non-LF	Male	5.07	28-32W	<1500g	Cesarean delivery	Formula	No	Yes	No	No	No	Yes	No	No	Yes	No	No	1.79	5.8	1.15	136	2.33	123	15	80	18.6073	116	46.9	10.3439	12.1487	65.49	37.1	15	1.9044	0.307196	0.503238	0.47	124	49	1127.6	6.74	73.8	441.4	13.12	9.4	2.94	0.05	42.4	143
LF	Male	5.08	>37W	1500-2500g	Cesarean delivery	Formula	No	No	No	No	No	No	No	No	Yes	No	No	1.99	4.8	0.7	140	1.63	167	24.5	31.4	23.1	131.5	26.6	8.85	9.1	49.7	59.5	22.8	1.49	0.64	0.37	0.54	750.2	51.5	316.1	6.94	70.6	322	12.99	11.6	3.29	0.19	54.5	201
Non-LF	Female	17.32	>37W	2500-4000g	Vaginal birth	Formula	Yes	No	No	No	No	Yes	No	No	No	No	No	2.25	4.7	0.8	138	2.83	138.9	21.6	43.3	19.2	147.3	34.7	8.14	9.2	53.9	57.1	20.1	3.18	1.21	1.3	0.66	128.2	45.7	354.7	4.38	41.1	151	8.1	11.6	5.12	0.2	41	144
Non-LF	Male	5.07	32-37W	1500-2500g	Vaginal birth	Formula	No	No	No	No	No	Yes	No	No	No	No	No	2.28	4.5	0.77	146	1.85	164	10.6233	21	18.6503	119	192.8	11.8304	12.3	211.43	49.2	20.9	2.42	1.11038	1.41727	0.31	54	12	696	5.71	62	107.4	5.28	9.6	2.34	0.03	50.1	174
Non-LF	Female	5.32	>37W	2500-4000g	Vaginal birth	Formula	No	No	No	No	No	Yes	No	No	Yes	No	No	2.05	4.2	0.7	148	1.39	123.2	7.3	18.1	19.1	99.2	185.9	7.71	1.9	199.2	50.2	19	1.8	0.86	0.69	0.24	318.2	41.6	461.4	5.14	18	118	9.39	11.1	5.24	0.58	34.5	105
Non-LF	Male	5.1	32-37W	1500-2500g	Cesarean delivery	Formula	No	Yes	No	No	No	Yes	No	No	No	No	No	2.12	3.9	0.86	139	2.28	275.3	5.5	18.1	24.3	60.7	39.1	11.28	6.3	63.4	41.3	11.4	2.21	0.71	1.21	0.21	116.2	33	189.5	2.97	24.2	42	14.87	11.5	4.41	0.56	24	82
Non-LF	Male	7.18	>37W	2500-4000g	Vaginal birth	Formula	No	Yes	No	No	No	Yes	No	No	No	No	No	2.27	3.7	0.74	144	1.73	127.5	7.3	12.7	25.4	118.8	37.7	10.38	1.9	63.1	52.5	21.4	2.27	0.79	0.98	1.08	96.9	13.4	268	3.52	30.6	61	13.69	11.3	3.06	1.18	35.9	119
Non-LF	Male	5.94	>37W	2500-4000g	Cesarean delivery	Formula	No	No	No	No	No	Yes	Yes	No	No	No	No	1.84	4.3	0.75	144	1.73	136.8	8.1	46.9	19.1	43.7	196.7	9.4	2.4	212.4	49.5	16.9	0.99	0.52	0.22	0.19	623.5	29.1	547.5	3.46	82.2	263	21.36	8.7	3.13	0.32	34.9	122
Non-LF	Male	5.03	32-37W	1500-2500g	Vaginal birth	Formula	No	No	No	No	No	Yes	No	No	Yes	No	No	2.8	4.9	0.67	144	1.31	126	14	27	18.563	119	226.9	8.8757	28.885	245.428	63.6	24.6	2.24	0.593338	1.08238	0.41	68	43	763	4.99	33.5	62.3	9.32	11.3	2.75	0.51	26.5	96
Non-LF	Female	5.04	32-37W	2500-4000g	Cesarean delivery	Formula	No	Yes	No	No	No	No	No	No	Yes	No	No	2.09	4.2	1.12	140	2.09	202.6	42	189.1	19.5	131.8	18.8	10.08	23.4	38.3	56.8	22.7	1.73	0.44	0.72	1	1265.1	440.7	1989.6	5.2	164.1	531	8.68	10.4097	4.21	0.46	60.2	197
LF	Female	5.03	32-37W	<1500g	Cesarean delivery	Formula	No	No	No	No	No	Yes	No	Yes	Yes	No	No	1.94	3.9	0.66	137	1.49	502.8	1.7	19.2	18.5	73.7	12.9	7.96	5.7	24.7	44.2	16.5	3.24	1.13	1.55	0.32	69.1	18.7	210	1.37	18.3	88	11.74	11.7	5.23	0.68	31.8	107
Non-LF	Male	5.01	28-32W	1500-2500g	Cesarean delivery	Formula	No	Yes	No	No	Yes	Yes	No	No	Yes	No	Yes	1.91	3.8	0.81	137	2.22	126.7	4.7	17	26	199.5	24.8	4.89	9.3	50.8	42.1	14.7	1.57	0.81	0.55	0.11	267.7	72.9	396.9	1.81	23.2	32	9.56	10.6	7.13	0.19	35	113
Non-LF	Male	5.16	>37W	1500-2500g	Cesarean delivery	Formula	No	Yes	No	No	Yes	No	No	No	No	Yes	No	2.25	5.4	0.8	141	2.23	173.7	17.4	163.8	17.4	109.9	43.2	10.5521	4.9	60.6	54.9	19.1	1.35	0.59	0.632429	0.29	4142	258.8	1476.2	3.9	163.3	288	12.59	9.4	5.68	0.9	25.4	83
Non-LF	Male	5.48	28-32W	1500-2500g	Cesarean delivery	Formula	No	Yes	No	No	No	Yes	No	No	Yes	No	No	1.69	6.6	0.87	132	2.09	154.4	2.5	63.3	23.9	201.4	30.8	8.59	2.9	54.7	39.5	12.8	1.78	0.81	0.43	0.15	145.3	28.2	593.5	3.61	78.5	440	21.1	9.9	4.98	0.04	57.1	198
LF	Female	5.37	>37W	1500-2500g	Cesarean delivery	Formula	No	Yes	No	No	No	Yes	No	No	Yes	No	No	1.66	4	0.78	137	0.98	104.6	10.7	89.2	19.1	60	105.7	3.59	7.5	121.1	37.8	13.5	0.68	0.2	0.04	0.04	912.9	40.9	1450.4	4.22	108.2	293	31.35	10.4201	15.1	0.04	57.2	197
Non-LF	Male	5.05	28-32W	<1500g	Cesarean delivery	Formula	No	Yes	No	No	Yes	Yes	No	No	No	No	No	2.31	4.7	0.89	138	2.55	114	17	52	18.489	636	45.1	8.5674	24.875	63.5928	44.5	19.2	3.15	0.989674	1.48088	0.25	47	46	820	3.55	46.5	291.6	20.29	10.9	6.5	0.43	53.1	195
LF	Male	5.04	32-37W	1500-2500g	Cesarean delivery	Formula	No	Yes	No	No	No	Yes	No	No	Yes	No	No	1.91	4.1	1	141	2.08	172.3	2.1	30.5	18.5	91.9	129.6	9.71	1	141	43.3	13.5	2.28	0.9	0.92	0.21	178.4	27.8	594.3	4.11	91.7	167	6.55	9.6	2.11	0.37	39.2	135
Non-LF	Male	5.66	28-32W	<1500g	Cesarean delivery	Formula	No	Yes	No	No	No	Yes	No	No	Yes	No	No	2.28	4.4	0.9	123	1.64	181.8	2.1	14	37.8	119.4	164.9	10.16	15.9	202.7	47.1	17.4	3.16	0.9	1.48	1.04	69.5	27.4	430.5	5.53	98.3	88	17.68	10.9	8.27	0.26	32.3	125
LF	Female	5.09	>37W	1500-2500g	Cesarean delivery	Formula	No	No	No	No	No	No	No	No	Yes	No	No	2.03	3.9	0.67	143	2.48	165.3	16.4	45.4	23.6	84.7	18	8.15	46.1	41.6	55.4	24.2	3.18	0.84	1.82	0.51	397.7	61.2	611.8	6.17	41.6	67	9.63	11.4415	3.62	0.17	59.7	194
Non-LF	Male	6.11	32-37W	1500-2500g	Cesarean delivery	Formula	No	Yes	No	No	No	Yes	No	No	Yes	No	No	2.58	4.7	0.89	141	1.26	261.2	8.9	18.1	20.7	289.7	51.7	13.91	16.3	72.4	50.3	17	1.55	0.65	0.6	0.45	475.9	34.3	447.2	4.13	37	101	10.75	10.6	5.1	0.61	42.2	151
Non-LF	Male	5.11	>37W	2500-4000g	Cesarean delivery	Formula	No	Yes	No	No	No	Yes	No	No	Yes	No	No	2.51	5.2	0.87	142	2.31	136	11.6	29.4	17	130	15.5	12.1	5.3	20.8	53.6	19.1	3.57	1.61	1.23	0.36	182	21.5	294.4	3.96	47	207	5.58	11.1	2.65	0.33	44.8	157
Non-LF	Male	17.18	>37W	1500-2500g	Vaginal birth	Formula	No	No	Yes	No	No	Yes	No	No	No	No	No	2.71	4.7	0.75	139	1.03	221.3	9.5	10.5	33	121.7	41.3	13.03	5.4	74.3	54.6	18.4	2.77	1.18	0.99	0.13	44.7	25.3	211.2	6.3	39.5	65	8.14	9.3	2.12	0.55	37.9	135
Non-LF	Female	5.05	32-37W	1500-2500g	Cesarean delivery	Formula	No	Yes	No	No	No	No	No	No	No	No	No	2.03	3.5	0.64	144	2.5	169.5	3.1	38.7	18.5	29.4	161.6	6.45	0.7	172.8	42.4	10.8	2.89	0.85	1.68	0.24	97.9	34	493	3.07	49.7	137	9.04	10.5	4.54	0.2	24.4	88
Non-LF	Female	5.06	32-37W	1500-2500g	Cesarean delivery	Formula	No	No	No	No	No	No	No	No	Yes	No	No	2.19	4.4	0.77	139	1.04	129.6	2.7	23.8	18.5	28	167.2	8.6	3.6	178.7	37.7	8.4	3.17	0.94	1.89	0.35	126.1	25.5	299.2	6.58	71.5	144	11.86	10.2	5.1	0.59	34.9	117
Non-LF	Male	7.1	>37W	2500-4000g	Cesarean delivery	Formula	No	No	No	No	No	Yes	No	No	No	No	No	1.82	3.8	0.71	142	2.56	134.4	18.2	35.3	168.7	95.8	134.1	13.8	17.4	302.8	57.1	21.5	1.4	0.434497	0.313045	1.06	810	40	991	4.2	77.9	310.9	43.21	9.5	10.47	0.78	35.3	113
LF	Female	16.59	>37W	2500-4000g	Cesarean delivery	Formula	No	No	No	No	No	Yes	No	No	No	Yes	No	1.91	3.9	0.68	131	1.37	83.9	78.2	18.7	19.1	143.3	20.5	16.89	10.8	36.8	48.4	23.1	4.46	0.84	2.35	2.21	101.7	177	453.2	6.85	22.8	101	19.3	9.8	3.19	0.24	26.2	93
Non-LF	Male	8.25	>37W	2500-4000g	Vaginal birth	Formula	No	Yes	No	No	No	No	Yes	No	Yes	No	No	2.14	3.6	0.74	136	1.31	140.4	13.8	19.8	40.6	345.8	24.1	11.88	30.6	64.7	65.9	32.8	3.64	0.76	1.36	2.99	101	21.6	303.2	2.14	74.2	70	11.63	11.1	6.77	0.6	37	116
LF	Female	5.07	>37W	2500-4000g	Cesarean delivery	Formula	Yes	Yes	No	No	No	Yes	No	No	No	No	No	2.54	3.9	0.77	137	1.35	135.1	10.4	26.1	22.3	93.7	23.1	11.04	8.7	45.4	49.9	13.9	1.15	0.61	0.2	0.2	251.9	29.1	348.7	3.47	53.5	331	12	10.4	3.26	0.45	33	121
Non-LF	Male	5.06	32-37W	2500-4000g	Cesarean delivery	Formula	No	Yes	No	No	No	Yes	No	No	Yes	No	No	1.94	4.3	1.3	140	1.89	230.8	17.2	97.2	20.5	374.8	41.2	9.74	6.6	61.7	47.1	13.9	2.5	0.87	1.05	0.36	1736.2	291.4	901	3.82	96.8	528	6.63	10.3	2.01	0.28	40.7	147
Non-LF	Male	5.23	>37W	2500-4000g	Cesarean delivery	Formula	No	No	No	No	No	Yes	No	No	No	No	Yes	2.06	3.9	0.75	140	2.36	137	16.7	125.9	21.2	273.9	30	10.244	13.1	51.2	58.2	24.5	1.7	0.644645	1.06771	0.62	681.4	61.6	860.1	1.87	57	117	10.63	12.7761	3.72	0.39	49.4	180
Non-LF	Female	10.38	>37W	2500-4000g	Vaginal birth	Formula	No	No	Yes	No	No	Yes	No	No	No	No	No	2.44	4.2	0.99	139	1.52	116.8	7.9	14.9	23	131.1	42.2	12.7	8.6	65.2	55.2	19.4	4.28	1.2	1.45	1.23	171.7	53.5	300.5	4.43	37.2	109	22.69	11	6.96	0.7	61.4	212
Non-LF	Female	5.02	28-32W	1500-2500g	Cesarean delivery	Formula	No	Yes	No	No	No	No	No	No	No	No	No	2.47	4.3	0.84	138	1.55	164.5	2.9	16.7	18.5	156.6	109.5	10.58	7.2	120.1	51.4	17.7	2.61	1.02	1.51	0.17	62.9	10.3	337.4	6.53	22.6	39	16.12	11.5	3.88	0.15	48	161
Non-LF	Male	5.2	32-37W	1500-2500g	Cesarean delivery	Formula	No	Yes	No	No	No	No	No	No	Yes	No	No	2.31	5	0.84	138	1.39	219.4	1.7	22.4	19.1	82.4	136.2	9.9	5.5	149.9	41.7	11.6	1.72	0.77	0.6	0.07	80.4	17.8	226.1	5.26	49.9	100	10.46	12.8	5.35	0.16	39.7	139
Non-LF	Female	6.08	>37W	2500-4000g	Vaginal birth	Formula	No	No	No	No	No	Yes	No	No	No	No	No	2.12	4.9	0.77	137	2.57	82.4	12.6	19.3	20.8	54.3	55.7	13.38	8.6	76.5	47.7	15.3	3.98154	1.49608	1.25369	0.6	390	43	759	3.84	66.1	282.7	11.53	9.6	6.37	0.53	30.5	106
Non-LF	Male	5.07	>37W	2500-4000g	Cesarean delivery	Formula	No	Yes	No	No	No	Yes	No	No	No	No	No	1.96	3.6	0.82	137	2.82	208.9	26.5	29.1	18.9	139.5	17.6	10.58	1.6	36.5	49.4	15.2	1.34	0.54	0.17	0.64	430.4	29.2	490.3	1.04	46.1	96	9.98	8.8	4.22	0.33	31.3	118
Non-LF	Male	5.21	>37W	2500-4000g	Cesarean delivery	Formula	No	No	No	No	Yes	No	Yes	No	Yes	No	No	2.26	5.6	0.73	134	1.45	169.1	16.2	38.6	17.7	90	23.6	13.29	14.4	41.3	54.6	21.7	2.76	0.99	1.08	0.35	1563.7	88.5	450	4.17	75.8	106	11.54	9.8	3.7	0.58	51	175
Non-LF	Male	5.05	32-37W	1500-2500g	Cesarean delivery	Formula	No	Yes	No	No	No	Yes	No	No	No	No	No	2.1	4.4	0.83	140	1.73	179.8	2.4	9.3	19.1	157.9	210.1	9.79	5.2	225.8	43.2	13.7	2.56	1.21	0.74	0.16	276.8	56	315.1	5.06	22	51	7.29	10.9	3.03	0.75	41.5	130
Non-LF	Male	5.02	28-32W	1500-2500g	Cesarean delivery	Formula	No	Yes	No	No	No	Yes	No	No	No	No	No	2.34	3.4	0.66	142	1.79	189	15	19	17	50	78.3	11.6356	8.90353	81	44.8	19.8	2.19	0.66	0.72	2.53	127.5	25.9	191	2.79	53.3	76.7	11.81	10.7	4.44	1.2	40.1	127
Non-LF	Male	8.89	>37W	1500-2500g	Cesarean delivery	Formula	No	Yes	No	No	No	Yes	No	No	No	No	No	2.64	5.1	0.76	135	2.07	106.6	18.3	37.7	18.5	510.2	7.8	8.92	39.2	17.7	58.2	24.8	2.79	0.68	1.09	2.26	76.1	25.9	346.2	0.69	40.3	64	8.63	10.5866	3.37	0.15	44.8	125
Non-LF	Male	5.03	32-37W	<1500g	Cesarean delivery	Formula	No	Yes	No	No	No	Yes	No	No	No	No	No	2.21	4.5	0.9	139	1.13	410.6	4.9	23.5	19.1	69.4	131.9	9.19	22.3	145.8	43.8	12.8	3.02	0.949621	1.4871	0.79	97	54	566	4.5	39.8	71	6.06	9.40437	3.15	0.59	23.8	77
Non-LF	Male	5.03	28-32W	<1500g	Cesarean delivery	Formula	No	Yes	No	No	No	Yes	No	No	Yes	No	No	2.19	4.4	0.78	135	2.28	254	2.8	15.9	19.1	53.6	87.2	5.82	24.7	99.5	40.7	12.8	1.75	0.54	0.8	0.38	93	28.6	144.9	3.87	39.5	66	13.98	12	5.99	1.6	41	126
Non-LF	Male	5.07	28-32W	<1500g	Vaginal birth	Formula	No	Yes	No	No	No	Yes	No	No	No	No	No	2.08	4.2	0.81	141	2.25	213.1	7.5	25.5	18.5	42.9	22.3	8.84	18.1	33.1	41.8	10.4	2.43	0.926997	0.928704	0.94	107	40	537	0.91	48.4	108	10.53	13	5.11	1.79	31.3	101
Non-LF	Female	5.02	28-32W	1500-2500g	Vaginal birth	Formula	No	Yes	No	No	Yes	No	No	No	Yes	No	No	2.13	3.5	0.69	144	1.84	119	2.4	7.5	19.1	26.6	22	9.75	5.9	34.4	41.1	12.6	2.07	0.887898	1.21531	0.34	317	114.651	1612	3.02	43.3	92	5.69	11.7	3.28	0.34	24.8	82
LF	Female	5.58	>37W	2500-4000g	Cesarean delivery	Formula	No	Yes	No	No	Yes	Yes	No	No	Yes	No	No	2.22	5.1	0.88	141	3.39	101.9	18.2	191.6	21.6	250.6	21.2	8.45	3.9	42.8	42.8	16.9	1.05	0.48	0.07	0.44	953.6	108	947.7	4.97	84.4	310	7.07	10.3	4.06	0.15	48	160
Non-LF	Female	5.07	>37W	<1500g	Vaginal birth	Formula	No	No	Yes	Yes	No	Yes	No	No	No	No	No	2.33	4.5	0.8	135	1.89	140	9	30	23.0597	86	47	8.81792	0.644253	70.0827	54.4	19.8	2.02	1.01211	0.404249	0.35	827	121	929	2.82	51.3	309.3	14.94	9.2	2.11	0.12	44.5	156
LF	Female	5.24	28-32W	<1500g	Cesarean delivery	Formula	No	Yes	No	No	No	No	No	No	No	No	Yes	2.02	4.4	0.86	134	1.74	403.3	6.2	19.1	17	49.4	10.1	8.11	21.4	15.6	44.3	19.1	2.76	0.75	1.5	0.4	95.8	41.4	223	3.42	36.7	71	12.49	11.6	7.54	0.35	48	165
Non-LF	Male	28.99	>37W	2500-4000g	Cesarean delivery	Formula	No	No	No	No	No	Yes	No	No	No	No	No	2.2	4.2	0.76	135	1.95	324.7	21.6	25.8	19.1	94.2	58.3	8.58	32.4	77.4	50.1	15.3	2.55	1.08	0.85	1.26	134.3	23.3	265.5	2.23	58	134	7.32	9.5	3.07	0.23	35.1	128
Non-LF	Female	5.03	28-32W	<1500g	Cesarean delivery	Formula	No	Yes	No	No	No	Yes	No	No	No	No	Yes	2.03	4.1	0.66	140	0.99	214.4	5.4	13.9	19.1	32.1	13.5	6.72	14.1	30	53.5	15.9	1.32	0.39	0.29	0.46	241.3	29.6	230.5	3.46	29.1	49	12.21	10.2	5.69	0.12	43.7	146
Non-LF	Female	5.03	>37W	2500-4000g	Cesarean delivery	Formula	No	Yes	No	No	No	No	Yes	No	No	No	No	2.19	4.9	0.81	142	2.92	102.9	8	55.6	24.1	303.2	33.5	5.21	3.4	57.6	49.8	17	1.89	0.88	0.37	0.06	429	81.7	721.7	5.75	63.3	327	40.52	11.7	17.5	0.28	63.6	205
LF	Male	5.05	28-32W	1500-2500g	Cesarean delivery	Formula	No	Yes	No	No	No	No	No	No	Yes	No	No	2.35	5	0.8	137	0.67	247.1	5	7.5	29.8	49.7	29.9	6.81	25.6	59.7	40.5	14	4.26	1.17	2.59	0.19	159.4	17.2	371.4	3.97	27.9	63	10.08	11.1	4.38	0.59	24.9	88
Non-LF	Male	5.35	>37W	2500-4000g	Vaginal birth	Formula	No	No	No	No	No	Yes	No	No	No	No	No	1.98	4.4	0.8	136	1.53	124.4	16.2	81.3	19.5	247.8	26.3	10.69	1.4	45.8	51.7	19	1.35	0.51	0.26	0.55	1062.51	51.6	569.6	5	99.1	281	14.12	9.1	2.65	0.13	49.9	177
Non-LF	Female	5.06	32-37W	1500-2500g	Cesarean delivery	Formula	No	Yes	No	No	No	No	No	No	No	No	No	2.37	3.9	0.87	144	1.64	186.2	3.1	16	19.1	152.9	215.1	8.9	4.9	228.3	41.9	13.5	2.17	0.75	0.92	0.36	444.2	92.2	467.1	4.38	35.5	37	16.44	9.3	4.23	0.08	56.4	179
Non-LF	Female	5.06	32-37W	1500-2500g	Cesarean delivery	Formula	No	Yes	No	No	No	Yes	No	No	No	No	No	2.52	4.6	0.79	142	1.37	326.1	18.4	20.5	18.5	219	260.9	11.83	6.8	272.7	48.6	14.6	2.98	0.89	2.06	0.52	192.6	27.9	372.8	3.38	50.9	57	15.87	9.9	4.81	0.14	57.1	177
Non-LF	Female	5.12	28-32W	1500-2500g	Cesarean delivery	Formula	No	Yes	No	No	No	Yes	No	No	No	No	No	2.37	4.4	0.9	137	2.01	224.5	5.3	22.7	22.5	114.5	190.3	13.8	10.4	212.8	48.7	14.1	3.19	1.08	1.91	0.23	135.2	39.2	141.6	2.95	47.6	65	9.7	12.2	5.25	0.75	24.3	87
LF	Male	10.11	>37W	2500-4000g	Cesarean delivery	Formula	No	Yes	No	No	No	Yes	No	No	No	No	No	2.28	3.6	0.79	137	1.87	169.5	54.5	105.1	28.3	352.7	46	7.17	26	74.3	42	14.6	1.66	0.413319	0.819761	0.57	165	24	999	3.35	41.3	36	7.94	13	4.77	0.37	43.5	154
LF	Male	6.25	>37W	2500-4000g	Cesarean delivery	Formula	No	No	Yes	No	No	Yes	No	Yes	Yes	No	No	1.72	5.4	0.84	131	1.92	270.5	14	101.5	34.3	27.8	34.4	4.62	3.3	68.7	38.4	15.2	0.87	0.4	0.23	0.15	2791	132.8	730.8	7.61	170	417	10.89	9.5	1.42	0.01	41.9	143
Non-LF	Male	5.06	>37W	1500-2500g	Cesarean delivery	Breastfeeding	No	Yes	No	No	No	Yes	No	No	No	No	Yes	2.36	5.2	0.77	139	2.23	161.2	27.5	35.5	17	195.5	3.9	13.49	7.6	8.7	47.9	15.2	2.93	1.27	0.86	0.58	211.3	37.9	223	3.87	21.3	92	7.33	9.9	4.26	0.11	29.2	94
Non-LF	Male	5.42	32-37W	1500-2500g	Cesarean delivery	Formula	No	No	No	No	Yes	Yes	No	No	No	No	No	1.76	5.5	0.84	136	1.72	225.2	3.5	41.4	24.2	321.1	40.1	6.81	5.5	64.3	41.1	12	2.17	0.95	0.65	0.52	552.4	26.9	497.4	5.46	78.5	428	15.41	10.0811	6.87	0.63	51.2	166
Non-LF	Male	5.52	>37W	2500-4000g	Vaginal birth	Formula	No	Yes	Yes	No	No	No	No	No	No	No	No	2.1	4.7	0.73	129	1.67	123	8.8	225.2	23.5	129.5	27.1	9.56	1.5	50.6	52.8	18.3	1.54	0.77	0.27	0.17	832.897	147.9	919.4	4.07	64.9	309	19.43	9.4	5.92	0.73	51.5	164
Non-LF	Female	5.05	32-37W	2500-4000g	Cesarean delivery	Formula	No	Yes	No	No	No	Yes	No	No	Yes	No	No	2.19	4.6	0.86	137	1.95	143.3	4.3	21.8	17.9	22.7	62.9	11.63	5	80.8	44.5	13.4	2.58	0.85	1.18	0.04	264.8	268.4	506.9	3.29	38.5	111	10.67	10.3	4.83	0.43	30.8	111
Non-LF	Female	5.04	28-32W	1500-2500g	Cesarean delivery	Formula	No	Yes	No	No	No	No	No	No	Yes	No	No	2.66	4.6	0.75	139	1.18	278.9	4.4	13.7	20.3	56.4	42.5	9.6	16.4	62.8	44.7	12.7	1.96	0.620965	1.36139	0.18	327	68.7038	1182	4.71	41	52	17.32	12.1	2.93	0.2	39.6	133
Non-LF	Female	5.49	>37W	1500-2500g	Cesarean delivery	Formula	No	No	No	No	No	Yes	No	No	No	No	No	2.22	3.7	0.79	138	1.49	137.4	5.2	20.7	20.8	175.7	21.5	3.83	6	42.3	44.2	14	1.41	0.48	0.49	0.15	302.6	40.8	318	3.16	64.1	193	9.91	10.4	2.8	0.23	50.3	173
LF	Female	5.23	28-32W	<1500g	Cesarean delivery	Formula	No	Yes	No	No	Yes	Yes	No	No	No	No	No	1.74	4.6	1.18	137	1.9	190.4	5.9	257.5	17.6	192.9	16.8	7.48	3.1	34.4	35.7	10.5	1.45	0.53	0.46	0.1	973.5	1080	2134.39	2.32	55.5	157	14.16	9.9	4.5	0.06	32.1	105
Non-LF	Male	5.32	32-37W	1500-2500g	Cesarean delivery	Formula	No	Yes	No	No	No	Yes	No	No	Yes	No	Yes	2.04	5.5	0.76	137	1.56	166.4	9.1	52.4	19	323.8	39.5	10.38	2.8	58.5	52.1	17.5	1.51	0.55	0.5	0.25	316.8	25.4	431.4	6.62	58.8	299	20.23	12.6	6.25	0.01	34.5	107
Non-LF	Male	5.04	28-32W	<1500g	Cesarean delivery	Formula	No	Yes	No	No	No	Yes	No	No	No	No	No	2.45	5.6	0.83	140	2.37	443.3	7.2	43.7	18.5	163.4	11.2	10.06	9.5	21.8	60.2	27.3	2.8	0.78	1.48	0.44	291.8	73.8	557.9	1.42	101.6	160	12.62	10.6	3.75	2.23	34.1	99
Non-LF	Male	5.19	32-37W	1500-2500g	Vaginal birth	Formula	No	Yes	No	No	No	No	No	No	No	No	No	1.93	4.6	0.62	132	2.03	138	22	46	18.0577	641	55.2	8.17342	38.6543	73.2672	46.1	23.2	3.78	1.14461	1.47629	1.31	276	47	1291	4.46	70	301	9.93	11.3	4.6	1.04	32.1	91
Non-LF	Female	27.44	>37W	2500-4000g	Vaginal birth	Formula	No	No	No	No	No	Yes	No	No	No	No	No	2.22	5	0.72	131	1.73	355.3	17	34.8	39.8	123.1	44.6	10.88	12.6	84.4	46.7	13.3	1.3	0.76	0.21	0.11	160.6	20.5	221.6	2.74	28.9	113	3.08	10.6	0.91	0.02	35.6	117
Non-LF	Male	5.04	28-32W	<1500g	Cesarean delivery	Formula	No	Yes	No	No	No	Yes	No	No	No	No	No	2.46	4.4	0.83	142	0.97	538.9	6.4	15.3	25.8	222.2	33.9	7.02	49.9	59.7	40.8	12.6	3.07	1.02776	1.30314	0.46	141	109	812	2.92	27.4	84	13.21	10.8	5.79	0.93	34.8	111
LF	Male	5.22	28-32W	1500-2500g	Cesarean delivery	Formula	No	Yes	No	No	No	Yes	No	No	No	No	No	2.37	5.7	1.42	141	3.13	187	7	112	22.4297	325	41.2	6.07064	14.096	63.6056	42.2	16.7	2.38	0.565046	1.415	0.7	399	110.878	1721	4.06	62	345.2	11.09	10.2	2.83	0.03	48.1	173
Non-LF	Male	6.9	>37W	2500-4000g	Cesarean delivery	Formula	No	No	No	No	No	Yes	No	No	Yes	No	No	1.8	4.2	0.82	147	2.68	134	13	71	17	96	161.4	10.8119	7.72109	161.4	54.4	21.2	2.08	0.825969	1.02411	1.24	1163	41	1708	8.35	90.1	513.4	21.33	10.2	2.89	0.06	38.1	134
Non-LF	Male	5.09	>37W	2500-4000g	Cesarean delivery	Formula	No	Yes	No	No	No	Yes	No	No	No	Yes	No	2.4	4.5	0.72	138	1.39	112.7	11.6	40.1	21.2	107.2	20.8	7.74	1.9	42	50.7	18.5	1.33	0.53	0.42	0.3	342.825	71.4	366.6	3	64.6	219	11.97	9.9	3.72	0.39	57.7	213
Non-LF	Female	5.04	28-32W	<1500g	Cesarean delivery	Formula	No	Yes	No	No	No	No	Yes	No	No	No	No	2.09	4.9	0.71	137	1.96	219	19	47	19.5364	104	35.6	6.0042	7.32479	55.1626	43.2	19.4	2.5	0.93758	0.815781	0.17	75	35	1186	3.09	49.9	227.6	17.82	9.8	5.13	1.23	56.5	185
Non-LF	Female	5.05	28-32W	<1500g	Cesarean delivery	Formula	No	Yes	No	No	No	No	No	No	No	No	No	2.54	4.3	0.87	144	1.42	196.8	47.7547	16.2	19.4	61.3	68.7	10.68	6.4	88.1	52.6	14.4	2.47	0.919105	1.43969	0.23	74	90	1056	13.61	109.7	197	19.2	10.8	6.12	1.22	34.2	113
Non-LF	Female	5.14	>37W	2500-4000g	Cesarean delivery	Formula	No	Yes	No	No	No	Yes	No	No	No	Yes	No	2.44	4.7	0.84	138	1.72	141.3	20.6	30.5	18.6	169.3	24.1	14.09	4.3	42.7	62.1	23.9	2.04	0.88	0.7	0.32	1023	37.7	490.4	4.52	64.6	379	8.5	9.9	3.65	0.17	42.2	161
Non-LF	Male	28.99	>37W	1500-2500g	Cesarean delivery	Formula	Yes	No	No	No	No	Yes	No	No	No	No	No	2.44	5	0.86	135	1.79	336.8	23.8	45.4	31.4	135.1	33.6	9.14	4.7	65	52.4	15.6	2.28	1.17	0.64	0.37	206.2	26.9	286.8	3.05	23.8	105	7.18	9.6	4.73	0.12	24.7	77
Non-LF	Female	5.11	32-37W	1500-2500g	Cesarean delivery	Formula	No	Yes	No	No	No	No	No	No	No	No	No	2.18	4.9	0.76	136	2.27	148.4	6.4	31.2	21.3	88.2	28.7	7.3	3.6	50	42.5	12.5	2.16	0.93	0.71	0.21	311.3	28.9	532.7	3.5	56.8	170	17.6	11	6.4	0.74	44.9	138
Non-LF	Male	14.98	28-32W	1500-2500g	Cesarean delivery	Formula	No	Yes	No	No	Yes	Yes	No	No	No	No	No	2.27	4.5	0.78	140	2.3	209.9	2.6	18.7	27.8	258.8	26	13.71	6	53.8	46.6	17.4	3.23	0.87	1.89	0.22	86.7	27.7	218.1	3.13	43.1	36	11.69	12.4	6.41	0.76	29.8	106
Non-LF	Male	5.02	>37W	2500-4000g	Cesarean delivery	Formula	No	Yes	No	No	Yes	Yes	No	No	No	No	No	2.26	4.7	0.79	138	2.14	123	7.9	33.6	20.5	243.8	22.8	9.84	2.2	43.3	47.8	16.1	1.48	0.64	0.44	0.03	367.8	95.3	444	3.83	60.1	219	15.11	9.4	5.84	0.55	52.1	175
Non-LF	Female	5.06	32-37W	1500-2500g	Cesarean delivery	Formula	No	Yes	No	No	No	Yes	No	No	No	No	No	2.33	4.7	0.74	137	1.87	236.7	3.9	20	20	28.2	62.3	12.8	4.5	82.3	43.9	14.5	3.49	0.88	2.27	0.21	48.6	23.3	177.9	3.51	39.8	62	10.04	10.5	4.37	2.27	28.1	106
LF	Female	5.05	32-37W	<1500g	Cesarean delivery	Formula	No	Yes	No	No	No	Yes	No	No	No	No	No	2.06	5	0.78	135	1.27	136.8	5.6	45.3	23.9	49.7	26.1	4.7	3.73041	50	44.9	14.3	0.72	0.29	0.03	0.11	264	172.8	728.3	3.47	96.3	350	2.58	10.8335	1.4	0.01	22.9	80
Non-LF	Female	7.53	32-37W	1500-2500g	Vaginal birth	Formula	No	No	No	Yes	No	Yes	No	No	No	No	No	2.32	4.6	0.66	140	2.14	133	5	13.9	21.5	104.9	38.6	10.08	2.1	60.1	51	21	2.46	0.72	1.3	1.46	46.4	17	246.5	2.84	47.6	109	10.85	9.3	5.15	0.35	28	87
Non-LF	Female	5.44	32-37W	>4000g	Vaginal birth	Formula	No	Yes	No	No	Yes	Yes	No	No	No	No	No	2.07	6.3	0.79	139	2.36	154.3	9.4	85.5	20.6	119.5	27.9	10.67	3.1	48.5	40.8	12.2	1.87	0.66	0.78	0.41	925.7	107.7	859.7	3.86	58.8	405	10.36	10.2	1.74	0.01	48.7	160
Non-LF	Male	5.06	32-37W	<1500g	Cesarean delivery	Formula	No	Yes	No	No	No	Yes	No	No	No	No	No	1.9	4.8	0.57	137	1.87	159	5	32.4	20.1	155.1	20.7	7.65	3.2	40.8	38.6	10.9	2.33	0.94	0.92	0.22	130.5	78.2	324.2	3.67	66.6	304	33.21	10.6	4.03	0.03	53.9	192
LF	Male	7.43	>37W	2500-4000g	Vaginal birth	Formula	No	No	No	Yes	No	Yes	No	No	No	No	No	1.31	4.2	0.78	132	2.34	102	32	47	21.2	68	82.5	9.45	3.34857	77.5	40.8	21.9	1.92925	0.47157	0.894321	0.14	494	119	986.845	11.68	75.9	449.1	11.98	12.2	1.03	0.01	29.8	109
Non-LF	Male	5.04	28-32W	<1500g	Cesarean delivery	Formula	No	Yes	No	No	No	No	No	No	No	No	Yes	2.54	4.8	0.89	138	2.1	178	15	22	20.7376	175	63	8.31191	20.7343	83.7152	40.8	17.2	2.43	0.708669	0.687671	0.11	88	77	704	4.59	59.9	166.4	40.45	10.3	7.81	0.61	53.6	168
LF	Female	5.12	>37W	2500-4000g	Vaginal birth	Formula	No	Yes	No	No	No	No	Yes	No	Yes	No	No	1.96	4.9	0.7	138	1.05	77.8	9.5	15	22.8	43.7	41.6	4.86	2.8	64.4	53.9	26.6	2.54	0.62	1.1	1.76	126.6	14.7	298.9	6.19	31.7	66	16.17	11.1	3.72	0.58	40.9	133
Non-LF	Male	5.11	>37W	1500-2500g	Cesarean delivery	Formula	No	Yes	No	No	No	Yes	No	No	Yes	No	No	1.55	3.6	0.62	139	1.51	42	8	13.9	19.1	97	147.2	6.79	2.4	163.6	48.1	17.8	2.19	0.74	1.09	0.9	479.2	29.1	353.1	4.24	34.5	114	12.26	9.4	5.03	0.47	42.1	139
LF	Female	5.24	>37W	2500-4000g	Cesarean delivery	Formula	No	Yes	No	No	No	Yes	No	No	No	No	No	1.73	5.3	0.61	136	2.05	414.8	64.1	222.1	18.3	74.1	27.4	8.25	1.7	45.7	49.4	19	1.36	0.54	0.33	0.36	982.488	183.9	864.968	4.34	111	442	17.07	10.8	3.33	0.13	55.7	175
Non-LF	Male	5.03	28-32W	<1500g	Cesarean delivery	Formula	No	No	No	No	No	Yes	No	No	Yes	No	No	2.39	4	0.84	141	3.07	193	14	15	18.5	97	100.4	9.20493	3.48291	110.7	45.6	18.3	2.66	0.87	1.59	0.24	70.1	33.1	254.1	2.79	61.4	198.9	13.99	10.8	5.67	0.42	35.9	126
Non-LF	Male	5.04	32-37W	1500-2500g	Cesarean delivery	Formula	No	Yes	No	No	No	No	No	Yes	No	No	No	2.4	5.4	0.85	143	2.4	169.9	6.9	16.4	19.1	495	142.2	8.85	7.2	157.9	51.9	23.5	2.88	0.84	1.92	0.3	71.3	23.9	316.7	3.75	55.7	73	12.72	11.8	5.88	0.96	40.9	133
Non-LF	Female	5.06	28-32W	<1500g	Cesarean delivery	Formula	No	Yes	No	No	No	Yes	No	No	No	No	No	2.58	4.5	0.94	139	1.97	212.3	9.1	22.4	19.1	94	109.8	11.71	8	123.1	48.4	15	2.82	1.15031	1.92334	0.21	97	72	1040	6.18	73.2	78	13.11	12.2	4.05	0.72	40.5	138
Non-LF	Female	5.05	32-37W	1500-2500g	Cesarean delivery	Formula	No	Yes	No	No	No	No	Yes	No	No	No	No	2.52	3.9	0.77	143	2.12	161.7	4.9	18	40.5	131.8	126.5	10	4.8	167	53.3	20.1	2	0.65	1.11	0.69	46.5	23.3	244.4	5.9	60.1	67	14.13	11.4	6.86	0.41	27.2	85
Non-LF	Male	7.22	>37W	>4000g	Cesarean delivery	Formula	No	No	No	No	No	Yes	No	No	Yes	No	Yes	2.02	4.2	0.94	147	2.59	221	14	26	18.5	294	267.6	10.0153	10.7419	279.498	56.4	24.7	1.72	0.512551	1.05861	0.66	176	27	1481	2.23	62.2	406.5	10.85	10.1	5.11	0.28	47.5	162
LF	Male	6.2	>37W	2500-4000g	Cesarean delivery	Formula	No	Yes	No	No	No	No	No	No	No	No	Yes	2.13	3.5	0.9	141	2.24	197.4	17.1	40	20.3	433.5	130.5	6.67	5.1	150.8	53.4	20.2	1.44	0.6	0.57	0.39	275.6	62.8	922.1	2.72	96.1	252	7.58	10.5	2.39	0.23	57.3	204
LF	Female	5.45	32-37W	1500-2500g	Vaginal birth	Formula	No	No	No	No	No	Yes	No	No	Yes	No	No	2.52	5.7	0.81	138	2.15	110.9	31.4	48.2	22	527.6	14.9	12.57	6.6	36.9	61.8	29.2	3.52	0.6	1.99	1.39	57.1	20	381.2	4.08	49.7	122	16.99	9.9	5.57	0.56	50.6	164
Non-LF	Male	5.04	28-32W	<1500g	Cesarean delivery	Formula	No	Yes	No	No	No	Yes	No	No	No	No	No	2.29	4.6	0.74	139	2.31	188.1	6.2	10.6	19.1	244.3	127.7	6.38	8.5	143	41.2	13.4	2.74	0.94	1.71	0.13	83.7	34.2	228	2.11	47.6	56	8.53	11.4	3.37	0.91	28.7	104
Non-LF	Female	13.51	>37W	<1500g	Vaginal birth	Formula	No	No	Yes	Yes	No	Yes	No	No	No	No	No	2.48	4.8	0.91	136	1.78	136	9.2	27.6	21.5	69.1	34.2	9.98	1.8	55.7	63.2	25.4	3.07	1.13	1.35	0.52	689.4	30.7	392.7	5	43.8	230	12.37	9.2	2.89	0.18	34.6	120
Non-LF	Female	14.6	32-37W	1500-2500g	Cesarean delivery	Formula	No	No	No	Yes	No	Yes	No	No	No	No	No	2.46	3.6	0.83	143	2.06	76.6	3	28.8	19	66.5	24.4	6.51	49	43.4	57.9	21.7	1.53	0.65	0.3	0.15	714.7	59	290.8	2.26	46.9	124	13.27	11.5	4.46	0.19	41.9	134
Non-LF	Male	5.03	32-37W	2500-4000g	Cesarean delivery	Formula	No	Yes	No	No	No	Yes	No	No	No	No	No	2.57	4.2	0.95	145	2.21	366.3	34	36.8	34.9	429.7	11.5	14.4	10.8	46.4	55.1	20	3.62	0.74	2.38	0.8	55.6	23	291.1	3.3	41	118	10.71	12.2	6.25	0.42	38.2	136
Non-LF	Male	5.16	>37W	2500-4000g	Cesarean delivery	Formula	No	No	No	Yes	No	Yes	No	No	No	No	No	2.2	4.9	0.76	145	1.39	120.7	18.8	25.8	31.2	908	15.2	8.8	14.8	46.4	51.3	19.6	2.57	1.45	0.55	0.33	34.1	18.3	243.1	2.42	70.9	103	9.4	10.5	3.03	0.29	44.2	136
Non-LF	Female	5.04	>37W	1500-2500g	Cesarean delivery	Formula	No	No	No	No	No	Yes	No	No	Yes	No	No	2.19	4.4	0.89	140	1.54	151.7	19.2	32.4	21.2	243.8	19.8	10.58	3.7	41	50.3	16.1	1.29	0.57	0.38	0.14	372.7	90.1	341.8	2.69	62	175	11.1	9.8	3.76	0.68	41.8	146
Non-LF	Male	5.25	32-37W	1500-2500g	Cesarean delivery	Formula	No	Yes	No	No	Yes	Yes	No	No	Yes	No	No	2.15	6.2	0.85	137	2.14	195.6	7.9	52.8	22.3	259.5	31.5	5.66	5.6	53.8	54.2	19.6	1.92	0.8	0.69	0.7	356	43.3	502.7	4.03	65.1	325	11.57	9.8	3.44	0.1	59.9	217
Non-LF	Male	5.05	32-37W	1500-2500g	Cesarean delivery	Formula	No	Yes	No	No	No	Yes	No	No	No	No	No	2.34	4.6	0.86	137	1.72	151.8	4.6	33.2	21.1	50.9	39.2	7.98	2.4	60.3	41.7	11.2	2.25	1.04	0.76	0.04	118.9	98	380.7	3.42	57.9	286	9.15	12.3	6.14	0.1	30.6	101
Non-LF	Male	8.94	>37W	2500-4000g	Cesarean delivery	Formula	No	No	Yes	No	No	Yes	No	No	No	No	No	2.06	4.2	0.82	139	2.29	114.7	18.8	42.5	24.6	77.9	49.7	8.92	1.4	74.3	55.3	20.1	2.44	0.89	1.2	0.78	436.4	38.5	488.8	5.68	39.7	181	9.62	11.2	3.06	0.24	36.3	130
Non-LF	Male	5.05	28-32W	1500-2500g	Cesarean delivery	Formula	No	No	No	No	No	No	No	No	No	No	No	2.36	4.8	0.9	143	1.22	427.4	5.2	14.1	32.3	215.1	34.8	6.54	21.3	67.1	43.5	14.1	2.89	0.74	1.77	0.7	52.3	15.1	215.8	3.52	46.6	78	11.37	13.1	5.15	1.79	29.7	99
Non-LF	Male	12.13	>37W	2500-4000g	Cesarean delivery	Formula	No	No	No	No	No	No	No	No	Yes	No	No	2.45	5.9	0.98	138	2.31	162	1.02943	63	21.2584	467	248.3	14.7698	0.583281	269.587	63.8	28.2	2.84	0.883052	1.45586	1.04	174	27	922.7	3.1	42	109.2	22.49	11.3	7.72	0.7	32.4	127
Non-LF	Male	5.05	28-32W	<1500g	Cesarean delivery	Formula	No	Yes	No	No	No	No	No	Yes	Yes	No	No	2.21	4.5	0.97	135	1.83	242.6	5.2	17.2	20.7	70.9	27.6	8.77	2.8	48.3	42.4	11.9	2.66	1.07	1.14	0.05	75	35.9	196.8	2.32	42.3	99	6.78	11.4	2.7	0.46	38.5	117
LF	Male	5.06	32-37W	1500-2500g	Cesarean delivery	Formula	No	Yes	No	No	No	Yes	Yes	No	Yes	No	Yes	2.27	5.1	0.77	136	2.29	209	15	26	21.2185	377	55.2	9.81676	12.3	76.4543	51.9	20.5	3.11	1.16675	1.12992	0.62	173	49	976	3.77	61.2	266.6	18.9	9.1	2.46	0.52	43.1	162
Non-LF	Female	6.17	>37W	2500-4000g	Cesarean delivery	Formula	No	No	No	No	No	No	No	No	No	No	No	2.1	3.9	0.82	140	1.48	36	20.4	52.2	17.5	22.6	45	8.18	1.6	62.5	40.8	13.8	1.21	0.39	0.32	2.08	611.2	43.5	648.6	4.49	89.2	356	21.66	9.9	4.55	0.00319151	21.9	60
Non-LF	Male	5.08	32-37W	1500-2500g	Cesarean delivery	Formula	No	Yes	No	No	No	Yes	No	No	No	No	No	2.29	4.5	0.86	139	2.06	142.3	6.9	43.5	22.3	155.41	36	5.5	2.3	58.3	43.3	13.5	1.23	0.41	0.53	0.24	330.9	86.2	611.8	3.62	93	223	25.97	10	5.35	0.22	54.1	195
LF	Male	5.34	>37W	2500-4000g	Vaginal birth	Formula	No	Yes	No	No	Yes	Yes	No	No	Yes	No	No	2.06	5.1	0.88	139	2.23	142.2	34.6	112.2	24.9	131.6	31.2	8.98	1.3	56.1	53.8	17.3	1.4	0.58	0.53	0.33	2400.2	72.8	680.6	4.27	86.4	341	22.1	10.1	4.15	0.48	44.1	157
Non-LF	Female	5.33	>37W	<1500g	Vaginal birth	Formula	No	No	No	No	No	No	Yes	No	No	No	No	2.47	5.2	0.75	138	1.88	120	30.7	183.6	23.7	480.5	33.3	11.6	5	57	58.6	20.9	2.26	0.85	1.01	0.4	1948.6	125.4	781.1	3.69	65.9	330	35.85	10.7	2.84	0.3	47.8	173
LF	Male	5.04	>37W	2500-4000g	Cesarean delivery	Formula	No	Yes	No	No	No	Yes	No	No	No	Yes	No	2.07	3.3	0.83	138	2.46	143.4	9.7	65.7	23.5	112.9	36	7.08	3.2	59.5	60.4	24.1	1.69	0.64	0.75	0.28	517.333	72.1	887.2	3.56	54.8	195	24.38	8.2	5.07	0.29	45.2	199
Non-LF	Male	5.05	32-37W	1500-2500g	Cesarean delivery	Formula	No	Yes	No	No	No	Yes	No	No	No	No	No	2.1	4.3	0.78	140	2.14	118.8	8.9	47.4	21.4	313.7	20.4	7.6	5.3	41.8	37.5	9.8	1.64	0.68	0.68	0.08	173.6	70.4	376.1	2.76	56.4	257	14.79	8.6	4.4	0.24	42.8	149
Non-LF	Male	5.04	32-37W	1500-2500g	Cesarean delivery	Formula	No	Yes	No	No	No	No	No	No	No	No	No	2.15	4.8	1.01	141	1.58	194	30	37	19.1	159	33.8	9.86134	19.3914	47.8416	50.3	20.4	1.85353	0.800862	0.458617	0.55	195	186	1034	6.21	82.1	405.8	8.38	9.4	3.83	0.21	50.9	174
LF	Male	13.71	28-32W	1500-2500g	Vaginal birth	Formula	No	No	Yes	Yes	No	No	No	No	No	No	No	2.26	2.9	0.89	142	1.42	80	27	18	18.8515	296	158.1	5.97908	12.3	176.914	44.5	20	1.37	0.802951	0.469043	0.24	386	13	601	5.01	49	129.6	16.29	11.6784	3.35	0.09	37.1	126
Non-LF	Female	5.07	28-32W	1500-2500g	Cesarean delivery	Formula	No	Yes	No	No	No	No	No	No	No	No	No	2.16	4.8	0.91	140	2.23	190	25	29	19.1	215	31.4	5.11098	12.3	45.7015	39.2	16.3	1.73	0.881782	0.707478	0.24	153	124	882	1.97	48.2	278.2	21.74	9.9	3.74	0.02	59	198
Non-LF	Female	5.53	>37W	1500-2500g	Cesarean delivery	Formula	No	No	No	No	No	No	No	No	No	No	No	2.08	5.2	0.72	136	1.47	106.4	7.1	42.6	22.7	129.9	28.7	7.32	2.1	51.4	48.7	17.2	1.93	0.92	0.67	0.1	369.3	38.8	401.2	3.11	59.5	232	21.73	9.7	5.66	0.26	40.8	142
Non-LF	Male	5.19	>37W	1500-2500g	Vaginal birth	Formula	No	No	No	No	No	Yes	No	No	Yes	No	No	2.27	4.2	0.78	141	1.39	182.1	11.3	64.6	24.2	188.7	33.6	8.49	4	57.8	57.7	21.9	1.19	0.54	0.32	0.43	590.3	37.9	503.6	3.84	105.6	305	15.26	10.7	3.49	0.07	54.3	185
LF	Male	5.11	28-32W	<1500g	Cesarean delivery	Formula	No	Yes	No	No	No	Yes	No	No	Yes	No	No	2.2	4.3	0.74	140	1.52	196	34	36	17.7275	92	42.8	8.29658	18.9125	60.474	41.8	18.3	1.65	0.82	0.27	0.14	67.4	74.4	479.1	4.4	35.5	188	6.95	11.9	4	0.64	35.8	109
LF	Female	6.31	>37W	2500-4000g	Cesarean delivery	Formula	Yes	No	No	No	No	Yes	No	No	Yes	No	No	1.8	4.9	0.74	137	1.96	131	33	56	19.7596	140	70.9	5.03761	1.3366	90.6682	44.4	19.1	1.25149	0.358521	0.584673	0.34	402	20	1367	3.76	82.3	274.7	22.75	11	2.35	0.56	52.8	182
LF	Female	5.7	32-37W	>4000g	Cesarean delivery	Formula	No	Yes	No	No	No	Yes	Yes	No	Yes	No	No	1.47	3.8	0.83	137	1.69	198.9	670.6	609.1	18.7	117.8	49.2	9.14	2.4	67.9	54.7	20.6	1.42	0.36	0.92	0.7	3348.2	3133.9	5992.7	5.38	61.3	430	25.37	10.7465	11.13	0.13	45.1	135
Non-LF	Female	20.1	>37W	2500-4000g	Cesarean delivery	Formula	No	Yes	No	No	No	Yes	No	No	No	No	No	2.48	5	0.99	138	1.24	122.6	19.5	78.8	21	162.1	55.3	9.99	1	76.3	56.5	20.3	3.76	1.91	1.21	0.67	110.7	22.9	344.9	1.7	30.8	103	7.49	10.2	3.3	0.85	40.1	133
Non-LF	Female	21.52	>37W	1500-2500g	Cesarean delivery	Formula	No	No	No	No	No	Yes	No	No	No	No	No	1.8	5.1	0.85	139	1.97	300	97	209.3	81.9	48	55.8	7.58146	50	137.7	42	13.6	2.18921	0.51592	1.40091	0.782699	482.4	50	516.9	2.68	33	98	20.5	11	10.05	0.25	35.2	119
Non-LF	Male	5.07	>37W	2500-4000g	Cesarean delivery	Formula	No	Yes	No	No	No	Yes	No	No	No	No	No	2.56	4.6	0.76	135	1.76	159.7	11.7	59.6	17.5	123.8	32	9.07	1.9	49.5	56.4	20	2.44	1.03	1.01	0.29	928.8	80.9	618.7	3.08	76.5	223	20.45	10.1	3.95	0.06	43.5	154
LF	Male	5.05	>37W	2500-4000g	Cesarean delivery	Formula	No	No	No	No	No	Yes	No	No	No	No	No	2.47	4.2	0.75	138	1.43	162.1	6.4	32.6	20.3	102.4	19.8	7.82	2	40.1	48.3	15.2	1.39	0.57	0.5	0.16	422.6	51.9	309.9	5.38	99	405	16.73	11.1	3.88	0.68	69.7	244
Non-LF	Male	5.24	>37W	2500-4000g	Cesarean delivery	Formula	No	Yes	No	No	No	Yes	No	No	Yes	No	No	2.16	3.5	0.84	138	1.95	102.3	10.3	48	18.4	120.5	20.7	8.14	1.9	39.1	48.8	17	1.45	0.69	0.41	0.32	153	16	1193	3.09	64.1	244.3	12.75	9.2	2.31	0.29	41.9	148
LF	Male	5.2	>37W	1500-2500g	Vaginal birth	Formula	No	No	No	No	No	Yes	No	No	Yes	No	No	2.1	4.6	0.77	138	1.66	173.2	11.1	105.8	19.5	89.7	36.5	5.57	0.6	56	51.8	17.8	2.21	0.92	0.771649	0.36	535.2	35.9	771.9	2.83	115	333	18.99	9.1	2.78	0.15	45.6	162
LF	Female	5.04	28-32W	<1500g	Vaginal birth	Formula	No	No	No	No	No	Yes	No	No	Yes	No	No	2.2	4.8	1.1	138	2.53	275.8	13.9	412.3	17.2	103.9	16.1	8.45	3.4	33.3	32.1	6.7	1.11	0.45	0.43	0.01	951.2	276.6	1542.41	3.4	64.8	200	44.82	10.0112	23.72	2.75	64.8	215
Non-LF	Male	5.04	32-37W	1500-2500g	Cesarean delivery	Formula	No	No	No	No	No	Yes	No	No	No	Yes	No	2.61	5	0.89	137	1.96	222.1	13.2	32.1	17.9	245	152.7	13.48	3.6	170.6	54.4	19.3	3.29	1.5	1.66	0.22	84.5	22.3	521.3	3.56	50.5	80	12.92	8.5	3.65	0.62	45.9	155
Non-LF	Male	5.32	28-32W	<1500g	Vaginal birth	Formula	No	Yes	No	No	No	Yes	No	No	No	No	Yes	2.32	3.8	0.87	150	2.31	98	7.9	24.8	18.5	236.6	101.5	8.06	2.6	112	45.7	11.4	2.85	1.1	1.68	0.07	79.8	26.6	394	7.84	95.2	131	8.91	11.8	4.9	0.17	34.7	111
LF	Male	5.47	>37W	2500-4000g	Cesarean delivery	Formula	No	No	No	Yes	No	Yes	No	Yes	No	No	No	2.69	4.3	0.87	137	1.72	533.4	128.9	112.9	52.5	385.9	23.9	7.66	37.8	76.4	67.8	26.1	3.85	0.64	2.32	0.9	126.8	34.5	462.1	4	35.6	116	5.24	11.9	2.71	0.25	43.2	141
Non-LF	Female	6.39	>37W	2500-4000g	Vaginal birth	Formula	No	No	Yes	No	No	Yes	No	No	No	No	No	2.49	4.3	0.82	142	1.5	122.7	6.9	25.3	23.8	73.2	42	10.37	6.1	65.8	57.6	17.3	3.04	0.84	1.25	1.2	95.9	29.2	292.1	5.57	38.8	74	16.6	11.1	4.85	0.32	46.4	155
Non-LF	Male	28.99	>37W	>4000g	Cesarean delivery	Formula	No	No	No	No	No	No	No	No	No	No	No	2.38	5.1	0.8	136	1.96	215.3	29.9	63.2	20.7	66.6	33.2	4.98	14.7	53.9	57.3	21.6	2.12	0.54	0.89	2.32	62.1	23.2	258.4	0.57	80.3	236	14.14	10.6	7.52	0.67	43.8	141
Non-LF	Male	5.03	32-37W	<1500g	Cesarean delivery	Formula	No	No	No	Yes	No	No	Yes	No	No	No	No	2.4	4.9	0.92	143	1.3	182.8	3.7	23.7	19.1	204.1	13.1	13.27	11.8	29.7	51.8	16.2	2.82	0.78	1.64	0.49	907	30.2	612.9	11.84	101.2	415	9.55	12.5	4.51	0.79	38.1	135
Non-LF	Male	5.05	28-32W	<1500g	Cesarean delivery	Formula	No	Yes	No	No	No	Yes	No	Yes	Yes	No	No	1.62	3.1	0.6	142	1.81	252.3	7.1	32.7	45.4	117.3	128.8	7.78	9.6	174.2	41.2	13.4	3.78	0.75	2.82	1.13	111.3	13.7	561.5	3.19	74.2	76	10.35	10.9	2.87	0.51	42.4	136
Non-LF	Male	23.16	>37W	2500-4000g	Vaginal birth	Formula	No	No	Yes	No	No	Yes	No	No	No	No	No	2.4	4.3	0.79	135	1.38	113.6	11.6	36.1	19.8	259.7	15.8	9.95	4.6	35.6	60.1	25.1	2.85	1.01	1.33	0.61	115.8	28.5	340	10.86	50.7	105	9.62	8.9	2.75	0.78	36.7	123
LF	Female	5.05	28-32W	<1500g	Vaginal birth	Formula	No	Yes	No	No	No	Yes	No	No	Yes	No	No	2.61	4.7	1.09	155	1.43	258.5	5.7	13.9	19.1	148.7	97	11.76	4.1	113.2	41.2	11.6	3.72	1.28	2.4	0.19	28.8	16.3	507	11.99	56.2	84	17.67	12.1506	6.74	0.53	30.6	100
LF	Male	5.08	>37W	2500-4000g	Cesarean delivery	Formula	No	Yes	No	No	No	Yes	No	No	Yes	No	No	1.78	4.3	0.9	143	1.32	91	11.7	78.6	23.8	65.7	50	8.2	1.7	73.8	48.7	20.1	2.26	0.44	0.97	2.47	1430	45.6	2030	15.55	89.6	385	19.14	10.2	4.86	0.9	31.7	110
LF	Male	6.04	>37W	2500-4000g	Cesarean delivery	Formula	No	Yes	No	No	Yes	Yes	No	No	Yes	No	Yes	1.91	4.1	0.73	140	1.86	70.2	6	17.6	21.7	110.5	58.7	9.89	3.4	80.4	49.6	16.8	3.63	0.88	2.04	1.49	35.8	11.1	398	3.21	48.4	129	18.71	10.3	3.84	0.25	43.4	152
Non-LF	Female	5.06	28-32W	<1500g	Cesarean delivery	Formula	No	Yes	No	No	No	No	No	No	No	No	No	2.52	4.3	0.75	140	1.64	163	2.1	31.9	19.1	111	189.3	7.12	3.7	203.8	40.7	11.3	3.69	1.29	2.37	0.15	72.2	33.5	432.9	3.9	93.7	95	15.59	11.4	6.24	0.67	34.8	121
Non-LF	Female	5.07	28-32W	<1500g	Vaginal birth	Formula	No	Yes	No	No	No	Yes	No	No	No	No	No	2.36	3.7	0.8	136	1.72	354.6	2	23.9	23.6	74.2	68.8	8.84	5.4	92.4	45.5	15.6	3.73	0.83	2.67	0.24	81.5	31.5	274.9	1.99	56.5	99	15.64	13.3	4.69	0.76	39.2	132
Non-LF	Male	5.13	28-32W	1500-2500g	Cesarean delivery	Formula	No	Yes	No	No	No	No	No	No	No	No	Yes	1.85	3.3	0.57	143	1.93	117.5	3.9	15.7	19.1	88.2	172.6	9.47	2.6	185.7	43.2	14.2	2.4	0.66	1.55	0.63	138.7	16.2	506.1	2.61	65.1	64	9.34	12	3.79	0.29	31.7	112
Non-LF	Female	6.58	>37W	>4000g	Cesarean delivery	Formula	No	Yes	No	No	No	No	No	No	No	No	No	2.38	4.9	0.87	139	2.26	128	22.5	102.8	17.9	82.5	55.8	11.19	3.4	73.7	48.4	16.4	2.31	0.62	1.02	1.48	1763.9	71.5	1172.2	1.01478	33.3	132.5	10.77	9	3.13	0.39	28.9	99
LF	Female	5.05	>37W	2500-4000g	Cesarean delivery	Formula	No	No	No	No	No	Yes	No	No	Yes	No	No	2.41	5.5	1.07	136	2.91	207.4	19.1	97.9	18.8	470.6	22.6	7.38	7.3	41.4	45	13.7	1.6	0.58	0.7	0.08	2205.36	747.9	821.9	3.62	63.1	216	34.84	11.4	4.62	0.13	71.1	247
Non-LF	Male	5.03	28-32W	<1500g	Cesarean delivery	Formula	No	Yes	No	No	No	Yes	No	No	No	No	No	2.34	4.7	0.86	137	1.89	296.8	11.9	20.6	19.1	108.2	19.8	10.01	5.8	33.5	40.9	11.1	2.55	0.96	1.26	0.16	203.8	30.8	302.3	1.91	45.1	81	16.74	11.4	7.1	1.16	43.4	148
Non-LF	Male	5.08	>37W	2500-4000g	Vaginal birth	Formula	No	No	No	No	No	Yes	No	No	Yes	No	No	2.41	5.1	0.95	140	1.66	169.2	10.2	170.4	18.5	204.8	25.2	8.98	3.6	43.7	57.9	21.5	1.8	0.84	0.56	0.16	501.2	124.5	613.9	4.18	92.7	239	12.7	10.1	5.03	0.44	45.9	156
Non-LF	Male	17.52	>37W	>4000g	Cesarean delivery	Formula	No	No	No	No	No	Yes	No	No	No	Yes	No	2.31	4.5	0.79	138	1.59	168.4	13.3	39	22.5	350.7	12.6	14.18	4.1	35.1	55.5	24.3	4.46	0.84	2.92	1.46	39.7	35.5	325.1	1.31	45.4	150	12.33	9.6	4.31	3.26	40.8	134
Non-LF	Female	5.11	>37W	2500-4000g	Cesarean delivery	Formula	No	Yes	No	No	No	No	No	No	No	No	No	2.21	3.8	0.84	139	1.57	92.3	37.2	43.7	17	35.8	21.5	8.44	14.6	27.9	51.3	20.8	0.539214	0.423042	0.91	0.97	123.5	42.2	703.3	3.01	86.9	451.4	9.1	10.1	4.17	0.27	46	158
Non-LF	Male	5.02	28-32W	<1500g	Cesarean delivery	Formula	No	Yes	No	No	No	Yes	No	No	No	No	No	2.24	4.3	0.87	138	2.83	192	19	52	22.6126	480	26.1	9.51671	20.2998	48.7097	36.2	14.1	1.83	0.688296	0.728451	0.16	271	371.981	1149	2.15	38.3	264	16.25	9.8	10.2	0.21	43.9	153
Non-LF	Female	6.24	>37W	2500-4000g	Vaginal birth	Formula	No	Yes	No	No	Yes	No	No	No	Yes	Yes	No	2.5	5	0.94	138	2.28	241.1	11.4	14.9	19.4	496.8	9.8	11.47	9.6	29.2	54.5	20.3	2.86	0.81	1.51	0.64	41.7	14.5	266.2	2.81	60	120	16.42	10.7	5.81	2.64	35.5	117
Non-LF	Female	5.46	28-32W	2500-4000g	Cesarean delivery	Formula	No	Yes	No	No	No	No	No	No	Yes	No	Yes	2.3	4.3	0.91	135	2.07	202.8	6.4	19.2	24.9	30	34.2	8.07	4.2	59.1	41.8	11.9	2.43	1.09	0.97	0.15	103.1	29.8	277.5	1.2	53	66	10.56	11.3	5.75	0.27	36.2	118
Non-LF	Female	5.06	>37W	1500-2500g	Vaginal birth	Formula	No	No	No	No	No	No	No	No	No	No	No	2.54	4.9	0.95	135	1.78	179.2	11.4	42.7	19.9	114.2	33	8.51	3.3	52.9	65.1	26.4	1.89	0.82	0.65	0.54	532.9	75.9	726.6	4.1	129.7	429	13.69	9.3	3.03	0.29	65.3	235
LF	Male	5.05	28-32W	1500-2500g	Cesarean delivery	Formula	No	Yes	No	No	No	Yes	No	No	No	No	No	2.44	4.8	0.86	138	1.68	239	5.8	19.8	17.3	79.3	22.4	5.99	5.5	39.7	51.1	17.3	1.7	0.52	0.67	0.43	35.7	19.5	230.4	3.06	44.9	131	13.46	10.6	7.43	2.21	39.2	134
Non-LF	Male	5.24	32-37W	2500-4000g	Cesarean delivery	Formula	No	Yes	No	No	No	Yes	No	No	Yes	Yes	Yes	2.01	4.9	0.88	140	2.62	158	28	97	20.1044	580	39.5	3.70711	22.8616	59.5954	39.8	15.7	1.63	0.325334	0.120762	0.31	540	249	1012.95	3.17	74.6	431.1	18.76	10.2	6.04	0.21	41.3	151
Non-LF	Male	5.15	32-37W	1500-2500g	Cesarean delivery	Formula	No	Yes	No	No	No	Yes	No	No	No	No	No	2.27	4.1	0.79	140	1.4	65	30	58	21.6343	27	20.7	7.68213	25.3184	42.3595	38.6	15.4	1.47694	0.220764	0.0578253	0.38	247	76	1930	3.09	88.2	541.5	17.47	10.2	9.26	0.4	17.5	59
LF	Male	5.04	>37W	<1500g	Cesarean delivery	Formula	No	No	No	No	No	No	No	No	No	No	No	2.36	5.1	0.96	136	1.48	417.1	67.6	146.7	44.1	194.9	21	11.67	29.8	65.1	55.1	17.2	3.13	0.91	1.75	1.04	255.9	41.1	361.6	4.47	34.5	102	7.07	10.5	3.27	0.15	28.9	95
Non-LF	Male	8.37	>37W	2500-4000g	Vaginal birth	Formula	No	No	No	No	No	No	Yes	No	No	No	No	1.57	2.9	0.79	150	3.99	116	26	57	17	120	256.8	15.9468	12.3	261.7	63.5	25.5	2.21	0.848745	1.05384	2.08	758	45	1257	16.32	220.7	870.9	13.24	10.4	3.33	0.02	50.4	185
Non-LF	Female	5.07	32-37W	1500-2500g	Cesarean delivery	Formula	No	Yes	No	No	No	Yes	No	No	No	No	No	1.85	3.8	0.69	145	1.76	132.8	13.4	45.7	17.3	115.1	11.5	5.25	3.1	28.8	47	18.3	1.52	0.36	0.61	0.96	685.5	32	507.7	8.24	32.7	133	24.56	10.6	5.15	0.79	41.7	145
Non-LF	Male	5.04	28-32W	<1500g	Cesarean delivery	Formula	No	Yes	No	No	No	Yes	No	No	Yes	No	No	2.66	4.9	0.7	140	1.38	151.6	8.8	35.1	18.5	37.2	9.8	5.39	5	19	56.5	22.2	1.63	0.42	0.72	0.37	67.2	38.9	360.5	1.63	72.2	156	14.79	12	7.49	2.17	34	116
Non-LF	Female	5.05	>37W	2500-4000g	Cesarean delivery	Formula	No	Yes	No	No	No	Yes	No	No	No	No	No	2.12	4.3	0.83	137	1.82	121.9	12.3	64.8	28.2	316.159	27.2	6.82	3.7	55.4	52.2	20.9	1.78	0.75	0.69	0.19	411.8	86.7	527.5	2.35	92.2	396	13.94	9.8	2.88	0.78	60.1	204
Non-LF	Male	28.99	>37W	2500-4000g	Cesarean delivery	Formula	Yes	No	No	No	No	Yes	No	No	No	No	No	2.46	7.71869	1.46	115	4.97	352.6	54.6	63.6	30.7	311.7	29.3	16.14	8.7	60	66.7	26.2	1.82	0.39	0.92	1.3	102.4	78.8	413.9	23.91	198.7	835	14.04	10.3	8.74	0.03	47.2	169
Non-LF	Male	17.57	28-32W	<1500g	Cesarean delivery	Formula	No	No	No	No	No	Yes	No	Yes	Yes	No	No	2.25	3.9	0.68	137	1.16	164.8	62.8	33.9	18.5	157.4	9.1	11.72	2.7	17.3	65.2	32.1	2.47	0.61	1.38	1.88	19.9	8.6	270.4	6.38	42	64	21.51	9.3	9.72	0.77	28.9	94
Non-LF	Female	5.23	32-37W	1500-2500g	Cesarean delivery	Formula	No	No	No	No	No	Yes	No	No	No	No	No	2.58	5.2	0.87	138	2.54	136.6	13.6	41	29.2	301	20.6	8.74	10.1	49.8	53.4	21.5	2.03	0.84	0.77	0.21	188.4	66.8	525.1	5.09	110	137	21.71	9.7	6.83	0.6	46.8	157
Non-LF	Female	5.04	>37W	1500-2500g	Cesarean delivery	Formula	No	No	No	No	No	Yes	No	No	Yes	No	No	2.11	4.6	0.71	137	1.51	116	11.1	44.2	18.2	504.8	22.6	4.89	4.2	40.8	47.7	16.1	2.56	1.45	0.87	0.28	217.7	82.9	418.5	3.35	86.6	305	7.66	9.5	3.43	0.23	49.7	177
Non-LF	Female	28.94	>37W	2500-4000g	Vaginal birth	Formula	No	No	No	Yes	No	No	Yes	No	Yes	No	No	2.59	5.5	0.95	139	2.66	208.2	90.1	123	17	189.6	2.8	10.98	5.1	5.8	64.3	29.9	3.96	0.77	2.7	1.32	52.6	35.2	338.4	3.17	34	96	12.92	10.1	6.75	1.03	31.4	100
Non-LF	Male	16.9	>37W	2500-4000g	Cesarean delivery	Formula	No	No	No	No	No	Yes	No	No	No	No	No	2.58	5.6	0.85	136	2.59	225.3	21.4	31.1	22.7	352.8	61.9	11.66	10.5	84.6	54	18.9	3.43	1.58	1.64	0.75	151.7	58.5	351.9	2.93	62.9	94	15.97	11.2	7.85	0.6	40.9	151
Non-LF	Female	5.06	28-32W	<1500g	Cesarean delivery	Formula	No	Yes	No	No	Yes	Yes	No	Yes	Yes	No	No	2.18	4.7	0.93	136	2.13	225.4	8.6	13.1	26.8	189.8	34.3	8.97	8.3	61.1	46.8	14	2.21	1.08	0.78	0.55	148.8	17	191.5	1.08	41.1	63	9.42	9.9	5.68	0.61	43.1	143
Non-LF	Male	5.04	>37W	2500-4000g	Cesarean delivery	Formula	No	No	No	No	No	Yes	No	No	Yes	No	No	2.41	4	0.92	139	1.54	153.7	17.8	59.4	18.6	144.9	45	8.83	4.8	63.6	57.3	20.1	1.61	0.76	0.65	0.31	899.6	73	596	4.66	101	332	17.73	9.5	5.22	0.08	57.5	199
Non-LF	Male	5.07	>37W	<1500g	Vaginal birth	Formula	No	No	Yes	No	No	Yes	No	No	No	No	No	2.12	4.8	0.91	134	2.08	154	19	42	17	225	44.4	8.95886	12.3	44.4	41.4	16.9	2.8	1.00163	1.15081	0.29	203	73	843	1.7	56.7	266.3	6.54	10.1	1.38	0.08	52.7	195
LF	Male	5.04	28-32W	1500-2500g	Cesarean delivery	Formula	No	Yes	No	No	No	Yes	No	Yes	No	No	No	2.26	4.8	1.54	135	3.32	227	6	776	19.3896	1213	55.6	6.02658	11.4341	74.9739	53	23.1	2.46	0.846634	0.791517	0.32	93	82	1108	3	51.3	372.1	15.46	10.3	4.22	0.72	58	211
LF	Female	12.84	>37W	2500-4000g	Cesarean delivery	Formula	Yes	No	No	No	No	No	No	No	Yes	No	No	2.07	5.9	0.88	129	1.86	200	109	421	18.0256	389	156.3	6.9079	38.7584	174.303	44.7	18.7	1.47	0.544348	0.665252	0.27	180	35	2117.79	3.41	57.7	299.3	33.67	11.0154	4.37	0.02	30.1	106
Non-LF	Female	8.15	>37W	2500-4000g	Cesarean delivery	Formula	No	No	No	No	No	No	No	No	No	No	No	2.24	3.9	0.81	140	2.29	116	27	71	20.0754	106	233.8	8.156	32.1812	253.921	58.9	24.3	2.11	0.457138	1.28859	0.7	208	43	1108	2.21	49.6	127	9.68	11.2	2.34	0.36	46.4	147
Non-LF	Female	5.24	32-37W	1500-2500g	Cesarean delivery	Formula	No	Yes	No	No	No	Yes	No	No	Yes	No	No	2.19	4.2	0.68	143	1.69	152.2	5.2	19.3	19.1	103.5	169.4	7.08	4.8	185.6	40	10.5	2.26	0.66	1.87	0.08	36.7	30.2	482.3	8.3	33.7	92	5.51	10	2.14	0.5	46.9	161
Non-LF	Female	5.2	>37W	2500-4000g	Cesarean delivery	Formula	No	Yes	No	No	No	Yes	No	No	No	Yes	No	2.03	3	0.9	140	1.92	170.2	38.4	24.7	22.3	178.5	19.6	8.73	1.4	41.9	51.1	16.5	1.53	0.97	0.32	0.15	284.4	40	529	3.21	50.4	175	23.74	7.8	1.53	0.03	32.3	138
Non-LF	Male	5.09	>37W	>4000g	Vaginal birth	Formula	No	Yes	No	No	No	No	No	No	No	No	No	2.46	4.1	0.82	138	1.54	146.8	21.8	72.4	19.2	85	15	12.68	4.8	34.2	55.1	20.5	1.42	0.72	0.46	0.57	154.72	95	588.9	4.15	82.4	336	9.7	9.1	2.15	0.58	40.1	141
Non-LF	Male	5.05	28-32W	<1500g	Cesarean delivery	Formula	No	Yes	No	No	No	Yes	No	No	Yes	No	No	2.24	4.8	0.88	132	2.04	299	27.6	20.8	17	205.3	5.4	14.42	3.2	8.7	56.3	21.2	2.99	1.02	1.49	0.82	64.8	16.1	218.4	3.93	26.2	81	10.16	10.1	5.68	0.52	45.4	154
Non-LF	Female	5.1	28-32W	<1500g	Cesarean delivery	Formula	No	Yes	No	No	No	Yes	No	No	No	No	No	2.76	4.6	1.09	145	1.56	214.4	5	22.1	19.1	214.2	186.9	10.44	3.3	203.5	41.8	10.9	1.48	0.66	1.07	0.09	101.3	40.7	426.9	7.2	46.4	72	8.72	10.1	3.99	0.37	46.7	158
Non-LF	Female	5.05	32-37W	1500-2500g	Cesarean delivery	Formula	No	Yes	No	No	No	Yes	No	No	No	No	No	2.46	5.6	1.25	143	3.16	139.9	7.4	32	17.6	147.2	256.1	12.47	3	273.7	57.9	22.7	2.73	1.62	1.36	0.15	364	32.3	464.8	7.17	85.8	94	7.82	10.8	1.31	0.81	54.9	179
Non-LF	Male	5.03	28-32W	1500-2500g	Cesarean delivery	Formula	No	Yes	No	No	No	Yes	No	Yes	No	Yes	No	2.31	4	0.8	142	1.07	197.4	44.9	23.1	30.6	54.5	13	6.53	11.1	43.6	45	19	3.46	1.15	1.65	0.92	34.1	36.4	374.4	5.82	53.6	114	8	11.7	3.85	0.16	39.8	142
Non-LF	Male	5.03	28-32W	<1500g	Cesarean delivery	Formula	No	Yes	No	No	No	Yes	No	No	No	No	No	2.26	3.5	0.86	141	1.51	185.8	5.3	25	19.1	113.1	151.8	8.07	3.6	167	43.4	12.2	2.19	1.38	0.96	0.35	149.7	28.4	416	4.75	88.5	81	7.71	10.2	2.73	0.22	37.9	110
LF	Female	5.02	32-37W	1500-2500g	Cesarean delivery	Formula	No	Yes	No	No	No	Yes	No	No	Yes	No	No	2.29	3.7	0.89	144	1.33	148.1	12.5	22.8	18.1	167.1	178.5	11.03	4.6	196.6	50.1	15.4	1.5	0.88	0.79	0.12	134.7	33.2	530.4	6.96	44.3	82	10.94	10.3	3.61	0.47	43.8	168
Non-LF	Female	5.04	>37W	2500-4000g	Cesarean delivery	Formula	No	No	No	No	No	Yes	No	No	Yes	No	No	1.53	4.2	0.79	144	3	114.2	11.1	24.4	18.5	68	112.5	7.58	1.5	124.3	48.9	18.4	2.55	0.86	1.32	0.7	257.4	18.4	408.2	7.09	65.3	203	15.95	9.9	3.64	0.46	43.1	149
Non-LF	Male	7.4	32-37W	2500-4000g	Cesarean delivery	Formula	No	No	Yes	No	No	No	No	No	No	No	No	2.26	4.3	0.73	141	1.81	155.4	10.2	16.7	30.2	88.4	28.3	7.95	12.9	58.5	43.8	16.4	3.23	0.76	0.85	0.97	26.2	11.7	217	3.94	39.8	81	10.09	10.7	2.3	0.09	25.8	91
Non-LF	Male	5.11	28-32W	<1500g	Cesarean delivery	Formula	No	Yes	No	No	No	Yes	No	Yes	No	No	No	2.51	5.5	0.73	129	1.22	337.5	8.2	25.1	30.5	78.6	35.1	11.02	15.2	65.6	53.5	21.3	3.99	1.1	2.8	0.62	75.3	23.9	212.8	6.03	70.1	87	13.24	11	4.77	0.58	28.3	100
Non-LF	Female	5.06	32-37W	1500-2500g	Cesarean delivery	Formula	No	Yes	No	No	No	Yes	No	No	No	Yes	No	2.31	4.4	0.94	142	2.41	211.6	9.9	26.9	22.4	252.6	31.7	7.49	5.9	54.1	48.7	15.9	2.39	1.49	0.6	0.24	197.1	41.1	544	0.73	63.5	88	9.62	10.5	4.11	0.48	55.2	180
Non-LF	Male	5.06	28-32W	<1500g	Cesarean delivery	Formula	No	Yes	No	No	No	No	No	No	No	No	No	2.15	3.9	0.74	150	2.5	246.1	3.3	51.8	35.4	463	80.3	6.59	32.7	115.7	55.2	23.8	2.62	1.05	1.16	1.4	105	33.5	580.3	9.18	118.8	171	18	12	8.43	0.42	52.9	178
Non-LF	Female	5.04	28-32W	<1500g	Cesarean delivery	Formula	No	Yes	No	No	No	Yes	No	Yes	Yes	No	No	2.49	4.7	0.75	137	1.63	312.9	6.6	27.4	19.1	65.5	118.4	11.05	10.6	133.3	47.1	16	3.86	1.55	2.32	0.13	109.9	41.1	429.5	5.14	80.8	91	9.68	11.9573	4.41	0.63	39.3	129
Non-LF	Female	5.05	32-37W	<1500g	Cesarean delivery	Formula	No	No	No	No	No	Yes	No	No	No	No	No	2.19	5.2	0.75	136	1.45	230.2	7.7	11.2	24	77.8	34.8	8.47	5.2	58.8	43.7	13.4	3.93	1.31	2.57	0.74	52.9	26.5	233	2.39	58.1	66	8.74	11	2.21	0.33	29	92
Non-LF	Female	5.06	32-37W	1500-2500g	Cesarean delivery	Formula	No	Yes	No	No	No	No	No	No	No	No	Yes	2.45	4.3	0.86	140	1.53	299.5	8.6	34.2	23.5	157.3	48.7	10.13	6	72.2	54	15.3	3.62	1.72	1.65	0.09	201.4	65.9	377	3.67	72.3	209	10.66	10	4.64	0.44	39.6	158
LF	Female	5.24	>37W	2500-4000g	Cesarean delivery	Formula	No	Yes	No	No	No	No	No	No	No	No	No	2.61	5.5	0.72	140	1.85	143.6	22.9	41.9	22.5	65.5	14.9	11.55	16.2	37.4	62	29.4	3.38	0.87	2.26	0.78	114.4	29.8	1554.2	3.6	60.5	68	10.19	11	2.91	0.35	49.1	150
Non-LF	Female	5.06	>37W	>4000g	Vaginal birth	Formula	No	No	Yes	No	No	No	No	No	No	No	No	2.63	5.1	1.11	144	2.07	110.2	6.9	48.6	18.9	458.5	23.9	4.68904	4.1	42.8	60	23.4	2.28	0.92	1.41351	0.38	504.6	108.4	632.2	2.56	129.5	289	14.71	10.3	3.88	0.07	51	184
Non-LF	Male	9.88	>37W	2500-4000g	Cesarean delivery	Formula	No	No	No	No	No	No	Yes	Yes	No	No	No	2.23	4.9	0.9	131	1.71	47	25	48	19.0967	80	190.7	10.5202	8.79999	209.759	46.4	20.9	1.35	0.549973	0.91	0.366989	203	50	1053	3.8	44.6	169.3	5.41	11.2	0.77	0.03	36.2	131
Non-LF	Female	5.06	28-32W	<1500g	Cesarean delivery	Formula	No	Yes	No	No	No	Yes	No	No	No	No	No	1.99	4.5	1.04	139	1.93	163.2	3.4	35.7	24.6	126.8	29.7	8.56	4.3	54.3	37.5	7.5	2.12	0.9	1.02	0.02	211.2	56.8	385.9	2.26	63.7	154	30.02	8.5	4.79	0.07	43.2	181
Non-LF	Male	5.09	>37W	2500-4000g	Cesarean delivery	Formula	No	Yes	No	No	No	No	No	No	No	No	No	2.55	4.5	0.87	138	1.39	114.5	9.4	22.6	23.4	187	22	8.42	6.2	45.4	58.8	19.8	1.59	1.07	0.35	0.26	399.3	31.3	339.8	3.05	66.1	206	20.05	7.8	3.25	0.57	32.8	149
Non-LF	Female	5.07	28-32W	1500-2500g	Cesarean delivery	Formula	No	Yes	No	No	No	Yes	No	No	Yes	No	No	1.93	5.3	0.97	142	2.36	141	20	51	24.4055	76	43.3	6.14176	28.5565	67.7059	36	15.2	2.7169	1.05565	0.918421	0.19	58	66	1237	3.2	42.5	285	26.67	8.8	9.95	0.09	48.4	196
Non-LF	Male	5.17	>37W	2500-4000g	Cesarean delivery	Formula	No	Yes	No	No	No	No	No	No	No	No	No	2.22	5	0.76	137	1.87	132.4	23.4	68.1	20.1	173.4	26.6	8.74	6.4	46.7	53.6	17.1	1.72	1.01	0.45	0.33	2978	119.7	730.9	4.29	132.4	513	30.67	9.9	18.45	0.64	45.4	152
LF	Male	5.05	28-32W	<1500g	Cesarean delivery	Formula	No	Yes	No	No	No	Yes	No	Yes	No	No	No	1.33	4.5	1.16	141	2.54	98.8	5.7	44.8	19.1	38	143.8	3.61	12.6	159.3	34.1	8.9	1.03	0.48	0.32	0.21	266.7	38.1	724.9	6.2	90.6	114	8.45	12.7873	2.2	0.2	53.1	178
Non-LF	Male	5.04	32-37W	1500-2500g	Cesarean delivery	Formula	No	Yes	No	No	No	No	No	No	Yes	No	No	2.42	4	0.87	145	1.6	187.7	4.5	20.4	19.1	176.9	124.8	6.45	12.4	138.3	41.2	13.6	2.52	1.28	1.32	0.14	73.9	17.2	368.7	4.86	101.5	108	5.44	11.7	2.22	0.58	46.9	167
Non-LF	Male	5.05	28-32W	<1500g	Cesarean delivery	Formula	No	Yes	No	No	No	No	Yes	No	No	No	No	2.36	2.8	0.94	148	1.52	131.2	6	21.4	19.1	102.6	71	10.77	16.5	83.6	44.7	14.6	2.21	1.11	1	0.31	89.1	30.7	419.8	4.77	75.2	115	13.09	9.4	5.54	0.51	37.2	158
Non-LF	Female	5.17	>37W	<1500g	Cesarean delivery	Formula	No	Yes	No	No	No	No	No	No	Yes	No	No	2.58	3.7	0.61	139	1.09	139.3	6.1	26.1	25.1	84.5	41.8	4.99	16	66.9	43.6	14.8	2.3	0.87	1.39	0.58	103.8	16.5	393.8	3.44	47.8	95	12.01	11.2	4.13	0.55	46.5	164
Non-LF	Male	5.12	>37W	2500-4000g	Cesarean delivery	Formula	No	Yes	No	No	Yes	Yes	No	No	Yes	No	No	2.27	4.2	0.88	137	2.46	154.6	13.9	55.8	23.1	175.2	21.4	7.69	8.3	44.5	49.1	14.2	2	1.26	0.49	0.2	819	91.4	406.8	3.26	69.6	281	13.6	10.1	2.78	0.53	44.4	157
Non-LF	Female	5.08	32-37W	1500-2500g	Cesarean delivery	Formula	No	No	No	No	No	Yes	No	No	No	No	No	2.29	3.5	0.94	142	1.94	133.5	7.7	40.3	19.4	118.8	226.5	6.07	8	245.9	45.7	11.6	2.28	1.24	1.2	0.18	256.2	35.8	522.8	2.59	104.7	106	11.03	10.3	3.42	0.32	64.1	243
LF	Male	14.69	>37W	1500-2500g	Vaginal birth	Formula	Yes	No	No	Yes	No	No	Yes	No	No	No	No	2.38	4.7	0.77	136	2.05	97	7.9	23.8	19.1	199.1	2.7	6.61	14.5	15.1	50.4	20.7	2.67	0.51	1.32	1.29	157.6	29.3	350.5	2.55	66.4	145	34.96	10.4	4.2	0.18	44.3	150
Non-LF	Male	5.16	28-32W	<1500g	Cesarean delivery	Formula	No	Yes	No	No	No	Yes	No	No	No	No	No	2.18	4.7	0.99	137	1.65	246.8	9	19.6	18.5	69.1	144.5	8	23.5	154.9	45.3	12.2	2.69	1.01	1.98	0.26	102.9	23.7	275.4	2.95	57.3	41	13.08	11.9	4.41	1.09	43.4	145
LF	Male	7.04	>37W	1500-2500g	Cesarean delivery	Formula	No	No	No	No	Yes	Yes	No	No	No	No	No	2.92	4.9	0.74	139	1.35	151.8	8.4	22.8	29.3	421.2	39.7	8.81	55.1	69	43.8	14.6	4.43	1.39	2.4	1.21	149.5	21	500.6	7.76	37.9	117	6.85	11.4	2.65	0.34	40.4	156
Non-LF	Male	6.58	>37W	2500-4000g	Vaginal birth	Formula	No	No	No	No	No	Yes	No	No	Yes	No	No	2.08	4.4	0.79	142	2.2	141	22	48	22.1126	239	296.6	10.5376	38.527	318.678	51.9	21.6	1.57	0.624149	0.643867	0.67	334	35	1217	4.54	53.2	269	19.39	9.5	5.14	0.81	52.2	183
Non-LF	Female	5.15	32-37W	1500-2500g	Cesarean delivery	Formula	No	Yes	No	No	No	Yes	No	No	No	No	No	2.19	3.8	0.81	142	1.3	96.3	7	24.4	22.5	68.3	57.7	6.69	11	80.2	43.8	14.2	3.05	1.11	1.79	0.56	45.6	20	440.3	2.52	84	119	12.17	11.1	3.81	0.58	55.2	188
Non-LF	Male	5.13	32-37W	1500-2500g	Cesarean delivery	Formula	No	Yes	No	No	No	Yes	No	No	Yes	No	No	2.21	5	0.93	136	2.27	197.9	9.9	72.6	21.2	149.3	28.9	8.89	11.4	50.1	44	10.6	2.55	1.05	1.26	0.65	438.6	56.7	579.5	3.28	88	432	13.28	10.2	3.9	0.81	40.4	132
LF	Male	5.07	32-37W	1500-2500g	Cesarean delivery	Formula	No	Yes	No	No	No	Yes	No	No	No	No	No	2.16	3.7	0.87	140	0.88	145.3	2.7	13.3	19.1	160.9	178.4	6.96	7.1	194.7	36.3	8.7	1.69	0.91	0.87	0.13	30.2	18.5	207.6	4.03	53.4	38	15.27	10.7	6.21	0.26	35.6	123
LF	Male	5.13	>37W	2500-4000g	Cesarean delivery	Formula	No	Yes	No	No	Yes	No	No	No	Yes	No	No	2.12	4.3	0.9	139	1.59	305.129	25.6313	20.4	19.1	68.0337	58.6751	10.752	22.9171	73.037	51.7118	17.0719	1.65	0.64	0.81	0.09	55.8	22.2	500	0.69	52.3	119	10.36	9.1	5.65	0.46	29.8	128
Non-LF	Female	5.06	28-32W	1500-2500g	Cesarean delivery	Formula	No	Yes	No	No	No	No	No	No	No	No	No	2.59	4.8	0.76	138	1.48	114.8	3.6	5.1	18.8	294.9	96.6	11.18	8.9	115.4	50.6	16	4.4	1.27	3.32	0.11	36.4	13.9	318.9	5.92	47.5	82.3	15.65	11.5	6.61	0.94	40	131
Non-LF	Male	5.04	28-32W	1500-2500g	Cesarean delivery	Formula	No	Yes	No	No	No	Yes	No	No	No	No	No	2.15	4.6	0.87	136	1.24	352.7	7.4	19.9	17.7	69.4	7.5	5.27	11.6	25.2	42.6	17.5	3.19	0.6	2.14	0.72	34.3	9.7	260.6	1.05	45.9	85	16.69	13.3	7.76	0.41	24.6	82
Non-LF	Male	5.02	28-32W	1500-2500g	Cesarean delivery	Formula	No	Yes	No	No	Yes	Yes	No	Yes	No	No	No	2.35	3.8	0.8	142	2.22	125.1	3.9	27.2	18.5	144.3	228.2	7.59	13.3	246.7	39.3	8.2	1.78	0.85	1.32	0.16	193.8	24.2	574.6	4.07	59.7	113	14.81	12.3	5.56	0.26	65.3	248
Non-LF	Female	20.39	>37W	2500-4000g	Cesarean delivery	Formula	No	No	No	No	No	Yes	No	No	No	No	No	2.4	5.4	0.85	138	1.97	135.7	22.7	36.9	17	217.9	6.9	11.22	10.1	13.9	51.8	16.2	2.93	1.6	1.08	0.59	121.4	26.8	231.4	1.51	43	131	13.97	9.9	4.94	3.93	27.9	104
LF	Male	28.99	28-32W	<1500g	Cesarean delivery	Formula	No	Yes	No	Yes	No	No	No	No	Yes	No	No	2.44	3.7	0.96	149	2.16	270.4	13	41.6	41.7	26.4	16.7	7.94	29.7	58.4	58.5	20.4	1.81	0.37	1.09	0.97	198.2	27.1	375.2	8.57	75.4	149	13.72	11.0821	3.89	0.93	32.2	111
Non-LF	Male	5.08	32-37W	1500-2500g	Cesarean delivery	Formula	No	No	No	No	No	Yes	No	No	No	No	Yes	2.66	4.7	0.94	138	1.09	284.3	11.2	24.3	18.8	322.4	153.1	8.22	22.3	171.9	45.7	12.3	3.41	1.52	2.16	0.17	84.7	24.6	337.7	4.5	67.7	91	6.39	11.3	3.73	0.21	40.7	149
Non-LF	Female	22.68	32-37W	2500-4000g	Cesarean delivery	Formula	No	Yes	No	No	No	Yes	No	No	Yes	No	No	2.4	4.5	0.87	138	1.73	678.9	7.6	25.8	23.5	99.6	48.2	14.33	5.6	71.7	50.9	12.1	4.42	2.05	2.2	0.21	82.8	15.6	240.1	8.44	88.5	121	23.82	10.7755	8.32	0.12	40.9	134
Non-LF	Male	28.99	>37W	2500-4000g	Cesarean delivery	Formula	No	No	No	No	Yes	Yes	No	No	No	No	No	2.61	5	0.94	138	2.18	225.3	15.7	27.4	18.4	99.4	29.4	11.61	13.2	47.8	55.5	14.2	2.53	1.3	1.1	0.85	160.5	27.3	273.3	2.68	52.6	117	8.71	9.4	5.34	0.31	32.1	113
Non-LF	Female	14.26	>37W	2500-4000g	Cesarean delivery	Formula	No	No	Yes	Yes	No	Yes	No	No	No	No	No	2.79	4.9	0.93	138	1.55	80.9	8.6	25	29.2	133.7	48	10.33	5.8	77.2	55.6	12.7	3.05	1.08	1.59	1.17	332.9	33.5	307.3	4.31	62.1	121	14.51	10	5.31	1.39	51.7	176
Non-LF	Male	5.5	>37W	2500-4000g	Cesarean delivery	Formula	No	No	No	No	Yes	No	No	No	No	No	No	2.28	5.4	0.77	137	1.78	122.4	10.6	68.2	18.6	154.2	42.8	7.65	5.7	61.4	46	11.2	1.25	0.54	0.56	0.49	711.9	49.5	616	2.61	73.6	399	18.09	9.2	6.55	1.22	54.2	187
Non-LF	Female	5.03	28-32W	<1500g	Cesarean delivery	Formula	No	No	No	No	No	No	No	No	No	No	No	2.32	4.4	1.03	135	2	305.6	4.9	18	17.6	46.3	20.5	6.21	12.1	38.1	43	11	2.97	0.98	1.77	0.38	93.2	35.8	250.1	0.67	42.7	94	10.03	9.1	6.02	0.57	22.6	98
Non-LF	Female	5.03	32-37W	1500-2500g	Cesarean delivery	Formula	No	No	No	No	No	Yes	No	No	No	No	No	2.55	5.2	0.77	136	1.72	118.6	5.3	30.8	19.1	42.7	174.1	5.23	6.1	188.9	43	11.6	2.21	0.81	1.43	0.27	110	17.3	383.8	1.59	62.4	111	7.11	10.8	4.07	0.68	37.9	135
Non-LF	Female	15.38	>37W	2500-4000g	Cesarean delivery	Formula	No	Yes	No	No	No	No	No	No	Yes	No	No	2.13	3.7	0.56	142	1.95	64.8	32.2	37	18.5	134.6	23.1	10.85	8.7	33.9	55.3	16.1	2.93	0.91	1.79	0.88	176.9	68.7	601.9	0.93	52.6	92	8.98	9.1	4.62	0.42	45.5	156
Non-LF	Female	5.1	32-37W	<1500g	Cesarean delivery	Formula	No	Yes	No	No	No	Yes	No	No	Yes	No	No	1.5	3.8	0.45	137	1.96	372.4	17	28.8	17	213.3	5.9	6.2	22.9	12.5	43.5	14.4	2.4	0.74	1.38	0.74	107.5	22.5	226.3	2.82	29.9	72	10.93	10.3106	3.46	0.82	42.8	139
Non-LF	Male	5.05	32-37W	1500-2500g	Cesarean delivery	Formula	No	No	No	No	No	No	No	No	No	No	No	2.25	3.7	0.94	143	2.55	147.9	3.7	26.5	19.1	436.8	197.9	10.6	12.4	213.9	43.4	10.4	2.71	1.38	1.51	0.09	96.8	30.6	467.8	5.98	87.7	110	18.78	9.16497	6.57	1.05	35	119
Non-LF	Male	10.6	32-37W	1500-2500g	Vaginal birth	Formula	No	No	Yes	No	No	Yes	No	No	No	No	No	2.3	5.5	0.79	140	3.9	149.5	4.7	13.1	19.7	99.3	27.2	7.72	4.8	46.9	51.6	13.9	4.71	1.33	1.98	0.43	92.8	25.7	261.7	4.83	35.5	108	14.53	11.6	8.02	0.45	42.4	146
Non-LF	Male	5.33	>37W	2500-4000g	Vaginal birth	Formula	No	No	No	No	No	No	Yes	No	No	No	No	2.02	4.3	0.76	139	1.61	158.4	28.7	339.1	20.7	143.1	42.3	8.2	6.8	63	52.1	15.8	1.45	0.68	0.52	0.46	789.4	39.3	977.076	5.11	88.5	333	13.05	10.3	2.03	0.15	43.4	157
Non-LF	Male	5.04	>37W	1500-2500g	Cesarean delivery	Formula	No	No	No	No	No	Yes	No	No	Yes	No	No	2.35	6.1	0.82	140	1.7	170	17	86	19.4213	134	42.4	11.3693	45.5612	61.8667	66.2	23	0.545847	0.668345	0.91	0.62	259	143	453.684	4.83	62.5	384	14.51	10.0779	5.47	0.17	48.3	154
LF	Male	5.16	28-32W	1500-2500g	Cesarean delivery	Formula	No	Yes	No	No	No	No	No	No	Yes	No	No	2.08	3.7	0.77	139	2.07	489.3	86.1	138.8	66.2	90.8	27	8.28	40.4	93.2	43.6	9.9	1.7	0.34	0.95	0.63	135.5	29	363.9	5.9	47.8	73	9.29	12.1	5.63	0.77	26.6	91
Non-LF	Male	5.17	28-32W	<1500g	Cesarean delivery	Formula	No	No	No	No	No	No	No	No	Yes	No	No	2.69	4.1	1.07	139	1.06	585.6	5.1	23	23.9	39.8	46.5	6.92	12.3	70.4	49.3	14.7	2.09	0.77	1.15	0.59	75.1	26.2	276.4	4.6	53.9	98	14.15	13.3	7.21	0.26	27.7	95
Non-LF	Male	5.05	32-37W	1500-2500g	Cesarean delivery	Formula	No	Yes	No	No	No	No	No	No	Yes	No	Yes	2.29	4.4	0.79	136	2.38	127	25	55	19.6765	185	40.2	7.0001	34.3155	59.8459	43.9	17.6	1.36	0.66393	0.171999	0.48	221	203	1258	2.52	55.5	250	13.69	11	7.11	0.25	40.8	142
Non-LF	Male	5.05	28-32W	1500-2500g	Cesarean delivery	Formula	No	Yes	No	No	No	No	No	No	No	No	No	2.01	5.3	0.98	138	2.42	397	8	35.2	19.8	378.9	20.1	9.55	10.7	39.9	42.2	9.3	1.54	0.57	0.77	0.13	142.1	56.7	403.9	2.39	82.6	238	14.01	9.7	5.64	0.13	49.9	165
Non-LF	Male	16.5	>37W	2500-4000g	Vaginal birth	Formula	No	No	Yes	No	No	No	No	No	No	No	No	2.51	3.1	0.97	125	1.98	216	27	93	18.5	203	460.5	19.0289	22.0427	472.313	87.3	30.9	5.59	1.5159	3.1936	3.56	70	27	823	33.37	198	998.2	11.77	11.9	3.82	0.15	48.7	181
Non-LF	Female	5.09	>37W	2500-4000g	Cesarean delivery	Formula	No	Yes	No	No	No	No	No	No	No	No	No	2.4	4.9	0.79	139	1.8	258.1	14.4	41.9	21.4	176.5	19.7	10.79	6.5	41.1	53.8	15.1	1.32	0.58	0.53	0.23	584.8	74	418.2	2.86	78.4	159	16.18	9.9	4.15	0.24	50.9	176
Non-LF	Male	5.11	>37W	2500-4000g	Cesarean delivery	Formula	No	Yes	No	No	No	Yes	No	No	No	No	No	2.32	3.6	0.88	137	2.09	66	115	214	21.3644	59	18.9	9.417	2.73587	40.1943	41.5	19	1.3	0.89	0.852598	0.83	971	256	1021	4.14	72.9	440.4	24.99	9.8	4.99	0.25	19.4	62
Non-LF	Male	5.15	>37W	2500-4000g	Vaginal birth	Formula	No	No	No	No	No	Yes	No	No	No	No	No	2.32	4.7	0.79	140	2.31	223.7	10.2	61.3	24.1	251.8	30.3	14.09	8.2	54.4	55.7	15.9	1.37	0.55	0.6	0.58	1502.51	82.1	633	3.94	134	480	26.12	9.7	6.09	0.17	45.9	165
LF	Female	5.12	28-32W	1500-2500g	Cesarean delivery	Formula	No	Yes	No	No	No	No	No	No	Yes	No	No	2.51	3.9	0.71	138	2.02	369.6	91.3	155.6	65.3	88.2	17.4	7.74	81.5	82.7	48.3	13.6	3.32	0.57	2.4	1.26	69.3	19.6	315.4	5.96	44.3	93	6.43	10.4218	2.94	0.21	33.6	113
LF	Male	5.09	28-32W	1500-2500g	Cesarean delivery	Formula	No	Yes	No	No	No	Yes	No	No	No	Yes	No	2.2	3.6	0.72	141	1.49	198.5	6.5	23.4	21	88.8	12.8	7	7.4	33.8	43.8	11.1	1.28	0.43	0.55	0.34	108.4	28.5	252.6	3.44	30.2	59	7.35	13	4.27	0.25	22.1	74
Non-LF	Male	25.64	>37W	2500-4000g	Vaginal birth	Formula	No	No	No	No	No	Yes	No	No	No	No	No	2.57	4.9	0.76	134	2.3	341.3	16	27.1	19.1	330.5	27	14.06	21.1	46.1	51.5	14.1	3.18	2.04	0.8	1.37	173.5	27.2	284.1	2.71	57.9	142	11.02	11.9	5.68	0.2	42.7	138
Non-LF	Female	5.35	>37W	2500-4000g	Cesarean delivery	Formula	No	Yes	No	No	Yes	Yes	No	No	No	No	No	2.45	4.9	0.95	139	1.8	171.1	9.9	113.2	18.6	100.8	39.2	9.74	4.5	57.8	56.4	18.6	2.03	1.09	0.63	0.55	660.4	46.2	751.3	4.82	123.2	377	13.58	10.4	5.63	0.63	61.4	214
Non-LF	Female	5.39	28-32W	<1500g	Cesarean delivery	Formula	No	Yes	No	No	No	Yes	No	No	Yes	No	No	2.27	4.6	1.03	149	1.82	115.8	10.3	63.3	17	243.1	221.2	10.53	38.3	238.2	54.4	18.6	3.94	0.91	3.08	0.6	146.2	43.4	1302.1	6.98	111.6	157	18.21	9.18068	7.88	0.38	66.5	201
Non-LF	Male	5.09	32-37W	1500-2500g	Cesarean delivery	Breastfeeding	No	Yes	No	No	No	Yes	No	No	No	No	No	2.65	5.2	0.84	140	1.66	118.6	4.5	19.7	19.1	60.5	142.4	11.56	8.3	157.2	46.1	11.8	2.91	1.07	1.78	0.26	107.7	21	348.9	5.63	61.1	85	10.03	9.9	4.82	0.84	46.2	166
Non-LF	Male	5.03	32-37W	<1500g	Cesarean delivery	Formula	No	Yes	No	No	No	Yes	No	No	No	No	No	2.32	3	1.51	135	2.29	183	23.275	104	19.1	415	215.9	10.7228	4.4655	230.709	64.2	33.6	2.59	0.713834	1.20938	1.25	98	120	1078	2.38	42	197.7	18.19	11.2	1.45	0.00717372	32.4	119
Non-LF	Male	5.07	>37W	2500-4000g	Vaginal birth	Formula	No	Yes	No	No	No	Yes	No	No	No	No	No	2.26	4.6	0.77	136	2	118.3	14.6	71.5	22.5	220.3	25.5	9.73	4.3	48	51.6	12.9	2.15	1.32	0.7	0.19	479.6	47	656	3.2	86.4	307	11.43	9.8	4.65	0.38	53	180
Non-LF	Female	5.18	>37W	2500-4000g	Cesarean delivery	Formula	No	Yes	No	No	Yes	Yes	No	No	No	No	No	2.28	4.7	0.93	138	1.68	125.5	10	30.7	18.8	85.1	25.9	12.76	4.9	44.7	54.6	15.7	1.35	0.57	0.66	0.21	211.064	40.6	420.6	2.45	76.5	248	9.96	9.6	3.63	0.17	32.8	104
Non-LF	Male	5.08	28-32W	1500-2500g	Cesarean delivery	Formula	No	No	No	No	No	No	No	No	No	No	No	2.19	4.2	0.96	142	3.19	214.7	15.6	150.5	19.1	220.5	18.2	7.99	7	33.7	35.2	7.1	1.55	0.68	0.69	0.16	637.7	771.2	927.1	4.91	72.3	348	8.81	9.7	2.08	0.07	44.8	155
Non-LF	Male	5.03	>37W	1500-2500g	Cesarean delivery	Formula	No	No	No	No	No	Yes	No	No	No	No	No	2.15	3.6	0.8	139	2.07	142	31	35	21.7586	73	174.9	11.1457	6.9334	196.673	40.3	18.1	1.65	0.9	0.53	0.28	562.8	82.2	436.1	1.98897	43.4	127.9	5.25	10.8	2.28	0.3	42.5	156
Non-LF	Male	5.56	32-37W	2500-4000g	Cesarean delivery	Mixture	No	No	Yes	No	No	Yes	No	No	Yes	No	No	2.11	4.6	0.89	137	1.95	74.4	7.8	22.8	19.1	144.2	192.2	8.04	3.9	206.7	53.3	20.9	2.47	1.27	1.21	0.1	344.9	23.9	492	7.26	59.7	148	12.57	9.6	2.97	0.03	44.1	160
Non-LF	Male	5.11	28-32W	<1500g	Cesarean delivery	Formula	No	No	No	No	Yes	Yes	No	No	Yes	No	No	2.38	4.5	1.01	145	1.23	381.8	6.7	15.6	19.1	136.3	129.1	11.41	9.6	145.8	41.1	8.2	2.72	1.31	1.58	0.08	58.7	20.4	471.4	13.84	88	148	7.54	11.1	2.58	0.52	32.2	105
Non-LF	Male	5.03	28-32W	<1500g	Cesarean delivery	Formula	No	Yes	No	No	No	Yes	No	No	No	No	No	2.15	3.9	1.23	141	1.72	211.2	11.1	35.1	19.1	217.5	166.7	12.61	11.8	181.8	49.2	15.2	2.7	0.74	2.04	0.12	79.7	30.8	735	9.47	94.6	186	7.14	10.2	4.39	0.17	31.4	107
Non-LF	Female	5.07	28-32W	<1500g	Cesarean delivery	Formula	No	Yes	No	No	No	No	No	No	Yes	No	No	2.7	4.3	1.16	142	1.35	346.3	1.7	13.1	18.1	126.9	157.8	11.69	6.6	175.9	49.7	11.8	4.83	1.37	3.71	0.14	50	34.8	327.2	9.13	48.8	108	7.89	11.2	2.8	0.42	54	187
Non-LF	Male	5.03	>37W	1500-2500g	Cesarean delivery	Formula	No	Yes	No	No	No	Yes	No	No	No	No	No	2.56	4.2	0.85	136	1.31	115.6	11	36	22.5	144.1	53.7	7	4.2	76.2	50.7	14.7	1.58	0.73	0.7	0.97	386.2	30.4	407.2	6.98	69.6	219	10.5	9.9	4.51	1.18	34.3	124
Non-LF	Male	6.54	>37W	2500-4000g	Vaginal birth	Formula	No	Yes	No	No	No	No	Yes	No	Yes	No	No	2.35	3.9	0.9	139	1.34	85.4	12.1	19.3	21.6	46.6	32.7	7.57	7.5	54.3	51.9	19	3.01	0.9	1.85	1.32	73.3	19.3	287.3	2.13	61.1	86	15.71	9.7	4.28	0.58	57.6	182
Non-LF	Female	5.03	>37W	2500-4000g	Cesarean delivery	Breastfeeding	No	Yes	No	No	Yes	Yes	No	Yes	Yes	No	No	2.23	4.7	0.96	139	2.3	69.6	24.3	31.7	17.1	72.2	153.9	10.46	4.2	171	59.8	19.7	3.57	1.38	2.16	0.38	143.8	21.3	414	9.96	73.8	261	9.09	10.6	2.23	0.23	45.1	167
Non-LF	Female	5.24	>37W	2500-4000g	Cesarean delivery	Formula	No	Yes	No	No	No	No	No	No	No	Yes	No	2.08	3.8	0.77	140	1.67	113.5	7.7	62.7	19.8	355	28.5	11.14	3.4	48.3	55.6	18.9	2.13	1.42	0.56	0.31	716.4	48.3	763.2	4.39	86.4	624	13.66	10.9	3.61	0.37	51.8	167
Non-LF	Female	5.14	32-37W	2500-4000g	Vaginal birth	Formula	No	Yes	No	No	No	Yes	No	No	No	No	No	1.94	5	1	141	2.01	280.2	5.4	19.6	19.5	183.9	255.3	13.69	4.6	274.8	48	9.4	2.33	1.14	1.57	0.2	191.3	17.7	574.7	7.99	69.9	133	14.97	10.6	3.97	2.12	60.8	193
Non-LF	Male	5.03	32-37W	2500-4000g	Cesarean delivery	Formula	No	No	No	No	No	Yes	No	No	Yes	No	No	2.2	4.8	1.06	140	1.88	355.8	7.2	18.5	19.1	87.4	11.9	13.04	3.8	25.9	47.1	14.1	2.96	1.23	1.62	0.25	42.5	15.6	257.4	2.72	39.3	129	7.64	11.9	3.39	1.13	29.5	104
Non-LF	Male	5.1	32-37W	2500-4000g	Cesarean delivery	Formula	No	Yes	No	No	No	No	No	No	No	No	No	2.12	4.5	0.93	140	2.25	199.9	9	15	18	364.3	8.7	10.34	20.5	26.7	54.8	19.6	2.21	1.04	0.96	0.28	28.2	16.4	263.4	1.01	53.9	147	9.25	10.8	5.56	0.24	42.4	147
Non-LF	Male	19.98	>37W	1500-2500g	Vaginal birth	Formula	No	No	No	No	No	Yes	Yes	No	No	No	No	2.42	5.5	0.91	135	1.88	193.5	16.2	23.5	23.7	99.6	40.2	12.52	4.1	63.9	59.5	22.7	2.49	1.06	1.29	0.74	31.1	17.4	309.8	5.92	36.6	119	16.08	9.2	4.15	0.78	42.5	133
Non-LF	Male	10.64	28-32W	<1500g	Vaginal birth	Formula	No	Yes	No	No	No	Yes	No	No	No	No	No	1.82	3.5	0.69	139	2.29	274.7	4.2	14.1	19.8	50.6	23.6	10.7	8.1	43.4	42	13.2	2.77	0.62	1.85	0.46	83	19	228.7	3.19	56	108	13.9	10.5	3.43	0.69	30.4	95
Non-LF	Female	5.04	28-32W	<1500g	Cesarean delivery	Formula	No	Yes	No	No	No	No	No	Yes	Yes	No	No	2.46	3.8	1.07	139	0.63	111.8	43	15.9	22.7	78.7	58.2	12.69	5.7	80.9	50.5	15.7	4.98	1.52	3.25	0.33	100	158	564.6	8.12	74.6	147	10.61	11.5	3.11	0.4	45.7	168
Non-LF	Male	5.12	32-37W	1500-2500g	Cesarean delivery	Formula	No	Yes	No	No	No	Yes	No	No	Yes	No	No	1.92	4.5	0.9	138	2.48	214.1	2.8	48.4	20.6	173.7	21.1	8.05	10.2	41.7	39	9.3	1.97	0.93	0.93	0.13	259.2	142.5	446.6	4.03	70.7	229	15.63	12.4	5.06	0.29	46.6	144
Non-LF	Female	28.99	>37W	2500-4000g	Cesarean delivery	Formula	No	No	No	No	No	Yes	No	No	No	No	Yes	2.61	5	0.89	134	2.02	386.7	33.7	39	18.5	260.7	5.4	11.01	25.9	16.1	61.8	23.2	2.91	1.08645	0.975848	1.22	33	14	1121	2.33	35	130	10.36	9.5	7.44	0.67	25.5	90
LF	Male	5.02	32-37W	<1500g	Cesarean delivery	Formula	No	Yes	No	No	No	Yes	No	No	Yes	No	No	2.17	4.2	0.79	135	1.97	457.4	6.6	24.5	18.5	104.2	8.6	4.41	16.8	19.2	42.5	12.3	1.85	0.62	0.98	0.81	195.4	31.3	344.8	0.22	50.7	103	11.27	10.4	3.55	0.25	39.7	128
Non-LF	Male	18.67	>37W	2500-4000g	Vaginal birth	Formula	No	No	Yes	No	No	Yes	No	No	No	No	No	2.47	5.7	0.78	137	1.86	154	29	79	18.5	124	112	13.5872	22.2084	123.9	61.9	22.9	2.2	0.782753	0.993125	1.04	420	132	1870	1.63	42.7	234.2	9.27	9.5	4.75	0.11	42.4	142
LF	Male	5.21	>37W	2500-4000g	Cesarean delivery	Formula	No	Yes	No	No	Yes	Yes	No	No	No	No	Yes	2.14	5.3	0.97	137	2.52	200.8	3.4	41.1	19.1	492.4	39.8	8.72	2.3	58.9	49.6	12.6	1.53	0.82	0.5	0.34	341.1	68.2	688	1.96	143.8	346	12.07	9.3	3.86	0.27	51.8	180
Non-LF	Male	5.16	>37W	2500-4000g	Cesarean delivery	Formula	No	Yes	No	No	No	No	No	No	No	No	No	2.3	5.2	0.91	138	1.99	180.4	26	139	23.9	195	29.5	10.18	4.7	53.4	60.4	14.8	1.3	0.74	0.63	0.42	4783	268.8	1096.3	3.85	105.8	463	24	8.5	4	0.14	41.4	138
Non-LF	Female	5.18	>37W	>4000g	Cesarean delivery	Formula	No	Yes	No	No	No	No	Yes	No	No	Yes	No	2.48	4	0.83	138	1.84	142.8	13.8	64.4	20.5	229.5	24.4	13.29	4.3	44.9	57.2	15.5	2.11	1.48	0.7	0.43	1372	121.1	758.3	2.77	84	496	28.05	9.6	2.88	0.15	52.1	179
Non-LF	Female	5.02	28-32W	1500-2500g	Cesarean delivery	Formula	No	Yes	No	No	Yes	Yes	No	No	Yes	No	No	2.22	5.7	1.21	137	1.43	275	112.6	100.7	33.8	66.9	18.9	6.83	13.9	52.7	49.6	21.5	2.88	0.75	1.75	0.66	371.6	646.2	668.5	10.6	61.1	276	20.13	11.6	4.33	1.02	44.3	146
Non-LF	Female	5.05	28-32W	<1500g	Cesarean delivery	Formula	No	Yes	No	No	No	No	No	No	Yes	No	No	2.35	4.8	0.85	135	1.74	515.9	15.6	32.9	50.1	60.5	43.1	9.04	19.3	93.2	44.3	10.1	2.87	0.69	1.97	0.39	64.6	11.2	229.1	1.7	47.2	112	9.4	10.3	5.72	0.07	22	79
Non-LF	Female	5.05	28-32W	<1500g	Cesarean delivery	Formula	No	Yes	No	No	No	Yes	No	No	Yes	No	No	2.26	5.2	1.35	136	1.88	405.2	8.1	15.7	19.1	94.8	10.8	9.79	11.7	26.7	49.6	16.7	2.3	0.95	1.14	0.49	45.1	16.2	247.7	2.91	43.8	124	13.34	10.7	6.18	0.51	27.4	92
LF	Male	5.21	>37W	2500-4000g	Cesarean delivery	Formula	No	Yes	No	No	No	Yes	No	No	No	No	No	2.06	5.7	0.97	138	1.79	172.5	17.3	68.5	21.9	32.3	19.9	8.88	6.4	41.8	49.4	13.5	0.85	0.52	0.4	0.29	698.316	82.5	756.5	3.61	119.1	438	37.28	9.7	6.46	0.24	54	191
Non-LF	Male	5.05	32-37W	1500-2500g	Cesarean delivery	Formula	No	Yes	No	No	No	Yes	No	No	No	No	No	1.94	4.4	0.97	136	2.52	187.6	10.2	83.2	17.1	387.2	16.9	8.37	5.2	34	45.7	11.6	1.74	0.86	1.01	0.08	845.2	411.3	683.2	2.8	77.8	374	17.25	9.7	9.41	0.2	47.9	163
Non-LF	Male	5.13	32-37W	1500-2500g	Cesarean delivery	Formula	No	Yes	No	No	No	Yes	No	No	No	Yes	No	1.85	5	1.04	144	2.23	166.3	4.4	38.2	19.1	130.2	210.9	15.63	5.4	224.8	51.2	16.7	3.86	1.77	3.07	0.2	112	41.7	680	6.08	77.8	119	28.22	12	5.02	0.27	64.6	218
Non-LF	Male	20.62	32-37W	1500-2500g	Cesarean delivery	Formula	Yes	No	No	No	No	No	No	No	No	Yes	No	1.43	4.6	0.74	137	2.96	161.2	12.8	50	27.8	168.8	48.6	14.88	3.8	76.4	45.8	8.5	3.27	1.66	2.04	0.36	438	27.1	580.4	5	51.8	99	8.33	10.2	3.11	0.23	23.4	82
Non-LF	Male	5.72	>37W	2500-4000g	Cesarean delivery	Formula	No	Yes	No	No	No	No	No	No	No	Yes	No	2.06	3.6	0.84	139	1.61	161.4	37.6	36.6	17.2	89.7	85.4	9.32	13.1	102.6	50.1	15.5	3.66	1.26	2.77	0.51	71.1	30.1	634	1.44	67.5	241	9.61	11.2	3.38	0.32	35.8	124
Non-LF	Male	6.72	>37W	2500-4000g	Cesarean delivery	Formula	No	No	Yes	Yes	No	Yes	No	No	No	No	No	1.89	3.2	0.97	138	2.12	122.5	12.2	58.4	18.2	59.3	51.3	10.11	2.6	69.5	45.8	11.9	1.42	0.55	1.01	0.9	873.6	94.5	544.5	11.71	88.2	475	14.97	10	2.54	0.02	36.6	135
Non-LF	Male	5.07	>37W	2500-4000g	Cesarean delivery	Formula	No	Yes	No	No	No	No	No	No	No	No	No	2.13	5.4	0.89	138	2.76	127	34	138	23.4844	135	36.6	8.89217	40.8483	60.0458	60.9	24.8	1.86	0.59	0.514002	0.52	490	220	2064	5.12	73.4	388.1	10.65	9.8	6.16	0.29	34.3	122
Non-LF	Male	28.99	>37W	2500-4000g	Vaginal birth	Formula	No	No	Yes	Yes	No	Yes	No	No	No	No	No	1.84	5.6	1.16	134	2.33	266.9	17.6	57.6	22.1	84.6	7.7	8.37	9.7	29.8	42.9	10.5	2.14	0.92	1.16	0.78	103.7	41.7	339.8	11.94	35.5	220	4.94	11.2	2.32	0.04	30.4	111
Non-LF	Female	5.52	32-37W	1500-2500g	Cesarean delivery	Formula	No	Yes	No	No	No	No	No	No	No	No	No	2.31	3.8	0.91	139	2.02	143.9	7.1	24.2	21.2	259.3	18.5	7.02	4.6	39.7	44	9.5	1.08	0.53	0.58	0.25	230.2	48.7	336.4	4.11	76.5	235	18.87	10.8	4.09	0.3	49.5	171
Non-LF	Male	5.06	28-32W	1500-2500g	Cesarean delivery	Formula	No	Yes	No	No	Yes	Yes	No	No	No	No	No	2.39	5.2	1.1	140	2.81	184.6	4.5	42.9	21.9	427.6	29.7	7.85	15.8	51.6	43.7	9	1.96	0.87	1.18	0.29	253.4	171.4	573.9	4	98.3	331	11.88	10.4	6.96	0.18	49.6	177
Non-LF	Male	5.05	28-32W	<1500g	Cesarean delivery	Formula	No	Yes	No	No	No	Yes	No	No	No	No	No	1.83	4.1	1.45	135	2.08	305	33	65	24.3481	327	39.2	11.2877	8.20317	63.5236	39.7	14.7	1.51	0.402578	0.963456	0.3	80	52	1190	3.45	54.3	234.6	12.91	8.5	3.36	0.19	40.9	149
Non-LF	Male	5.03	28-32W	<1500g	Cesarean delivery	Formula	No	Yes	No	No	Yes	Yes	No	No	Yes	No	No	2.03	3.8	1.55	139	1.78	148.1	3.7	25	18.5	69.1	118.4	7.73	12.8	129.9	44.6	11	0.98	0.6	0.7	1.37	225.8	20.6	488.7	6.12	128.9	176	8.66	11.5	2.88	0.05	58.4	202
Non-LF	Male	5.03	>37W	2500-4000g	Cesarean delivery	Formula	No	Yes	No	No	Yes	No	No	No	No	No	No	2.15	4.8	0.83	138	1.94	136.3	7.6	29.9	24.2	333.6	28.2	8.33	4	52.4	47.8	10.5	1.68	0.88	0.89	0.13	366.7	85	372.8	3.13	76.8	249	11.1	8.8	2.57	0.61	65.1	231
Non-LF	Male	5.09	>37W	2500-4000g	Vaginal birth	Formula	No	No	No	No	No	No	Yes	No	No	Yes	No	1.89	4	1.21	140	1.8	105	9	18.4	24	361.7	49.5	6.57	6	73.5	43.4	11	2.88	1.6	1.22	0.37	175.4	20.9	388.5	2.53	70.4	328	8.07	10.6	1.33	0.39	42.3	153
Non-LF	Female	5.07	32-37W	1500-2500g	Cesarean delivery	Formula	No	Yes	No	No	No	Yes	No	No	Yes	No	No	2.17	4.6	1.43	139	2.31	268.9	3.6	32.2	22.9	133.3	31.4	9.1	9.4	54.3	44.6	7.7	2.42	1.14	1.25	0.07	230.8	159.6	425.2	2.88	87.7	295	22.8	9.4	4.17	0.05	57.8	186
Non-LF	Female	5.03	>37W	>4000g	Cesarean delivery	Formula	No	No	No	No	No	No	Yes	No	Yes	No	No	2.23	4.8	0.94	139	1.88	93.3	7.9	30.9	23.9	101	22.7	8.42	4.2	46.6	51.8	14.3	1.48	0.94	0.54	0.15	816.6	39.1	417	5.19	78.6	448	22.6	9.8	4.17	0.09	45	164
LF	Female	5.05	32-37W	1500-2500g	Vaginal birth	Formula	No	Yes	No	No	No	No	No	No	Yes	No	No	2.34	5.4	0.94	137	1.67	190.7	4.2	41.4	19.1	250.5	131.6	9.08	2.9	146.7	65.5	21.7	1.62	0.91	0.04	0.24	368.9	48.8	681.1	7.35	128.9	494	9.66	10.1287	3.92	0.48	72.2	250
Non-LF	Female	5.02	>37W	1500-2500g	Cesarean delivery	Formula	No	Yes	No	No	Yes	No	No	No	Yes	No	No	2.58	4	0.7	140	0.75	96.8	75.3	21.9	34.3	100.4	60.3	7.45	11.5	94.6	49.7	17.2	3.6	0.86	2.1	2	61.7	45.6	632.8	4.4	86.1	186	11.01	10.7565	4.05	0.34	53.1	172
Non-LF	Female	5.06	28-32W	1500-2500g	Cesarean delivery	Formula	No	Yes	No	No	Yes	Yes	No	No	No	Yes	No	2.39	5.1	0.98	141	1.29	243.5	21.5	12.5	19.1	168.5	173.4	8.84	9.4	186.4	43.9	6.8	3.86	1.61	2.8	0.15	197.7	98.5	579.4	8.83	49.4	99	9.95	11	4.34	0.17	63.2	217
Non-LF	Female	5.09	28-32W	1500-2500g	Cesarean delivery	Formula	No	Yes	No	No	Yes	No	Yes	No	No	No	No	2.33	5.5	0.93	146	1.62	208.8	9.7	20	19.1	146.1	96.8	14.74	8.2	109.7	55.3	16.1	5.88	2.2	3.72	0.09	115.1	27.3	434.5	10.75	33.3	81	15.22	10	5.63	1.2	45.8	150
Non-LF	Female	5.22	>37W	2500-4000g	Cesarean delivery	Formula	No	No	No	No	No	No	No	No	No	No	No	2.31	4.9	0.84	141	1.67	147.9	12.2	76.8	23.4	53.1	27.7	6.72	4.4	51.1	48.9	13.6	1.39	0.55	0.69	0.3	77.7578	76.4	565.1	3.7	70	353	18.76	10.5	5.96	0.47	48.1	169
Non-LF	Female	5.16	>37W	2500-4000g	Cesarean delivery	Formula	No	No	No	No	No	No	No	No	No	No	No	2.05	5.3	1.32	142	1.74	210.7	19.9	46.3	26.7	397.3	34.9	8.91	8.8	61.6	54.3	16.8	1.89	0.94	0.8	0.43	682.3	49.9	482.9	4.63	68.7	256	6.44	13.1	3.28	0.17	51.4	179
Non-LF	Male	5.04	28-32W	<1500g	Cesarean delivery	Formula	No	Yes	No	No	No	Yes	No	No	Yes	No	No	2.03	3.3	0.73	140	1.99	316.6	3.5	7.8	17.7	82.1	18	7.12	18.1	35.7	40	13.2	1.46	0.49	0.91	0.78	130.8	98.9	234.9	2.19	55.8	116	13.47	10.8	2.82	0.38	22.4	79
Non-LF	Female	5.02	28-32W	1500-2500g	Cesarean delivery	Breastfeeding	No	Yes	No	No	No	Yes	No	No	Yes	No	No	2.17	3.9	0.83	133	1.89	302.2	3.5	13.3	28.5	184.9	38.9	4.62	15.7	67.4	39.3	11.5	2.15	0.84	1.49	0.33	170.2	56	344.8	1.93	41.6	63	10.03	13	2.97	0.04	39.6	130
Non-LF	Female	10.6	>37W	1500-2500g	Cesarean delivery	Formula	No	Yes	No	No	No	No	No	No	Yes	No	No	2.32	4.3	0.95	143	1.94	187.2	12.4	15.8	21.8	172.7	22.7	8.99	23.7	44.5	52.8	17.7	3.34	1.1	2.32	0.64	107	31.9	358.2	1.76	49.5	186	10.95	11	3.63	0.61	49.1	172
LF	Male	5.19	>37W	1500-2500g	Cesarean delivery	Formula	No	Yes	No	No	Yes	Yes	No	No	Yes	No	No	2.3	5.3	0.9	137	2.55	208.8	9	57.2	23.1	336.4	26.7	6.59	7.8	49.8	40.4	9.1	1.35	0.43	0.88	0.31	302.6	65.1	700	3.41	73.8	265	19.68	10.2	4.99	0.2	48	175
LF	Female	5.04	>37W	1500-2500g	Cesarean delivery	Formula	No	No	No	No	No	Yes	No	No	No	No	No	2.46	3.8	1	140	1.51	112.7	9.8	48	21.6	36.6	15.2	5.15	18.5	36.8	56.1	18.9	0.96	0.25	0.54	0.32	802.485	86.8	805.5	4.74	90.8	347	13.05	9.73156	4.34	0.12	66.5	234
LF	Male	5.17	>37W	2500-4000g	Cesarean delivery	Formula	No	Yes	No	No	No	No	No	No	No	No	No	2.37	4.8	0.98	137	2.77	807.9	166	562.2	20.7	276.7	23.7	8.57	15.3	44.4	55	17.6	1.34	0.67	0.5	0.41	7375.9	1157.1	2949.6	3.87	134.8	658	38.8	9.1	4.31	0.19	58.2	197
Non-LF	Female	5.04	32-37W	1500-2500g	Cesarean delivery	Formula	No	Yes	No	No	No	Yes	No	No	No	No	No	2.43	4.9	0.81	135	1.84	177.6	7	17.5	18.9	292.9	22.2	9.78	4.4	41.1	45	10.5	2.14	1.2	0.82	0.06	216.1	115.1	368.5	2.63	55.4	191	15.02	8.9	5.13	0.07	62.2	201
Non-LF	Male	5.07	32-37W	<1500g	Cesarean delivery	Formula	No	Yes	No	No	No	No	No	No	No	No	No	2.06	4.2	1.51	125	1.66	127.8	13.99	26.8	19.1	83.2	22.3	8.16391	5.7	37.9	45.5	13.9	1.21	0.42	0.545269	0.28	241.7	16.4	503.6	6.58	136.9	557	8.07	9.1	2.33	0.12	62.9	215
Non-LF	Male	5.04	28-32W	1500-2500g	Cesarean delivery	Formula	No	Yes	No	No	No	Yes	No	No	No	No	No	2.22	5	1.02	137	1.99	200	24	31	19.1	608	46.9	8.71962	1.91611	62.3469	44.3	17	1.74	0.719803	0.507148	0.34	149	87	897	3.82	55.9	310	10.29	10.9	3.6	0.12	35.3	132
LF	Male	5.05	28-32W	1500-2500g	Cesarean delivery	Formula	No	Yes	No	No	No	Yes	No	No	Yes	No	No	2.47	4.1	0.99	142	1.08	196.5	4.8	10.1842	19.1	63.2	120	11.19	2.7	133	39.3	6.6	2.1	1.41	0.88	0.1	76.9	42.1	245	7.22	103.5	162	15.55	10.7	4.84	0.56	26.8	94
Non-LF	Male	5.06	28-32W	<1500g	Cesarean delivery	Formula	No	Yes	No	No	No	No	No	No	Yes	No	No	2.4	4	1	140	1.27	355.2	2.7	13.2	20.6	144.9	116.4	13.46	6.8	137	46	13.8	3.83	0.98	2.87	0.97	53.4	26	368.1	5.33	74.3	111	10.4	11.1	4.18	0.11	37.1	128
Non-LF	Female	5.03	28-32W	<1500g	Cesarean delivery	Formula	No	Yes	No	No	No	No	Yes	No	Yes	No	No	2.45	4.3	1.02	140	1.04	229.1	1.9	11.4	24	63.5	70.4	7.12	4.7	94.4	38	10.6	3	0.92	1.78	1.3	33.8	14.3	238.4	6.94	95.1	115	11.89	11.8	3.55	0.24	45.3	149
Non-LF	Male	5.15	>37W	2500-4000g	Cesarean delivery	Formula	No	Yes	No	No	Yes	Yes	No	No	Yes	No	No	2.32	4.4	0.84	139	2.1	310.7	26.4	61.4	23.8	75	25.5	9.07	4.5	49.3	53.6	13.6	0.75	0.36	0.24	0.23	584.3	84.2	678.4	3.62	92.1	373	11.35	10.7	4.47	0.47	52	171
Non-LF	Female	5.03	32-37W	1500-2500g	Cesarean delivery	Formula	No	Yes	No	No	No	Yes	No	No	No	No	No	2.54	5.4	0.8	150	1.82	292.4	4	9.7	27.6	80.5	56.8	14.45	4.7	84.4	51.6	16	4.36	1.4	3.37	0.22	57.8	17	265.6	5.94	63.8	105	8.24	11.4	3.67	0.37	49.9	172
Non-LF	Female	5.33	28-32W	<1500g	Cesarean delivery	Formula	No	Yes	No	No	No	Yes	No	No	Yes	No	No	2.46	5.1	0.94	142	2.03	344.8	3.3	22.8	19.9	53	40.6	11.34	8.9	60.5	46.5	15	2.95	0.81	2.25	0.21	41	30.8	307.2	1.97	89.2	173	13.07	13.3	5.04	0.79	40.4	137
Non-LF	Male	5.18	32-37W	1500-2500g	Cesarean delivery	Formula	No	No	No	No	No	No	No	No	Yes	No	No	2.26	5	0.8	139	1.75	123	25	46	25.9	438	42.5	6.86314	7.32393	68.4	51.8	19.8	1.87	1.1197	0.74839	0.63	222	75	445.2	5.06	69.9	407.6	6.92	8.59163	2.49	0.07	51.2	168
Non-LF	Male	8.48	>37W	1500-2500g	Cesarean delivery	Formula	No	No	Yes	No	No	Yes	No	No	No	No	No	2.34	4.3	0.6	139	1.83	163.1	7.2	2.5	23.3	190.6	10.5	11.46	9.1	33.8	45.1	14.5	2.83	0.87	2.28	0.38	91	18.8	209.1	6.14	29	70	11.36	11	5.44	0.73	42.2	139
Non-LF	Female	5.04	32-37W	1500-2500g	Cesarean delivery	Formula	No	Yes	No	No	Yes	Yes	No	No	Yes	No	No	2.36	4.3	0.71	140	2.6	96.8	8.5	11.1	19.1	45.6	16.1	8.27	6.2	30	44.5	12.7	1.92	0.81	1.07	0.31	137.8	34.1	346.1	3.67	48.7	106	6.2	10	3.84	0.3	30.7	102
Non-LF	Male	5.1	32-37W	2500-4000g	Cesarean delivery	Formula	No	Yes	No	No	Yes	Yes	No	Yes	No	No	No	2.27	4.2	0.73	140	2.56	105.5	9.3	72	20.6	165.3	32.8	7.21	5.9	53.4	44.7	13	1.83	0.98	0.62	0.15	475.5	271.5	697.2	3.7	63.3	294	17.13	9.8	4.95	0.21	45.3	153
Non-LF	Female	5.04	>37W	2500-4000g	Vaginal birth	Formula	No	No	No	No	No	Yes	No	No	No	No	No	2.85	5.4	0.84	140	1.94	249.3	29.3	31.6	44.2	231.3	25.7	11.13	26.3	69.9	64	23.3	7.58	1.21	3.51	1.11	227.3	48.2	266.3	2.14	37.6	90	12.19	13.2	5.41	0.38	44.5	145
LF	Male	5.05	32-37W	1500-2500g	Cesarean delivery	Formula	No	Yes	No	No	No	No	No	No	No	No	No	2.56	3.8	0.78	142	1.35	198.5	14.5	52.4	18.1	138.5	19	8.96	18.2	37.1	54.3	18.4	1.97	1.07	0.56	0.58	461.1	63.4	532.4	1.32	76.2	191	11.63	9.9	5.12	1.16	55.9	189
Non-LF	Female	5.14	28-32W	<1500g	Cesarean delivery	Formula	No	Yes	No	No	No	Yes	No	No	Yes	No	No	2.52	5.4	1.01	138	2.33	319.8	5.2	8.1	18.5	156.3	7.6	11.86	16.2	19.4	49.9	14.9	3.59	1.47	2.28	0.66	98.5	21.7	263.7	2.37	43	86	13.38	10.6	7.26	1.31	35.1	113
Non-LF	Male	5.26	32-37W	1500-2500g	Vaginal birth	Formula	No	No	No	No	No	Yes	No	No	Yes	No	No	2.54	3.5	0.74	144	1.7	86.8	12.7	22.8	19.1	42.7	135.6	6.88	4.6	152.5	60.3	19.9	2.15	1.09	0.79	0.33	122.8	39.5	531.2	8.19	115.9	243	8.58	9.9	3.01	0.3	63.1	204
LF	Female	5.06	32-37W	<1500g	Cesarean delivery	Formula	No	Yes	No	No	No	Yes	No	No	Yes	No	No	2.51	4.7	0.66	135	1.06	310.4	2.7	8.2	30.3	57.5	40.2	6.79	14.3	70.5	46.8	15.2	2.51	0.72	1.79	0.21	99.8	29	229.7	1.77	48.2	55	12.35	11	6.4	0.94	37.6	117
LF	Male	7.18	32-37W	1500-2500g	Cesarean delivery	Formula	No	No	No	Yes	No	No	Yes	Yes	Yes	No	No	2.93	5.3	0.71	138	0.92	138.4	8.4	19.2	19.1	117.4	10.8	8.62	6.4	29.9	69.7	24.6	2	0.74	1.36	0.29	39.6	27.9	189.3	3.54	24.1	151	12.79	10.8	2.45	0.43	36.3	130
Non-LF	Male	5.06	32-37W	1500-2500g	Cesarean delivery	Formula	No	Yes	No	No	No	Yes	No	No	No	No	No	2.42	3.9	0.86	144	2.37	298.1	5	5.2	23.2	53.6	49.2	10.9	5.8	72.4	38.8	8.4	2.38	1.12	0.99	0.21	45.7	18.7	234.3	2.38	47.1	78	10.71	11.9	6.04	0.63	44.1	142
Non-LF	Male	5.03	28-32W	<1500g	Cesarean delivery	Formula	No	Yes	No	No	No	No	No	No	No	No	No	2.47	3.9	0.89	139	1.62	324.6	3.8	11.8	19.1	74.3	15.3	8.84	6.6	31.1	47.9	12.4	2.17	1.05	1.01	0.27	82.4	13.9	203.2	1.92	43.8	92	8.24	11.8	5.23	0.3	36.8	117
Non-LF	Male	5.09	28-32W	1500-2500g	Cesarean delivery	Formula	No	Yes	No	No	No	Yes	No	No	Yes	No	No	2.4	4.7	0.92	139	1.83	442.8	24.9	52.4	44.4	187.2	17.3	10.19	26.6	61.7	44.6	9.4	2.49	0.7	1.97	0.38	73.9	22	282.8	1.51	76.2	86	12.46	10.3	5.17	1.28	36.1	108
Non-LF	Male	8.01	32-37W	1500-2500g	Cesarean delivery	Formula	No	Yes	No	No	No	Yes	No	No	Yes	No	No	2.2	4.7	0.55	137	1.5	91.5	12.7	14.1	18.5	19.3	7.6	7.44	6.7	16	63.9	28.4	2.01	0.74	0.54	1.36	26.6	13.4	282.9	5.97	63.8	147	28.43	13	3.4	0.35	33.8	111
Non-LF	Female	5.03	32-37W	1500-2500g	Cesarean delivery	Formula	No	No	No	No	No	Yes	No	Yes	No	Yes	No	2.35	3.5	0.77	139	1.67	149.6	18.9	38.2	17	134.3	6.6	6.96	9.5	12.6	49.3	12.9	3.21	1.36	1.89	0.38	111.9	19.4	241.7	0.98	29.3	101	10.33	10.5	4.57	1.69	42.9	138
Non-LF	Male	5.06	28-32W	<1500g	Cesarean delivery	Formula	No	Yes	No	No	No	Yes	No	No	Yes	No	No	2.5	4.8	0.8	138	2.01	341.8	8.6	26.6	18.5	122.4	13.3	8.55	25.2	23.9	44.4	11.2	3.26	1.23	2.17	0.27	86.8	26.7	307.2	0.73	50.9	100	12.52	11.2	8.12	0.3	38.6	118
LF	Male	5.06	32-37W	1500-2500g	Cesarean delivery	Formula	No	Yes	No	No	No	Yes	No	No	No	No	No	2	3.9	0.91	143	1.87	249.4	13.3	40.4	19.2	268.8	18.4	7.65	3.3	37.6	42.5	13.3	2.56	1.4	1.27	0.25	178.8	44	343	3.8	74.3	383	7.95	10.7	5	0.26	48.8	161
Non-LF	Male	5.07	32-37W	1500-2500g	Cesarean delivery	Formula	No	No	No	No	No	Yes	No	No	Yes	No	No	2.08	4	1	142	1.95	248.7	25.2	46.8	17.7	266	19.5	7.07	4	37.2	42.4	13.2	2.57	1.4	1.25	0.28	184.5	42.8	397.3	3.45	95.6	417	19.59	10.9	4.13	0.21	66.1	233
LF	Male	5.05	>37W	1500-2500g	Cesarean delivery	Formula	No	No	No	No	No	Yes	No	No	No	No	No	1.99	3.6	0.56	141	2.39	211	13.6	49.6	17	86	59.4	9.49861	12.3	61.2	61.3	29	1.3	0.214249	0.61	0.8	486.2	89.7	506.2	6.87	70.3	139	13.42	12.2	4	0.08	54.1	186
Non-LF	Male	5.02	28-32W	1500-2500g	Cesarean delivery	Formula	No	No	No	No	No	Yes	No	No	No	No	No	2.58	4.9	0.77	137	1.93	268.4	9	21.2	20.6	98.4	48	10.96	11.8	68.6	47.1	9.8	2.15	1.07	0.82	0.23	119	17	252	2.73	49	87	13.17	11.4	8.7	0.47	40.1	130
Non-LF	Male	5.64	>37W	2500-4000g	Cesarean delivery	Formula	No	Yes	No	No	No	Yes	No	No	No	No	No	2.67	5.6	1.11	140	1.29	242.8	18.1	32.5	28.9	283	28.8	11.2	15.8	57.7	69.5	30.4	4.3	0.99	2.74	1.47	178.3	46.4	352.3	7.79	51.1	308	8.68	13.5	5.23	0.81	51.1	160
Non-LF	Male	22.02	>37W	2500-4000g	Cesarean delivery	Formula	Yes	No	No	No	No	Yes	No	No	No	No	No	1.88	5.2	0.78	132	2.79	241	162	204	17.7286	96	152.5	10.347	15.6644	170.193	52.4	21.9	2.79	0.870306	1.73641	0.68	3729	952	1298	5.61	40.7	174.6	15.27	10.8	4.72	0.17	33.4	118
Non-LF	Male	5.03	28-32W	<1500g	Cesarean delivery	Formula	No	Yes	No	No	No	Yes	No	No	No	No	No	2.39	3.8	0.72	138	1.74	374	5.1	15.4	18.7	130.1	75.8	7.75	13	94.5	44.2	16	3.27	1.13	2.32	0.17	62.9	25.5	264.8	0.64	52.7	102	10.69	10.7	7.29	0.48	39.9	128
LF	Male	5.11	28-32W	1500-2500g	Cesarean delivery	Formula	No	Yes	No	No	No	Yes	No	Yes	Yes	No	No	2.41	4.6	0.86	135	1.96	326.8	5	18	18.5	83.1	10.7	7.86	12.2	22	51.2	19.8	2.25	1.03	0.95	0.29	154.5	34.3	260.5	2.34	55.7	87	6.65	13.5	3.39	0.38	26.2	88
LF	Female	16.53	28-32W	<1500g	Vaginal birth	Formula	No	Yes	No	Yes	No	No	No	No	No	No	No	2.34	3.9	0.78	137	1.14	414.1	5.5	18	17	79.4	4.7	8.69	13.6	8.5	42.7	13.8	2.95	1.15	1.56	0.28	69.3	14.8	236.1	1.04	34.7	113	9.73	11.5	6.24	0.95	48.2	151
Non-LF	Female	25.66	>37W	2500-4000g	Vaginal birth	Formula	No	No	No	No	Yes	No	Yes	No	No	No	No	2.57	4.7	0.94	140	2.19	169.2	15.6	17.5	21	122.9	56.5	10.97	9.8	77.5	54.7	18.5	4.57	2.14	2.66	0.57	101.2	29.4	308.1	2.36	56	227	6.7	10.6	4.44	0.34	31.9	111
LF	Female	6.23	>37W	2500-4000g	Cesarean delivery	Formula	No	No	No	No	No	No	Yes	No	No	No	No	1.79	3.9	0.66	143	1.76	184	33	93	20.2074	26	119	6.33071	24.5991	139.207	56.9	29.2	1.02951	0.89	1.03123	0.59	414	37	2627.8	2.4	58.5	359.2	17.77	12.0513	11.53	0.26	62.1	212
Non-LF	Male	5.11	>37W	2500-4000g	Vaginal birth	Formula	No	Yes	No	No	No	No	No	No	No	Yes	No	2.18	3.8	0.76	136	1.91	105.4	14.1	54.1	20.7	55.8	19.7	8.33	3.2	40.4	50.7	16.5	1.62	0.96	0.74	0.24	1282.02	160.5	629.4	4.06	87.3	395	20.16	9	3.47	0.12	46	152
LF	Male	9.82	32-37W	1500-2500g	Vaginal birth	Formula	No	No	No	Yes	No	No	No	No	No	No	No	1.85	5.3	0.91	140	2.09	106.8	11.7	21.8	18.5	48.4	60	4.32	3.2	71.3	31.9	10.5	0.96	0.72	0.01	0.2	313.7	32.6	356.5	7.82	85.9	215	2.59	11	1.04	0.01	45.8	143
Non-LF	Male	5.06	32-37W	1500-2500g	Cesarean delivery	Formula	No	No	No	No	No	Yes	No	No	No	No	No	2.31	4	1.2	140	1.94	214.6	12.7	21	21	232.2	24.6	7.57	6	45.6	43.8	12.3	2.27	1.14	0.47	0.23	285.9	114.7	324.5	2.05	92.9	227	5.86	11.6	3.38	0.06	47.1	160
Non-LF	Male	5.07	32-37W	1500-2500g	Cesarean delivery	Formula	No	No	No	No	No	Yes	No	No	Yes	No	No	2.24	3.9	1.12	139	1.69	199.3	5.3	18.5	22.5	209.2	21.1	7.59	7.9	43.6	42.2	10.5	1.99	1.03	0.34	0.17	222	54	288.9	2.14	74.3	215	6.99	10.3	4.25	0.09	36.8	131
Non-LF	Male	5.05	>37W	2500-4000g	Cesarean delivery	Formula	No	No	No	No	Yes	Yes	No	No	Yes	No	No	2.5	4.1	0.97	142	2.07	128	17.6	34.1	20.7	479.9	17.6	7.32	10.4	38.3	53.1	17.7	1.21	0.77	0.25	0.23	529.1	85.6	455.1	4.5	75.4	432	12.6	11.2	4.31	1.45	28.5	94
Non-LF	Male	5.14	28-32W	<1500g	Cesarean delivery	Formula	No	Yes	No	No	No	Yes	No	Yes	No	No	No	2.16	4	0.98	141	2.55	235.6	6.7	64.5	23	132.9	32.3	8.68	19.5	55.3	41.2	9.9	2.34	0.76	1.05	0.32	741	496.5	628.1	3.16	84.8	251	9	11	3.09	0.11	66.4	223
Non-LF	Female	5.1	>37W	1500-2500g	Cesarean delivery	Formula	No	No	No	No	No	Yes	No	No	No	No	No	2.24	4.6	0.89	140	1.69	181.4	7.1	41.9	23.5	66.1	20.7	7.17	3.3	44.2	46.4	13.1	1.25	0.67	0.06	0.22	750.1	45	450.8	3.1	86.7	332	21.14	11.5	3.38	0.14	52.1	174
Non-LF	Female	5.06	28-32W	1500-2500g	Cesarean delivery	Formula	No	Yes	No	No	No	Yes	No	No	Yes	No	No	2.06	3.8	0.75	137	2.2	177.3	6.2	16.5	18.5	34.1	18.7	7.99	6.9	30.2	48.5	14.3	1.5	0.641117	0.454276	0.51	82	42	549	0.415518	51.9	151.4	9.81	12.2	5.86	0.57	32.3	96
Non-LF	Female	5.07	32-37W	1500-2500g	Cesarean delivery	Formula	No	No	No	No	No	Yes	No	No	No	No	No	2.4	4.9	0.97	141	1.82	250.7	5.1	7.6	19.1	106.9	120.1	13.29	6.2	132.8	47.1	14.3	3.5	2.01	0.96	0.31	116.7	24.1	341.7	9.06	63.5	157	10.98	10.9	5.59	1.37	33.4	110
LF	Female	5.02	28-32W	<1500g	Cesarean delivery	Formula	No	Yes	No	No	No	Yes	No	No	No	No	No	2.62	4.2	0.82	139	1.6	245.2	75.4	144.2	49.1	68.4	25.6	5.28	41.8	74.7	57.6	12.3	0.69	0.12	0.43	0.35	282.4	27.8	375	3.43	33.9	86	9.46	10.4	4.27	0.63	27.9	89
Non-LF	Male	6.04	32-37W	<1500g	Cesarean delivery	Formula	No	Yes	No	No	No	No	Yes	No	No	No	No	2.24	4.6	0.72	142	2.29	206.3	4.2	19	19.1	55	73.6	7.17	9.3	87	42.6	13.8	2	0.88	1.38	0.23	150	43	371.8	2.97	98.3	126	10.52	11.1	7.8	1.12	31.7	95
Non-LF	Male	12.46	>37W	2500-4000g	Vaginal birth	Formula	No	No	Yes	No	No	No	No	No	No	No	No	2.6	4.6	0.66	140	1.93	181	23	33	17	99	61.9	13.5681	3.67692	66.2	63.6	28.8	3.74	1.32734	1.58894	1.25	299	77	1044	2.43	35.6	110.1	9.26	9.6	2.49	0.98	39.2	138
Non-LF	Male	5.03	28-32W	<1500g	Cesarean delivery	Formula	No	Yes	No	No	No	Yes	No	No	No	No	No	2.42	4.4	0.85	136	1.41	448.8	8.7	16.5	19.1	98.5	134.2	11.07	9.6	146.9	45.3	16	3.67658	1.29491	2.37785	0.2	75.9	28.4	208.8	2.48	68.1	132	6.49	11.1	2.84	0.3	28	104
Non-LF	Male	5.04	28-32W	<1500g	Vaginal birth	Formula	No	Yes	No	No	No	Yes	No	No	Yes	No	No	2.46	5	0.99	137	1.83	256	20	31	19.3233	57	35.5	9.29075	18.1164	54.8268	57.9	27	1.65	0.67	1.11	0.24	73.1	20.7	230.8	5.28	45.7	165	8.11	10.747	4.03	0.48	41.2	121
Non-LF	Male	5.04	28-32W	<1500g	Cesarean delivery	Formula	No	Yes	No	No	No	Yes	No	No	Yes	No	No	2.13	5	0.86	137	2.12	276.9	9	22.5	18	34.1	30.6	8.24	5.7	48.6	51.1	18.6	1.79	0.83	0.66	0.23	112.4	25.9	297.9	2.81	55.2	201	10.18	10.8927	3.02	0.07	44.3	127
Non-LF	Male	5.03	28-32W	1500-2500g	Cesarean delivery	Formula	No	Yes	No	No	Yes	Yes	No	No	Yes	No	No	2.14	3.9	1.32	140	2.29	268.6	3.3	38.3	18	436.3	25.6	10.92	5.1	43.6	47.2	13	2.76	1.2	1.35	0.11	273.2	200.4	612.6	1.55	96.2	265	5.91	11.1	2.95	0.03	51.6	179
Non-LF	Male	7.49	>37W	2500-4000g	Cesarean delivery	Formula	No	No	No	No	No	No	No	No	Yes	No	No	2	4.4	0.94	147	3.19	117.8	28.5	112.5	18.5	76.6	123.3	6.15	2.1	132.6	56.3	20.7	1.87	0.6	0.65	1.51	914.769	150.3	991.4	9.36	165.6	649	22.51	9.7	2.46	0.03	43	151
Non-LF	Male	5.14	>37W	2500-4000g	Cesarean delivery	Formula	No	Yes	No	No	No	No	No	No	No	No	No	2.44	3.9	0.74	139	1.92	122	13.4	39.3	21.9	68.9	28.2	11.61	6	50.1	52.6	16.4	1.42	0.87	0.17	0.32	638.6	41.1	470	3.49	76.7	374	23.04	9.4	2.97	0.13	50	171
Non-LF	Female	5.04	32-37W	1500-2500g	Cesarean delivery	Formula	No	Yes	No	No	No	Yes	No	No	Yes	No	Yes	2.27	5	0.98	141	2.28	437.7	12.6	39.6	19.1	231.2	17.7	10.12	9.7	30.7	61.5	25.5	3.39	1	2.16	1.21	137.8	44.4	544.9	2.65	75.7	137	6.9	12.6	5.17	0.18	36.7	101
Non-LF	Female	5.04	28-32W	1500-2500g	Cesarean delivery	Formula	No	Yes	No	No	No	Yes	No	No	No	No	No	2.05	4	0.76	137	1.96	219.9	5.5	26.9	25.8	265.5	27.8	6.58	5.4	53.6	42.9	10.9	1.88	0.83	0.41	0.1	205.6	174.5	454.4	2.3	87	292	7.94016	11.1095	3.3828	0.588369	43.3718	144.518
Non-LF	Female	5.03	>37W	1500-2500g	Cesarean delivery	Formula	No	Yes	No	No	No	Yes	No	No	No	No	No	2.17	4.4	0.79	139	1.81	111.9	15	53.2	18	268.3	21	5.9	5.6	39	51.8	16.7	2.64	1.41	0.5	0.21	972.7	72	359.5	3.2	75.1	400	9.08	11.2	2.52	0.14	45.1	155
Non-LF	Female	5.08	>37W	2500-4000g	Cesarean delivery	Formula	No	Yes	No	No	No	Yes	No	No	No	No	No	2.21	4.7	0.78	139	2.2	209.7	53.6	102.5	19.5	132.8	19.9	11.41	8	39.4	64.1	25.8	1.44	0.83	0.26	0.32	388.009	123.4	586.727	3.55	125.6	420	26.58	10.1	4.06	0.52	53.5	173
Non-LF	Male	5.16	32-37W	1500-2500g	Cesarean delivery	Formula	No	Yes	No	No	No	Yes	No	No	No	No	Yes	2.3	5.7	0.89	141	2.61	164	27	126	22.5624	442	45	8.91299	27.2553	67.529	60.3	24.9	1.71	0.797203	0.434914	0.57	535	151	1530	3.87	66.9	478.7	8.22	11.8	5.5	0.08	51.9	172
Non-LF	Female	9.68	32-37W	1500-2500g	Cesarean delivery	Formula	No	No	No	No	No	Yes	No	No	No	No	No	2.14	4	0.94	141	1.36	164	23	34	24.4774	242	168.5	10.4409	24.6501	192.999	53	24.9	5.61	1.42023	3.39829	1.62	53	15	1216	8.47	52.8	225	14.08	11.4	4.85	0.43	52.6	169
Non-LF	Male	5.05	>37W	1500-2500g	Cesarean delivery	Formula	No	Yes	No	No	No	Yes	No	No	Yes	No	No	2.29	4.8	0.9	137	2.07	151	24	69	25.6497	353	49	9.61237	32.4739	74.6513	60.6	27.3	1.96	0.392321	1.11309	0.7	406	104	642.676	3.97	61.6	350.2	10.05	10.5	5.76	0.9	35.9	112
Non-LF	Male	5.03	28-32W	1500-2500g	Cesarean delivery	Formula	No	Yes	No	No	No	Yes	No	No	No	No	No	2.06	4.9	1.21	140	2.86	238.3	11.2	64.8	21.3	360.6	24.5	6.29	4.8	45.8	41.7	10.3	1.68	0.9	0.47	0.11	441.5	416.7	586.3	3.45	96.4	270	13.51	11.7	5.37	0.45	48.4	173
Non-LF	Male	6.98	>37W	1500-2500g	Cesarean delivery	Formula	No	No	No	No	Yes	Yes	No	No	No	Yes	No	1.51	5.2	0.93	129	2.39	204	24	49	21.7921	91	256.5	4.72692	15.4063	278.299	52.6	24.8	1.41	0.476007	0.496629	0.66	411	33	1867	4.51	54.2	336.1	13.29	10.4	1.96	0.15	60.6	192
LF	Male	5.06	32-37W	1500-2500g	Cesarean delivery	Formula	No	No	No	No	No	No	Yes	No	No	No	No	1.86	4.2	1.46	141	1.87	152	22	30	19.4584	126	22.9	2.02463	16.3173	42.3517	35.2	17.2	0.937367	0.89	0.165315	1.22	225	101	1067	4.43	111.8	484.8	6.46	10.4	2.97	0.38	56	192
Non-LF	Female	28.99	32-37W	<1500g	Cesarean delivery	Formula	Yes	No	No	No	Yes	No	Yes	No	Yes	No	No	2.13	4.6	0.66	140	1.41	387.9	493.6	679.4	25.7	493.4	9.6	5.99	74.7	35.3	48.5	17.8	3.26	0.68	1.26	1.3	157	33.4	588.6	4.87	32	141	10.76	12.7	5.8	0.22	43.7	138
Non-LF	Female	5.05	28-32W	<1500g	Cesarean delivery	Formula	No	Yes	No	No	No	No	No	No	Yes	No	No	2.82	4.4	0.67	141	1.05	243.9	4.1	19.4	18.5	187.5	100.3	9.86	8.1	112.2	51.8	16.4	2.98	1.09	2.08	0.2	118.1	22.3	465.4	3.95	54.1	88	11.97	12.4	6.17	0.19	41.3	134
Non-LF	Female	5.1	32-37W	1500-2500g	Cesarean delivery	Formula	No	Yes	No	No	No	Yes	No	No	Yes	No	No	2.32	3.6	0.9	150	1.31	186.6	4.8	23.7	19.1	108.3	152.6	10.93	4.4	166.5	43.7	10.6	2.38	0.97	1.45	0.2	95.5	14.4	355.4	3.89	76.2	168	10.01	10.6	4.59	0.16	41	127
LF	Male	23.67	28-32W	1500-2500g	Cesarean delivery	Formula	No	No	No	Yes	Yes	Yes	No	No	No	No	No	2.03	2.8	0.67	138	2.08	99.9	9	24.7	34.5	35.6	22.4	7.29	16.2	56.9	53.6	25.6	2.86	0.57	1.66	2.19	215.9	29.3	262.7	3.37	57.1	117	17.96	11.3	7.67	1.58	37	112
Non-LF	Male	24.17	>37W	2500-4000g	Cesarean delivery	Formula	No	No	Yes	No	No	Yes	No	No	No	No	No	2.45	4.6	0.8	121	1.5	280.9	33	61.9	46.5	372	34.6	11.27	40.7	81.1	49.2	19	3.04	0.73	2	1.73	210.1	35.6	329.6	3.79	31.7	130	12.45	10.6	2.84	0.02	14.2	50
Non-LF	Male	5.04	>37W	>4000g	Cesarean delivery	Formula	No	No	No	No	No	No	No	No	No	No	No	2.49	5.6	0.89	140	2.43	228.888	15.9366	32.2	20.8781	10.4125	49.7905	6.5607	18.3534	70.6889	50.735	18.54	1.19	0.56	0.35	0.44	127.6	41	426.1	1.92	61.1	204	9.88	10.9	5.26	0.26	55.9	196
Non-LF	Male	5.28	>37W	>4000g	Vaginal birth	Formula	No	No	No	No	No	No	No	No	No	No	No	2.32	5.1	0.65	138	1.46	143	15.5	218	24.4	137.6	27.1	9.3	2.6	51.5	50.9	19.4	1.73	0.94	0.56	0.36	590.3	70.8	843.804	4.09	124.5	409	16.63	10.6	1.66	0.06	45.7	162
Non-LF	Male	5.17	28-32W	1500-2500g	Cesarean delivery	Formula	No	Yes	No	No	Yes	Yes	No	No	Yes	No	No	2.57	4.7	0.84	139	1.31	472.8	4	25	19.1	101.3	85.5	14.01	3.4	100.7	50	14.9	2.43	1.25	1.28	0.18	133.1	30.1	329.7	2.01	70.3	120	13.33	10.8	6.51	0.59	41.7	130
Non-LF	Male	11.12	32-37W	1500-2500g	Cesarean delivery	Formula	No	No	No	No	Yes	No	Yes	No	Yes	No	No	2.46	5.1	0.73	137	1.59	184.5	11.9	29.9	19.1	200.4	10.6	7.36	5.6	25.2	58.3	15.1	1.53	0.7	0.6	0.34	822	56.9	370.8	5.02	58.9	133	12.88	11.7	3.77	0.57	35.4	106
Non-LF	Male	5.06	32-37W	1500-2500g	Cesarean delivery	Formula	No	Yes	No	No	No	No	No	No	No	No	No	2.62	4.4	0.76	141	1.5	185.3	6	16	19.1	96.6	183	9.54	6.1	196.5	38.3	10.9	2.96	1.04	2.46	0.14	100.7	19.7	244.3	2.67	53.3	100	8.86	11.3	3.59	0.79	36.6	128
Non-LF	Male	8.51	>37W	2500-4000g	Vaginal birth	Formula	No	No	Yes	No	No	No	No	No	No	No	No	1.31	4.2	0.56	133	2.87	139.8	10.5	43	19.1	297.9	238.8	10.75	2.9	254.8	50.4	17.7	2.63	0.65	1.29	2.62	726.6	91.7	720.6	14.77	140.4	393	7.92	9.5	3.11	0.07	49.4	175
Non-LF	Male	5.03	32-37W	<1500g	Cesarean delivery	Formula	No	Yes	No	No	Yes	Yes	No	No	Yes	No	No	2.27	3.9	0.72	143	2.38	120.4	4.3	63	25	107.4	22.8	8.89	11.8	47.8	36.6	9.5	1.33	0.48	0.76	0.11	516.5	436.9	600.7	2.99	78.4	230	16.06	10.4	7.04	0.1	63.4	204
Non-LF	Male	5.06	32-37W	1500-2500g	Cesarean delivery	Formula	No	Yes	No	No	Yes	Yes	No	No	Yes	No	No	2.61	4.6	0.77	137	1.39	261.5	26.3	76.9	41.3	322.5	22.2	10.1	16.3	63.5	52.8	23.1	2.44	0.82	1.55	0.25	126.8	27.8	291.9	1.17	58.9	116	7.57	10.5	3.53	0.33	29.4	106
Non-LF	Female	5.04	28-32W	1500-2500g	Cesarean delivery	Formula	No	Yes	No	No	No	Yes	No	No	Yes	No	No	2.4	4.2	1.19	137	1.85	262.5	8.3	30.2	23.8	97.4	25.3	8.45	5.4	49.1	44.3	12.1	1.58	0.86	0.52	0.14	120.9	65.9	284.3	2.9	63.3	102	4.48	9.4	2.51	0.16	44.8	152
Non-LF	Female	5.08	28-32W	<1500g	Vaginal birth	Formula	No	No	No	No	No	Yes	No	No	Yes	No	No	2.4	3.9	0.76	139	1.8	351.5	6.2	19.6	20.4	109	31.6	8.57	9	52	44	16	3.35	0.99	2.55	0.11	224	20	234.3	0.8	41.7	84	7.63	10	4.22	0.09	37.1	119
Non-LF	Male	5.03	32-37W	1500-2500g	Cesarean delivery	Formula	No	Yes	No	No	No	Yes	No	No	No	No	No	2.44	4.6	0.88	143	2.51	111	21	43	19.1	221	46.1954	8.81874	1.13968	61.8178	55.6	23.1	1.87	0.872386	0.637485	0.34	126	151	1121	3.94	68.3	314.1	19.4	10	4.19	0.42	47.1	166
Non-LF	Female	5.9	32-37W	1500-2500g	Cesarean delivery	Formula	No	No	No	No	No	No	No	No	Yes	No	No	2.03	4.7	0.85	144	2.02	215	20	46	19.6334	191	72.8	10.7726	12.3	92.4088	52.5	23.6	2.56	0.949847	1.28237	0.59	149	21	994	5.43	63.1	364.7	14.39	9.4	5.73	0.04	44.6	153
LF	Male	19.18	>37W	2500-4000g	Vaginal birth	Formula	No	No	No	No	No	No	Yes	No	No	No	No	2.37	4.7	1.03	134	1.9	107.9	11	34.6	31.1	197.8	29.3	7.61	3.7	60.4	46	15.4	2.47	1.16	1.12	0.79	92.6	17.6	303.5	3.88	48.4	145	6.13	12.2	3.55	0.02	52.5	157
Non-LF	Female	5.05	>37W	1500-2500g	Cesarean delivery	Formula	No	No	No	No	No	No	Yes	No	No	No	No	2.36	4.4	0.88	138	1.39	160.9	20.6	36.2	25	40.1	18.1	9.96	5.2	43.1	53.3	18.9	1.21	0.78	0.21	0.21	386	113.6	509.5	4.14	80.3	403	25.58	12	3.56	0.21	73.3	246
Non-LF	Male	5.21	32-37W	2500-4000g	Cesarean delivery	Formula	No	No	No	No	No	Yes	No	No	No	No	No	1.96	4.3	0.74	137	1.9	131.3	3.3	25.6	21.1	247.7	242.8	10.01	5.3	263.9	46	15.4	3.44	1.92	1.3	0.21	704.7	66.5	815.9	10.55	95.1	180	19.29	10	3.35	0.19	53	179
Non-LF	Male	5.03	28-32W	<1500g	Vaginal birth	Formula	No	Yes	No	No	Yes	Yes	No	No	No	No	No	1.4	3.7	0.84	143	2.08	108	24	25	19.1	181	84.1	3.33575	12.3	100.536	32.9	16.8	1.57	0.244474	0.30318	0.18	225	83	1257	8.86	55.2	186.5	12.59	8.8	2.87	0.11	43.7	152
Non-LF	Female	6.83	>37W	2500-4000g	Cesarean delivery	Formula	No	No	No	No	No	Yes	No	No	No	No	No	2.5	4.9	0.77	139	2.54	292.4	113.3	243.3	54.7	136	21.7	13.73	41.5	76.4	52.3	18.5	2.71	0.613189	1.47357	1.49	21	16	1256	4.91	50.9	126.3	16.8	9.58226	7.69	0.22	52.8	170
Non-LF	Male	15.36	>37W	2500-4000g	Vaginal birth	Formula	No	No	No	No	No	Yes	No	No	Yes	No	No	2.58	3.8	0.81	141	1.66	109.4	30.4	73.2	28.9	135.8	37.8	6.47	8.3	66.7	53.3	20.5	3.21	1.04	2.01	0.55	3781.1	376.3	674	2.55	50.3	131	14.23	12	2.67	0.34	35.1	119
Non-LF	Male	5.06	32-37W	1500-2500g	Cesarean delivery	Formula	No	No	No	No	No	No	No	No	No	No	No	2.44	4.5	0.75	141	2.11	163.7	9	27.4	19.1	98.9	120.8	13.03	3.5	136.6	46.1	16.5	2.78	1.54	1.34	0.15	106	23.7	349.3	4.64	49.5	122	12.9	10.3	3.49	0.15	33.8	121
Non-LF	Female	5.05	28-32W	<1500g	Cesarean delivery	Formula	No	No	No	No	No	Yes	No	No	Yes	No	No	2.68	4.2	0.71	139	1.22	359.6	7.1	22.4	19.1	65.8	75.1	8.29	8	94.2	46.9	17.6	2.09	0.9	1.16	0.28	138.7	26.6	258.2	1.82	46	64	8.96	11.5	5.97	0.18	31	96
Non-LF	Female	5.11	>37W	2500-4000g	Cesarean delivery	Breastfeeding	No	No	No	No	No	Yes	No	No	No	No	No	2.34	3.4	0.98	140	2.89	121.5	35.2	99.8	20.5	291.4	25	14.64	5.4	45.5	62.3	23.6	2.44	1.29	0.71	0.35	2078.6	63.4	582.7	3.4	80.3	380	19.09	10.8	7.18	0.41	49.2	163
Non-LF	Male	5.04	>37W	1500-2500g	Cesarean delivery	Formula	No	No	No	No	No	Yes	No	No	Yes	No	No	2.84	3.4	0.9	138	1.59	98.8	11.2	64.4	19.6	64.1	38.7	4.81	11.1	58.3	47.8	16.8	0.79	0.41	0.16	0.3	309.1	66.6	829.6	1.56	79.2	254	17.06	11.8	7.66	0.26	61.7	205
Non-LF	Male	5.17	32-37W	2500-4000g	Cesarean delivery	Formula	No	No	No	No	No	Yes	No	Yes	Yes	No	No	2.15	5.1	1	145	2.74	240	25	97	17.7899	216	32.9	7.45702	12.3	50.6515	46.6	20.3	1.8987	0.695666	0.925722	0.56	298	189	984.159	2.39	60.5	388.1	17.49	12	7.31	1.31	51.1	160
LF	Male	11.47	32-37W	1500-2500g	Cesarean delivery	Formula	No	Yes	No	No	No	Yes	No	No	No	No	No	2.28	3.9	0.52	140	2.28	249.3	20.7	38.1	19.1	141.5	6	5.96	5.7	22.5	46.5	15.4	2.04	0.5	1.29	0.71	184.4	33	215.3	3.18	27.9	97	15.45	10.1	5.84	0.74	36.3	116
Non-LF	Female	7.79	>37W	1500-2500g	Cesarean delivery	Formula	No	No	Yes	No	No	No	No	No	Yes	No	No	2.45	3.7	0.76	135	1.95	109.4	17.2	47.1	19.1	137.5	185.5	11.29	3	197.6	57.3	19.2	2.44	1.04	1.09	0.92	308.2	21.4	379.8	2.22	41.2	106	13.52	10.8	8.39	0.89	30.8	99
Non-LF	Female	7.95	32-37W	<1500g	Vaginal birth	Formula	No	No	Yes	Yes	No	Yes	No	No	No	No	No	1.73	3.6	0.81	140	3.49	185.5	10	28.3	17.7	403.3	171.9	14.62	2.9	189.6	47.8	13	3.22	1.05	1.82	0.47	371	22.2	420.5	4.37	105.1	253	8.29	9.8	2.95	0.42	39.4	134
LF	Male	5.32	32-37W	1500-2500g	Cesarean delivery	Formula	No	No	No	No	No	Yes	No	No	No	No	No	1.52	4.7	0.69	139	2.46	210	21	328	19.6434	165	35.7	5.58125	1.44876	55.3359	55.3	26.5	1.84	0.987331	0.24813	0.75	670	582	4056	5.33	74.1	541.8	12.15	12.7	6.55	0.42	38.5	122
Non-LF	Male	7.41	>37W	2500-4000g	Cesarean delivery	Formula	No	No	Yes	No	No	Yes	No	No	Yes	No	No	2.91	5.8	0.91	134	1.62	394.8	41.1	38.2	17	399.4	3.6	23.08	3.9	7.9	69.2	31.5	3.37	1.15	1.6	1.62	151.8	27.2	350.1	3.39	59.2	169	9.71	9.6	2.53	0.05	59.3	200
Non-LF	Male	10.49	32-37W	>4000g	Cesarean delivery	Formula	No	Yes	Yes	Yes	No	No	No	No	No	No	No	2.51	4.4	0.65	137	1.51	701.2	9	36.6	19.1	199.7	142.4	8.86	20	156.3	46	15.1	5.16	1.34	3	0.49	148.5	39.3	353.1	3.46	79.2	120	28.47	10.2	7.83	0.85	52.5	168
LF	Male	26.72	>37W	1500-2500g	Cesarean delivery	Formula	No	No	Yes	No	No	No	No	No	No	No	No	2.34	3.4	0.7	129	1.25	65.1	24.5	44.5	29.5	73	12.4	6.01	5.5	41.9	47.9	16.3	1.7	0.93	0.1	0.59	63.3	23.4	238.9	2.56	40.9	326	1.72	11	0.6	0.04	22.1	77
Non-LF	Male	8.35	>37W	2500-4000g	Cesarean delivery	Formula	No	No	No	No	No	No	No	No	No	No	No	2.03	3.5	0.76	142	1.89	137.9	10	28.9	34.3	171.8	41.5	17.75	7.3	75.8	59.8	23.8	1.35	0.64	1.01	0.17	178.9	27.3	532.3	3.52	76	206	14.87	9.4	4.81	0.52	36	127
Non-LF	Female	5.04	32-37W	1500-2500g	Cesarean delivery	Formula	No	No	No	No	No	Yes	No	No	No	No	No	2.3	4.3	0.68	143	1.87	187	17.6	52.7	17.9	164	223.1	10.52	18.2	241	51.8	17.1	4.56	2.11	2.44	0.26	141	34.9	652.8	5.32	142	232	7.63	10.6	4.64	0.22	48.8	169
Non-LF	Female	5.06	>37W	>4000g	Cesarean delivery	Formula	No	No	No	No	No	No	Yes	No	No	No	No	2.43	3.7	0.81	141	1.92	85.2	6.9	21.9	18.5	16.3	137	8.63	2.6	147.9	54	18.7	1.72	0.79	0.9	0.3	288.8	19.9	292.9	3.29	49.6	148	17.77	10.4	3.49	0.73	33.7	111
Non-LF	Male	5.03	32-37W	1500-2500g	Cesarean delivery	Formula	No	No	No	No	No	Yes	No	Yes	Yes	No	No	2.38	4.9	0.81	141	1.5	146.8	6.9	29.9	19.1	62.3	137.2	19.18	4.2	152.4	42	12.2	2.73	0.86	1.92	0.19	42.5	18.5	449.5	4.5	80.6	177	13.18	10.3	6.22	0.52	44.9	144
Non-LF	Male	5.05	28-32W	<1500g	Cesarean delivery	Formula	No	Yes	No	No	No	Yes	No	No	Yes	No	No	2.55	4.5	0.67	139	1.49	266	12.5	53.2	19.1	174.7	180.8	8.72	19.4	193.8	46.7	14.5	4.23	1.58	3.08	0.23	148.8	32	629.9	3.35	73.8	117	8.81	13	5.82	0.17	50.5	158
Non-LF	Male	5.09	32-37W	1500-2500g	Cesarean delivery	Formula	No	No	No	No	No	Yes	No	No	No	No	No	2.7	4.7	0.69	139	2.13	155.5	10	28.5	20.1	143.3	40.1	8.25	14.4	60.2	47.4	13.7	3.25	1.12	1.83	0.55	180.9	28.7	284.2	2.2	57	131	14.09	10.8	5.22	1.1	34.1	111
Non-LF	Male	5.14	28-32W	1500-2500g	Cesarean delivery	Formula	No	No	No	No	No	Yes	No	No	No	No	No	2.33	4.3	0.82	138	1.84	582.3	98.7	189.7	19.1	202.6	9.4	8.55	27.1	24.7	52.8	20.2	1.82	0.58	0.77	1.29	199.6	36.2	421.1	3.01	50	97	8.36	11.8	4.84	0.25	30.4	115
Non-LF	Female	5.05	32-37W	1500-2500g	Cesarean delivery	Formula	No	No	No	No	No	Yes	No	No	No	No	No	2.37	3.9	1.13	142	1.6	219	15.5	44.2	20.7	216.3	30.5	10.57	5.9	51.2	51.5	15.7	3.15	1.26	1.54	0.39	431.4	41.7	571.8	6	88.2	548	12.07	9.4	4.61	0.25	46.8	206
Non-LF	Male	5.52	32-37W	1500-2500g	Cesarean delivery	Formula	No	No	No	No	No	Yes	No	No	No	No	Yes	2.46	4.1	0.73	141	2.02	200.8	6.9	25.9	21.7	158	21.3	7.35	21.6	43	51.7	21.4	3.44	1.06	1.93	0.6	54	29.7	385.2	1.39	49.3	135	21.65	11.6	4.03	0.16	39.5	118
Non-LF	Male	5.36	>37W	2500-4000g	Vaginal birth	Formula	No	No	No	No	No	Yes	No	No	No	No	No	2.57	5.3	0.61	148	2.65	79	16.7	54.2	18.5	89.3	4.3	15.25	4.1	11.8	68	25.2	1.69	0.59	0.84	0.64	465.5	80	581.7	3.37	115.1	181	9.07	11.6	3.22	1.13	50.5	174
Non-LF	Female	5.03	>37W	1500-2500g	Cesarean delivery	Formula	No	No	No	No	No	Yes	No	No	No	No	No	2.69	4.9	0.98	149	1.89	194	24	42	17.6959	76	37.6	9.87569	23.5471	55.3235	62.8	26.5	1.98	0.459079	1.35208	0.39	148	95	991	5.25	59.4	357.3	13.54	11.6	4.54	0.34	62.6	211
Non-LF	Female	6.35	>37W	2500-4000g	Vaginal birth	Formula	No	No	No	No	No	No	No	No	No	Yes	No	2.53	3.7	0.73	143	2.12	141	19.9	27.1	22.9	76.4	42.9	9.73	10.6	65.8	64	27.4	4.22	1.58	2.26	1.44	294.6	32	369.6	3.8	32.5	112	15.05	11.1	7.64	0.64	45.4	148
Non-LF	Male	5.03	32-37W	1500-2500g	Cesarean delivery	Formula	No	No	No	No	No	Yes	No	No	No	No	No	2.11	4	1.28	143	1.2	269.3	7.3	22	17.3	57.4	68.8	12.89	7.5	86.1	42.4	10.7	2.81	0.707731	1.26017	1.11	40	23	1217	4.43	36.4	62.7	7.63	11.8	2.93	0.81	36.6	119
Non-LF	Male	5.49	>37W	2500-4000g	Cesarean delivery	Formula	No	Yes	No	No	No	No	No	No	Yes	No	No	2.61	4	0.7	142	1.84	123.6	17.6	38	18.5	113	5.1	10.85	7.9	14.1	66.4	28.5	2.02	0.59	0.98	0.45	59.2	26.8	206.2	4.73	29.8	76	19.86	9.9	5.47	0.57	32.9	102
Non-LF	Female	5.04	32-37W	1500-2500g	Cesarean delivery	Formula	No	No	No	No	No	Yes	No	No	Yes	No	No	2.26	3.2	1.02	143	1.72	146	13.99	21.9	19.1	59	134.5	13.07	2	147.2	45.5	15.3	2.4	1.03	2	0.38	46.9	10.9	329.8	6.3	55.9	124	13.69	8.1	5.83	0.76	33.9	146
Non-LF	Female	5.02	28-32W	<1500g	Cesarean delivery	Formula	No	Yes	No	No	No	Yes	No	No	Yes	No	No	2.89	3.8	1	136	0.7	379.8	4.4	29.3	26.5	48.8	10.9	6.94	28.3	37.4	43	13.6	3.06	0.71	1.55	1.62	111.9	62.2	289.7	1.35	52.1	85	9.08	9.65572	4.43	1.02	40	118
Non-LF	Male	8.18	32-37W	1500-2500g	Cesarean delivery	Formula	No	No	No	No	No	Yes	No	No	No	No	No	2.57	3.9	0.61	139	1.19	139	16.3	23.1	25.1	124	21.4	12.5	9.3	46.5	52.2	20.1	2.55	0.96	1.52	0.23	54.8	22.5	228.2	4.3	30.3	91	14.49	10.4	7.35	1.8	30.9	103
Non-LF	Male	5.05	32-37W	1500-2500g	Cesarean delivery	Formula	No	No	No	No	No	Yes	No	No	No	No	No	2.73	4.2	0.9	141	1.81	573	10.6	46	43.7	286	69.5	12.94	42.4	113.2	52.9	18.6	3.58	0.98	2.61	0.57	392.1	31.7	407.3	3.1	74.1	111	8.29	12	2.88	0.08	47	171
Non-LF	Male	17.02	>37W	2500-4000g	Vaginal birth	Formula	No	No	Yes	No	No	Yes	No	No	No	No	No	2.57	4.5	0.8	140	2.1	331	17	40	19.1	149	161.6	17.14	1.2	175.9	57.4	18.5	2	1.65	1.13	0.41	317.9	32.9	470.2	3.4	77	180	12.47	9.6	6.44	0.7	43	151
Non-LF	Female	5.05	28-32W	1500-2500g	Cesarean delivery	Formula	No	No	No	No	No	Yes	No	No	No	No	No	2.55	5	1.1	140	2.5	249	8	93	21.2	294	22.9	7.92	10.2	44.1	43.6	11.9	1.4	0.84	0.88	0.33	251.2	153	785	3.3	86.5	296	23.99	11.7	3.6	0.13	60.6	214
LF	Male	5.16	28-32W	1500-2500g	Vaginal birth	Formula	No	No	No	No	No	Yes	No	No	No	No	Yes	2.28	4.9	1.04	142	2.3	310	9	61.8	23.2	335	30.3	10.63	8.6	53.5	49.9	17.6	3.1	1.17	2.57	0.24	258.4	27.4	570	3.2	77	334	27.31	10.5	4.83	0.14	60.8	214
Non-LF	Female	6.32	32-37W	2500-4000g	Cesarean delivery	Formula	No	No	Yes	Yes	No	No	No	No	No	No	Yes	2	4.5	0.77	143	2.78	176	7	50.5	18.5	267	82.5	16.37	2.2	93.5	55.1	17.2	1.1	0.63	0.8	0.84	559	67.7	506	4.3	115	349	5.73	10	1.01	0.12	44	162
Non-LF	Female	9.75	32-37W	<1500g	Vaginal birth	Formula	No	No	Yes	Yes	No	No	No	No	No	No	No	2.18	2.8	0.9	148	2.09	68	21	24	25.5576	43	223.5	7.20509	2.78269	249.1	57.7	25.2	2.02	0.60547	1.05524	1.15	156	21	707	4.84	42	100.3	24.18	12.5	3.59	0.24	39.1	126
Non-LF	Female	5.05	32-37W	1500-2500g	Cesarean delivery	Formula	No	Yes	No	No	No	No	No	No	Yes	No	No	2.41	4.7	0.95	137	1.39	79	17	46	19.8913	125	124.6	14.6971	23.7654	144.478	51.6	23.5	4.68	1.7192	2.16713	1.35	71	20	1023	5.24	49.8	123.2	10.17	11.2	4.94	0.65	40.6	138
LF	Female	5.05	32-37W	<1500g	Cesarean delivery	Formula	No	No	No	No	No	Yes	No	No	Yes	No	No	2.19	5	1.23	138	1.99	96	21	39	25.9338	59	35.7	6.08245	10.907	61.6164	43.4	17.8	2.34	0.538933	0.984379	0.37	406	254	979	4.15	64.4	384.3	10.46	9.8	1.84	0.42	30.8	105
Non-LF	Male	23.55	>37W	2500-4000g	Cesarean delivery	Formula	No	No	No	No	No	Yes	No	No	No	No	No	2.42	4.7	0.69	137	1.1	123	16	35	17.4	332	5.2	9.16	9.8	22.6	51.6	23.8	1.7	0.76	1.12	1.22	152.3	18.8	314	2.3	41.3	110	11.36	10.1	4.18	0.22	43.2	146
Non-LF	Male	5.06	32-37W	1500-2500g	Cesarean delivery	Formula	No	No	No	No	No	Yes	No	No	No	No	No	2.46	3.3	0.67	144	1.1	72	61	47.9	89	30	11.4	12.03	30.2	100.4	50.2	20.4	2.7	0.74	1.64	2.66	22.1	12.9	267	9	42.6	113	5.78	10.3543	2.27	0.13	39.9	141
Non-LF	Female	5.05	32-37W	<1500g	Cesarean delivery	Formula	No	No	No	No	No	No	No	No	Yes	No	No	2.7	4.9	0.81	138	1.7	345	9	23.5	20	237	21.3	9.23	39.9	41.3	47.1	16	3.1	2.16	1.17	0.46	101.1	28	306	1.6	38	84	13.36	12.5	7.63	1.36	34.5	114
Non-LF	Male	9.63	>37W	2500-4000g	Vaginal birth	Formula	No	No	No	No	No	Yes	No	No	No	No	Yes	2	4.5	0.67	141	2.2	151	8	39.2	18.5	145	166.4	13.21	4.5	177.1	53.9	23.5	3.3	1.02	2.73	0.55	207.3	39.5	540	3.1	84	158.8	18.62	11.1	5.87	0.78	38.9	146
Non-LF	Male	5.03	28-32W	<1500g	Cesarean delivery	Formula	No	Yes	No	No	No	No	No	No	Yes	No	No	2.5	4.2	0.76	138	1.5	933	12	36.4	17.8	39	9.3	7.31	12.8	27.1	43.9	13.4	1.1	0.45	0.82	0.14	235.3	33.9	294	1.5	33.4	103	6.27	8.6	2.64	0.61	26.5	108
Non-LF	Male	5.73	28-32W	<1500g	Cesarean delivery	Formula	No	No	No	No	No	Yes	No	No	No	Yes	No	2.2	4.2	0.77	141	1.9	413	7	23.3	18.5	97	1.4	14.27	7.2	9.7	42.9	15.7	2	0.89	1.28	0.52	57.9	24.3	229	0.9	55.1	104	9.65	9.6	5.2	1.13	33.7	122
Non-LF	Female	5.06	28-32W	<1500g	Vaginal birth	Formula	No	Yes	No	No	No	Yes	No	No	No	No	No	1.83	3.9	0.77	138	1.82	407	22	38	31.3977	162	14.6	8.03108	15.9426	46.0295	43.5	21.4	2.03	0.461779	1.33109	0.84	94	21	648	1.78	25.4	76.1	15.19	13.3	8.51	0.31	42	141
Non-LF	Male	5.06	28-32W	<1500g	Cesarean delivery	Formula	No	Yes	No	No	No	Yes	No	No	No	No	Yes	2.5	4.2	0.9	139	1.4	647	83	229.4	84.4	52	72.6	7.97	45.4	157	47.2	12.5	1.3	0.44	1.21	0.35	133.7	39.5	524	0.9	70.5	95	8.39	10.272	4.78	1.15	43.7	150
Non-LF	Male	5.02	32-37W	1500-2500g	Cesarean delivery	Formula	No	No	No	No	No	Yes	No	No	No	No	Yes	2.5	4.9	0.8	142	1.4	323	13.99	17	18.5	264	164.5	11.83	8.6	174.5	44.8	7.5	3.5	1.49	1.46143	0.44	101	34	334	6.8	80.6	156.1	7.51	10.9	3.69	0.15	36.2	130
Non-LF	Male	5.03	32-37W	<1500g	Cesarean delivery	Formula	No	Yes	No	No	No	No	No	No	No	No	No	2.4	5	0.64	135	0.6	273	3.37687	16	23.4	95	79.2	8.8	6.2	102.6	46.6	14.3	1.8	0.7	0.99986	0.14	51	34.5	288	4.5	48.1	44.8	6.69	10.9012	2.31	0.03	50.5	221
LF	Male	5.03	28-32W	1500-2500g	Cesarean delivery	Formula	No	Yes	No	No	Yes	Yes	Yes	No	Yes	No	Yes	2.5	4.9	0.9	129	1.6	213	9	98	20.4	206	41.1	13.02	14.9	61.5	69.1	25.9	2.3	0.7	1.43298	1.71	52	37.4	771	12.4	142.6	425	14.53	11.5129	7.68	0.42	45.1	164
Non-LF	Female	9.06	>37W	2500-4000g	Vaginal birth	Formula	No	No	No	Yes	Yes	Yes	No	No	No	No	No	2.4	4	0.62	140	1.7	236	37	47	37.9	681	10.5	10.38	18.9	48.4	47.9	11.3	3	0.75	1.75648	0.63	29	39.5	315	1.8	47	92.2	12.9	10.6471	3.21	0.29	48.4	167
Non-LF	Female	5.06	32-37W	1500-2500g	Cesarean delivery	Formula	No	No	No	No	No	Yes	No	No	No	Yes	No	2.37	5.2	1.32	145	1.95	166	6.9	54.8	19.1	128.7	30.2	7.87	7.2	49.3	50.3	14.9	2.28	1.38	0.776737	0.15	252.9	93	391.3	2.63	85.7	426	9.46	11.1	4.09	0.12	43.6	155
Non-LF	Male	5.06	32-37W	<1500g	Cesarean delivery	Breastfeeding	No	Yes	No	No	No	Yes	Yes	No	Yes	No	Yes	3	4.2	0.74	137	0.7	682	90	160	53.9	216	14.3	16.31	53.8	68.2	56	15.4	3	0.65	1.70543	0.68	77	33.3	259	3.3	57.5	108.2	9.83	11.1	6.02	0.53	33.7	104
Non-LF	Female	5.06	>37W	2500-4000g	Cesarean delivery	Formula	No	Yes	No	No	Yes	Yes	No	No	Yes	No	No	2.54	4.4	0.79	138	2	114.4	3.3	33	17.1	125.6	28.8	12.58	4.9	45.9	49	14	2.52	1.53	0.703777	0.17	391.8	136.6	439.1	2.84	54.2	320	18.29	10.7	5.44	0.4	45.3	155
LF	Female	5.04	>37W	<1500g	Cesarean delivery	Formula	No	Yes	No	No	No	No	No	No	No	No	No	2.41	4.6	0.81	141	2.98	56.3	21.6	61.6	22.1	24.9	15.3	6.27	19.5	37.4	50.2	15.9	0.42	0.19	0.110573	0.26	633.7	230.3	401.217	6.17	95.5	337	42.85	10.3723	31.94	0.07	67.9	239
Non-LF	Male	22.47	>37W	2500-4000g	Vaginal birth	Formula	No	No	Yes	Yes	No	Yes	No	No	No	No	No	2.51	4.2	0.7	141	1.48	213.8	18.9	39.2	18.9	106	56.9	8.9	2	75.8	55.5	17.2	2.95	1.5	1.02287	0.22	106	22.5	361.9	1.59	49.5	260	5.73	10.6	0.81	0.17	30.4	106
Non-LF	Male	5.06	32-37W	1500-2500g	Cesarean delivery	Formula	No	No	No	No	No	Yes	No	No	No	No	No	2.38	4.6	0.86	141	1.79	216.8	5.2	31.2	19.1	322.9	27.4	11.47	8.1	46.5	50.2	14.8	2.64	1.52	0.879007	0.21	198.2	105.2	437.2	4.26	73	302	10.44	11.2	3.5	0.13	51.6	180
LF	Male	5.21	28-32W	1500-2500g	Cesarean delivery	Formula	No	Yes	No	No	No	No	Yes	No	Yes	No	No	2.37	4.9	0.85	140	3.06	198.9	5	54.2	20.5	354	27.5	6.99	4.4	48	41	10.9	1.81	1.13	0.350354	0.45	133.9	49.3	580.5	2.78	152.9	369	24.95	9.6	6.44	0.25	56.8	193
LF	Female	5.31	>37W	2500-4000g	Cesarean delivery	Formula	No	Yes	No	No	No	No	No	No	No	No	No	2.29	6.1	1.24	138	3.8	775.5	41.9	186.9	20	68.6	17.1	12.22	19	37.1	56.1	18.3	0.86	0.33	0.268187	0.81	1495.67	219.5	1275.52	4.44	96.5	605	37.52	9.8	16.71	0.25	43.1	135
Non-LF	Female	5.1	>37W	2500-4000g	Cesarean delivery	Formula	No	Yes	No	No	No	Yes	No	No	No	Yes	No	2.45	4.6	0.78	139	1.73	222.6	13.8	26.2	18.2	118.8	27.8	12.62	4.8	46	58.3	17.9	1.48	1.06	0.59976	0.24	282.2	24.7	414.2	3.92	81.8	244	8.01	9.6	2.62	0.19	48.7	178
Non-LF	Male	5.04	32-37W	1500-2500g	Cesarean delivery	Formula	No	No	No	No	No	No	No	No	Yes	No	No	2.44	4.4	0.91	140	1.46	107.6	5.5	13.2	19.1	116.7	93.4	8.65	4	105.9	41	7.9	2.48	1.24	1.65482	0.24	121.5	27.1	339.6	6.61	33.9	152	5.9	11.8	3.26	0.36	33.7	121
Non-LF	Female	5.04	>37W	1500-2500g	Cesarean delivery	Formula	No	No	No	No	No	Yes	No	No	No	No	Yes	2.51	4.6	0.82	134	1.88	89.2	12.3	26.1	19.1	392.7	160.9	11.98	3.2	174.3	47.5	14.4	3.93	1.45	1.83609	1.02	278.9	76.7	376.5	4.76	55.5	152	10.74	10.1	3.6	0.18	53.5	184
Non-LF	Male	16.47	>37W	>4000g	Vaginal birth	Formula	Yes	No	No	No	No	Yes	No	No	No	No	No	2.49	5	0.81	138	1.3	73.9	15.9	35.3	20.6	100.9	30.8	9.04	4.7	51.4	48.3	13.7	2.93	1.31	1.01327	0.76	273.7	29.3	301	3.38	34.9	124	10.25	8.7	1.8	0.93	47.7	152
LF	Male	5.09	>37W	2500-4000g	Cesarean delivery	Formula	No	Yes	No	No	No	Yes	No	No	No	Yes	No	2.04	3.8	0.68	134	2.17	165.5	9.2	29.7	22.9	361.8	18.9	7.71	5.1	41.8	41.4	10.3	1.35	0.7	0.60711	0.08	47.3	12.1	385.6	2.7	63.9	258	8.9	10.9	3.37	0.24	50.3	171
Non-LF	Female	5.04	28-32W	1500-2500g	Cesarean delivery	Formula	No	Yes	No	No	No	Yes	No	No	No	No	No	2.97	4.4	0.76	135	1.38	288.3	4.1	20.1	18.5	62.7	161.9	9.66	22.1	169.1	41.3	9.8	2.82	0.98	1.64216	0.12	52.8	16	381.5	4.26	48.8	75	6.15	11.4	2.7	0.46	29.8	105
Non-LF	Male	5.04	28-32W	<1500g	Cesarean delivery	Formula	No	Yes	No	No	No	No	No	No	No	No	No	2.39	4.2	0.88	143	1.42	171.6	5	16.6	19.1	98.9	84.1	11.99	4.3	96.9	40	10.9	2.08	0.67	0.876254	0.13	24	12.1	302.4	7.93	43.6	103	9.67	10.5	3.05	0.16	31	107
Non-LF	Female	5.05	>37W	2500-4000g	Cesarean delivery	Formula	No	Yes	No	No	Yes	Yes	No	No	No	No	No	2.52	4.3	0.77	138	1.98	108.7	14.9	22.2	20.6	67.8	16.8	11.18	8.7	37.4	52	17.3	1.35	0.93	0.91	0.29	289.9	44.7	375.6	3.19	82.6	408	11.04	10.1	3.87	0.12	44	147
Non-LF	Female	5.06	>37W	2500-4000g	Cesarean delivery	Formula	No	Yes	No	No	Yes	Yes	No	No	No	No	No	2.29	4.8	0.71	136	1.88	140.9	13.6	34.5	21.5	76.3	25.4	14.31	5.7	46.9	59.6	19.3	1.57	0.95	0.490399	0.22	407.7	41.9	507.6	2.52	74.6	287	11.46	11.5	2.65	0.14	55	186
Non-LF	Female	10.56	>37W	2500-4000g	Vaginal birth	Formula	No	No	No	No	No	Yes	No	No	No	No	No	2.58	4.9	0.93	146	2.36	248	18	38	21.2	236	229.1	14.2469	19.3156	229.1	67.1	26.6	4.11	1.48958	2.06258	1.44	213	58	959	2.51	45.3	162.2	11.86	11.2	5.54	0.45	41.1	144
Non-LF	Female	5.09	32-37W	1500-2500g	Cesarean delivery	Formula	No	Yes	No	No	No	No	No	No	Yes	No	No	2.36	5.1	1.15	140	1.91	162.7	7	20.6	19.8	162.5	26.4	8.6	13.6	46.2	46.8	12	2.2	1.29	0.663005	0.22	171.5	34.6	378.8	3.09	82.7	332	18.22	10.7	5.75	1.1	68.2	233
Non-LF	Male	5.06	32-37W	2500-4000g	Cesarean delivery	Formula	No	No	No	No	No	No	No	Yes	No	No	No	2.41	4.6	0.63	139	2.42	168.2	9.2	79.7	22.1	218.1	21.7	12.78	4.3	43.8	44.1	10.3	1.97	1.2	0.609226	0.25	377.3	225.5	597.4	2.99	64.6	289	16.26	9.6	5.9	0.75	58.5	200
Non-LF	Female	5.06	32-37W	1500-2500g	Cesarean delivery	Formula	No	Yes	No	No	Yes	Yes	No	No	Yes	No	No	2.04	4.5	0.91	141	2.89	174	10	77	19.1	233	39.4	7.04726	12.3	56.0557	41.6	17	1.74	0.686159	0.301486	0.39	769	237.043	1654	2.12	65.5	331	27.23	11.1	4.36	0.06	63.7	221
Non-LF	Female	5.02	32-37W	1500-2500g	Cesarean delivery	Formula	No	Yes	No	No	No	Yes	No	No	No	No	No	2.5	3.8	0.72	143	1.58	131	22.9	28.7	18	432.2	203.6	12.27	5.7	221.6	52.4	16.1	3.35	1.06	1.74429	0.26	122	118.6	724.1	4.29	68.7	164	5.74	11	2.8	0.17	42.3	156
Non-LF	Male	5.06	28-32W	1500-2500g	Cesarean delivery	Formula	No	Yes	No	No	No	Yes	No	No	No	No	No	2.31	4.4	0.75	146	1.38	238.9	5	13.6	19.1	97.5	181.9	11.47	3.7	195.5	45.2	12.1	3.46	1.15	2.10821	0.22	166.3	62.2	409.6	6	44.8	103	12.13	9.8	3.43	0.43	33.5	118
Non-LF	Female	5.05	32-37W	<1500g	Cesarean delivery	Formula	No	No	No	No	No	No	No	No	No	No	No	2.3	4.9	0.73	142	1.24	164.3	5.3	57.5	19.1	79.3	231.7	10.91	10.3	246.4	49.6	16.7	3.15	1.16	1.74378	0.3	136.8	23.5	531.3	3.57	68.2	152	12.12	12	5.16	0.61	43.5	153
Non-LF	Male	9.12	28-32W	<1500g	Cesarean delivery	Formula	No	Yes	No	No	No	No	No	No	No	No	No	2.59	4.1	0.69	137	1.15	174.1	6.1	13.6	19.1	220.3	107.6	12.23	2.5	121.8	44.5	13	3.2	1.43	1.63667	0.22	237.8	28.7	407.8	3.95	65.6	119	18.19	11.6	5.16	0.57	35.6	114
Non-LF	Male	21.78	>37W	2500-4000g	Cesarean delivery	Formula	No	No	No	No	No	Yes	Yes	No	No	No	No	2.2	4	0.71	136	1.34	259.4	83.5	207.5	74.5	424.5	19.9	9.91	47.1	94.4	49.6	22.5	5.12	0.9	2.52504	2.88	27.8	23.5	308.4	1.35	35.9	76	24.64	10.0229	11.16	0.49	33.6	109
Non-LF	Male	5.04	28-32W	1500-2500g	Cesarean delivery	Formula	No	Yes	No	No	No	No	No	Yes	Yes	No	No	2.32	4.5	0.88	146	1.45	214.7	3.7	23.6	18.4	544.3	193.4	13.15	8.8	211.8	44.1	13.2	1.98	0.96	1.09723	0.18	70.9	20.4	471.5	5.88	50.2	74	14.79	11	5.58	0.41	49.1	155
LF	Male	5.04	32-37W	1500-2500g	Cesarean delivery	Formula	No	No	No	No	No	Yes	No	No	No	No	No	1.98	4.1	0.85	138	1.66	215.2	3	16.1	20.5	215.1	134.9	7.54	7.8	155.4	37.8	13.3	1.45	1.27	0.127673	0.22	24.2	15.5	336.5	4.74	61.6	175	13.78	11.9	6.95	0.98	41.6	139
Non-LF	Female	5.03	32-37W	2500-4000g	Cesarean delivery	Formula	No	Yes	No	No	No	No	No	No	Yes	No	Yes	2.41	4.2	0.9	142	1.67	166.1	24.4	37.8	49.5	311.9	9.5	10.63	25.8	59	51.2	19.4	4.1	1.08	2.02793	1.32	177.8	27.9	774.1	7.6	65.6	235	7.77	10.439	3.73	0.06	42.4	136
Non-LF	Male	5.15	32-37W	1500-2500g	Cesarean delivery	Formula	No	Yes	No	No	No	Yes	No	No	No	No	No	2.62	4.9	0.87	140	2	124.5	6.8	13.4	23	152.7	93.1	16.16	5.5	116.1	45.4	11.2	3.36	1.48	1.55724	0.27	304.5	69.4	532.2	4.97	66.7	118	12.59	10.8	4.8	0.89	51.6	168
Non-LF	Female	5.3	>37W	2500-4000g	Cesarean delivery	Formula	No	No	No	No	Yes	No	No	No	No	No	No	2.36	4.9	0.8	141	1.99	132.6	23	80.5	19.7	105.9	41.3	16.94	3.8	61	56.4	20.1	1.73	1.03	0.632378	0.53	911.2	50.2	569.1	5.49	73	316	12.69	10.3	5.08	0.14	58.7	195
Non-LF	Female	5.04	28-32W	<1500g	Cesarean delivery	Formula	No	Yes	No	No	No	Yes	No	No	No	No	No	2.46	4.7	0.57	136	1.29	421.5	5.4	19.3	19.1	126.6	47.7	11.28	11.5	63.4	44.4	13.7	5.41	1.16	3.07303	1.31	79.8	25.4	280.4	4.42	70.7	109	19.21	11.4	8.67	2.96	36.3	114
Non-LF	Male	5.16	32-37W	1500-2500g	Cesarean delivery	Formula	No	Yes	No	No	No	Yes	No	No	No	No	No	2.41	4.5	0.72	142	2.16	289.9	5	15	18.5	226	13.9	12.65	9.5	24.5	49.3	15.7	2.11	1.26	0.383789	0.48	251.359	77.5	53	1.8	40	101	12.41	11.3	6.73	0.83	41.5	136
Non-LF	Female	5.05	32-37W	1500-2500g	Cesarean delivery	Formula	No	Yes	No	No	No	No	No	No	Yes	No	No	2.49	4.1	0.88	141	2.02	181.2	8.8	21	24.9	204.7	57.4	15.82	8.5	82.3	50.5	14.4	3.4	1.04	1.71936	1.03	100	106	1370	3.67	42.3	99	8.5	9.4	4.48	0.24	27.7	106
Non-LF	Male	7.81	>37W	2500-4000g	Vaginal birth	Formula	No	No	Yes	No	No	Yes	No	No	No	No	No	1.97	5	0.77	137	1.87	116	83	122	21.2	87	263.9	6.66385	12.3	242.9	53.8	26.7	1.49	0.428603	0.709513	0.58	849	744.7	1528	9.23	48	357.5	19.47	11.2	1.53	0.01	25.3	92
Non-LF	Male	5.04	28-32W	<1500g	Cesarean delivery	Formula	No	Yes	No	No	Yes	No	No	No	Yes	No	No	2.26	3.9	0.74	139	1.19	534.6	4.5	17.8	25.7	111.1	28.8	12.05	8.8	54.5	42.6	10.9	1.73	0.64	0.884836	0.33	184.5	36.8	232.4	1.99	50.7	69	9.51	11.4	6.05	0.18	43	140
Non-LF	Male	5.04	32-37W	1500-2500g	Cesarean delivery	Formula	No	Yes	No	No	No	Yes	No	No	No	No	No	2.3	5	0.71	141	1.88	268	6.6	13.4	23.4	283	22.1	9.55	34.2	45.5	56.2	17.1	1.56	0.84	0.352526	0.47	162	163	1361	1.74	47.5	73	8.44	11.0797	3.76	1.08	50.9	163
Non-LF	Male	5.04	28-32W	<1500g	Cesarean delivery	Formula	No	Yes	No	No	No	Yes	No	No	No	No	Yes	2.23	3.8	0.72	142	1.39	469.6	5.5	20.8	19.1	35.1	7.8	6.99	18.1	20.3	39.6	11.6	1.44	0.51	0.829443	0.28	137.1	51.7	498	1.85	47.4	58	5.86	11	3.36	0.44	28.9	106
Non-LF	Male	5.04	28-32W	<1500g	Cesarean delivery	Formula	No	Yes	No	No	No	No	No	No	No	No	No	2.36	5	1	135	2.21	422.3	11	29.3	19.6	81.4	29.3	7.65	20.9	48.9	43.8	11.5	2.65	1.4	1.19344	0.45	151.9	26.8	385.5	2.99	74	132	20.87	10.7	10.92	0.11	39.5	116
Non-LF	Male	5.03	28-32W	<1500g	Cesarean delivery	Formula	No	Yes	No	No	No	No	No	No	No	No	No	2.42	4.6	0.8	137	2.05	268.4	8.3	19.3	24.6	57	33.7	7.08	11	58.3	42.5	10.3	2.41	1.32	1.02913	0.17	96.3	26.9	239.5	3.33	37.5	116	5.43	11	2.81	0.06	36.8	126
Non-LF	Male	5	28-32W	<1500g	Cesarean delivery	Formula	No	Yes	No	No	No	No	Yes	No	Yes	No	No	2.08	4.5	0.72	140	1.41	256.3	12.1	30.4	19.1	161.5	7.3	7.99	21.1	24.2	42.1	12.9	2.13	0.54	1.0223	0.8	1207	121	1556	5.9	33.9	66	9.11	11.9	4.53	0.4	30.5	105
Non-LF	Female	5.04	32-37W	<1500g	Cesarean delivery	Formula	No	No	No	No	No	No	No	No	No	No	No	2.28	3.9	1.07	141	1.95	132.1	7.3	21.3	22.1	119.7	25.9	5.95	29.6	48	47	14.7	0.99	0.49	0.30612	0.25	249.2	106.7	476.2	3.77	166.6	301	16.94	11.8	13.08	0.08	51	192
LF	Male	15.29	32-37W	2500-4000g	Cesarean delivery	Formula	No	No	Yes	Yes	No	Yes	No	No	No	No	No	1.71	4.8	0.72	135	1.9	486	7	33	18.5	141	251.8	1.30047	21.9	261.9	52.6	25	2.23747	1.01024	0.608468	0.66	55	26	809	5.13	46.7	202.7	2.84	12.4	1.28	0.06	45.8	172
Non-LF	Male	5.04	32-37W	1500-2500g	Cesarean delivery	Formula	No	Yes	No	No	No	No	No	No	No	No	No	2.21	3.6	1.42	141	2.1	104.4	4.2	25	22.4	127.8	22.2	10.11	5.6	44.6	44	11.9	1.85	0.84	0.889289	0.12	214.7	71.2	284.8	2.15	60.3	294	11.53	10	2.65	0.11	38.1	129
LF	Male	5.03	28-32W	<1500g	Cesarean delivery	Formula	No	Yes	No	No	No	No	No	No	Yes	No	No	2.06	3.9	1.67	141	1.86	163.8	4	20.5	21.3	221.3	33.9	7.9421	12.1903	55.2	44.4	12.3	3.42	1.51	1.17307	0.08	83.7	44	376.1	3.31	73.5	196	11.33	12.6	8.1	0.45	38.6	126
LF	Female	5.06	32-37W	1500-2500g	Cesarean delivery	Formula	No	Yes	No	No	No	No	No	No	No	No	No	2.39	2.9	0.79	146	1.49	248.1	5.8	22.9	18.5	504	173.2	7.49	11.4	191.7	47.4	14.5	2.34	1.4	0.911278	0.17	92.2	21.4	283.4	4.67	56.5	173	9.26	10.6	2.74	0.13	58	210
Non-LF	Male	5.03	28-32W	<1500g	Cesarean delivery	Formula	No	Yes	No	No	No	No	No	No	No	No	No	2.4	4.9	1.01	136	1.84	268.7	7.7	19.6	28.6	178.1	18.6	6.81	42.6	47.2	49.2	10.6	2.21	0.92	0.53616	0.4	129.9	16.6	399.8	3.2	39.1	104	9.82	10.9	6.3	0.27	32.9	106
Non-LF	Male	5.11	28-32W	1500-2500g	Cesarean delivery	Formula	No	No	No	No	No	No	No	No	No	No	No	2.47	4	0.95	142	1.5	207.6	6.9	18.7	19.1	253.2	96.1	12.78	14.2	109.2	41.9	11.2	2.45	0.97	1.97941	0.17	69.7	23.1	411	7.23	78.1	161	15.86	10.1	7.01	1.04	52.1	186
Non-LF	Male	5.03	28-32W	1500-2500g	Vaginal birth	Formula	No	Yes	No	No	No	No	No	No	Yes	No	No	2.27	4.4	0.9	140	1.6	498.8	10.6	7.8	18.5	411	1.7	11.39	27.3	13	42.7	14.3	1.72	0.6	1.21668	0.51	119	71	714	2.75	35.2	83	12.06	11.6	6.67	0.7	51.1	167
Non-LF	Female	5.2	>37W	2500-4000g	Cesarean delivery	Formula	No	Yes	No	No	No	Yes	No	No	No	No	No	2.36	4.9	0.82	138	1.96	252.1	23.2	29.8	21.1	118.5	23.8	12.08	4	44.9	58.3	21.8	1.29	0.58	0.503289	1.23	145.8	30.8	583.1	1.53	53.2	137	11.7	10.7	4.58	0.25	44.7	152
Non-LF	Male	5.2	>37W	2500-4000g	Cesarean delivery	Formula	No	Yes	No	No	No	Yes	No	No	No	No	No	2.33	3.6	0.9	138	1.2	102.5	9.3	51.1	21.2	91.9	15.8	8.9	1.4	37	48.8	16.2	1.2	0.64	0.513806	0.36	239.7	27.1	519.5	0.99	41.8	185	12.51	9.9	3.8	0.24	60.5	196
Non-LF	Male	5.15	28-32W	1500-2500g	Cesarean delivery	Formula	No	Yes	No	No	No	Yes	No	No	No	No	No	2.48	3.7	0.96	143	1.87	235.5	3.3	16	26	114.8	131.9	11.13	6	157.9	48.9	19.1	1.27	0.83	0.491361	0.12	90	11	1193	0.77	59	131	8.91	12.1	5.38	0.6	51.1	176
Non-LF	Female	5.04	>37W	<1500g	Cesarean delivery	Formula	No	Yes	No	No	No	No	No	No	No	No	No	2.29	3.7	0.93	141	1.17	540.9	7.5	30.9	18.5	90.1	14.7	8.02	17	26.5	42.3	12.7	2.49	0.86	1.26976	0.51	215.7	35.8	321	1.23	51.9	175	8.53	9.3	5.05	0.44	45.5	151
LF	Male	5.05	>37W	1500-2500g	Cesarean delivery	Formula	No	Yes	No	No	No	Yes	No	No	No	No	No	2.48	3.5	0.73	143	1.26	142.4	12.3	43.8	25.6	173.6	35.6	11.26	7.4	61.2	52.9	18.7	0.77	0.5	0.223789	0.39	458.9	78	544.9	2.93	39.5	114	9.99	10.9	3.52	0.42	48	155
Non-LF	Male	5.37	32-37W	2500-4000g	Cesarean delivery	Formula	No	Yes	No	No	Yes	Yes	No	No	No	No	No	1.91	5.3	0.82	136	2.45	85.3	10.4	88.2	24.2	252.3	27.3	10.09	7.5	51.5	44.2	14.2	2.28	1.45	0.326373	0.19	309.6	125	929.6	4.82	63.1	386	11.01	10.6	5.43	0.91	51	173
Non-LF	Female	5.02	28-32W	<1500g	Vaginal birth	Formula	No	Yes	No	No	No	Yes	No	No	No	No	No	2.43	4.6	1.3	136	2.25	145.3	7.3	39.2	19.1	263.6	24.3	8.27	9.2	43.4	40.3	10.1	1.83	1.36	0.639968	0.04	152.5	118.8	295.4	2.67	49.6	75	15.32	9.6	3.79	0.1	45	160
Non-LF	Female	5.27	28-32W	<1500g	Cesarean delivery	Formula	No	Yes	No	No	No	Yes	No	No	Yes	No	No	2.53	5.1	0.65	129	0.9	370.573	5.8	20.2	19.1	37.5	100.5	12.65	11.8	116.6	49.6	17	3.63	1.21	2.22381	0.19	55.5	21.3	306.1	7.57	77.4	139	14.93	11.1	7.86	0.32	29.2	97
Non-LF	Female	5.04	>37W	2500-4000g	Cesarean delivery	Formula	No	Yes	No	No	No	Yes	No	No	No	No	No	2.66	4	0.87	140	1.86	89.6	10.5	41.6	23.9	142.5	24.6	7.51	9.3	48.5	52.5	18.7	1.02	0.36	0.605985	0.12	758.6	61.8	574.7	3.74	72.5	303	9.71	10.7	3.9	0.33	50.5	158
LF	Male	5.02	32-37W	1500-2500g	Cesarean delivery	Formula	No	Yes	No	No	No	Yes	No	No	Yes	Yes	No	2.48	3.9	0.82	144	1.54	449.7	21.1	60.9	62.7	180.9	19.1	7.17	48.2	81.8	44.4	14.5	2.81	0.58	1.78635	0.68	88.7	22	375.1	1.25	49	86	14.27	12.5	5.61	0.6	43	134
Non-LF	Male	5.05	32-37W	1500-2500g	Cesarean delivery	Formula	No	Yes	No	No	No	Yes	No	No	No	No	No	2.34	3.6	0.95	136	1.18	403	4.2	11.8	19.2	149.1	86.7	12.19	48.2	105.9	42.3	15.5	2.39	1.18	1.28185	0.23	152.1	84.9	463.8	4.6	28.1	46	10.78	11.5	5.92	0.51	25.9	87
Non-LF	Female	5.1	32-37W	1500-2500g	Vaginal birth	Formula	No	Yes	No	No	No	Yes	No	No	No	No	No	2.32	5.1	1.09	136	2.05	229.1	10.8	42.8	23.2	313.1	47.4	11.68	5.6	70.6	48.7	13.7	3.42	2.04	0.878003	0.22	515	90.9	464.1	3.79	74.8	227	9.09	10.5	2.08	0.17	53	181
Non-LF	Male	5.02	32-37W	1500-2500g	Cesarean delivery	Formula	No	Yes	No	No	No	Yes	No	No	Yes	No	No	2.47	4.4	0.97	137	1.87	214.1	14	61.9	17.7	73	42.8	13.76	4	60.5	56.3	17	0.81	0.17	0.416011	0.36	357	182.9	757.7	3.48	85.4	403	21.59	11.8375	3.74	0.87	59.3	214
Non-LF	Male	5.03	>37W	2500-4000g	Cesarean delivery	Formula	No	Yes	No	No	No	Yes	No	No	No	No	No	2.44	4.1	0.76	138	1.69	172.7	8.6	56.6	23.7	290.3	26.9	7.38	7.7	50.6	49.2	17	1.41	0.85	0.886766	0.18	813.2	246.7	462.4	3.03	62.5	229	9.74	9.6	1.3	0.19	50	174
Non-LF	Female	5.04	32-37W	1500-2500g	Cesarean delivery	Formula	No	No	No	No	No	No	No	No	No	No	No	2.17	4.3	0.93	136	1.7	177.4	7.9	47	20.9	287.7	23.5	9.6	13.9	44.4	53.7	17.4	2.67	1.59	1.02099	0.16	246.2	93.2	335.6	1.61	52.1	390	5.12	11.7	2.39	0.12	40.2	150
Non-LF	Male	5.05	32-37W	1500-2500g	Cesarean delivery	Formula	No	No	No	No	No	Yes	No	No	No	No	No	2.24	4.3	0.88	139	1.46	188.6	4.9	24.2	21.4	109.4	19.8	8.1	9.8	41.2	48.6	16.8	1.57	0.88	0.703474	0.24	322.8	45.7	400.3	4.4	85.7	462	18.6	10.2	5.04	0.58	60.5	224
Non-LF	Male	5.19	28-32W	<1500g	Vaginal birth	Formula	No	Yes	No	No	No	No	No	No	Yes	No	No	2.39	4.3	1	146	0.8	132.5	15.6	38.7	19.1	586.9	157.8	7.24	20.8	170.4	43.1	15.2	2.17	0.77	1.6807	0.48	115.7	59.8	681.3	11.35	79.6	185	61.94	11.6	20.44	0.63	37.5	143
Non-LF	Male	5.05	32-37W	1500-2500g	Cesarean delivery	Formula	No	Yes	No	No	No	No	No	No	No	No	No	2.19	4.5	0.85	138	1.54	471.8	6.9	40.6	21.6	385.4	31	6.71	24.9	52.6	44.8	15.6	2.59	0.63	1.79349	0.21	134.8	47.2	434.8	2.24	52.4	409	13.93	12	8.31	0.5	42.5	156
Non-LF	Female	15.01	32-37W	1500-2500g	Cesarean delivery	Formula	No	No	No	No	Yes	No	No	No	No	No	No	2.42	4.5	0.72	142	1.87	215.1	4.1	7.6	18.5	139	80.5	9.92	20.6	91.6	40	10.4	2.78	1.23	1.36543	0.21	102.6	14	222.5	2.99	42.3	76	14.84	11.7	7.51	0.81	35.3	119
LF	Female	5.15	>37W	2500-4000g	Cesarean delivery	Formula	No	Yes	No	No	Yes	Yes	No	No	No	No	No	2.19	4.4	0.94	135	2.19	194.3	33.4	603.7	18.9	233.2	18.3	9.11	11.4	37.2	49.1	16.5	1.45	0.68	0.361553	0.27	2288.3	55.8	2339.3	3.26	96.9	442	14.7	11	4.68	0.72	50.5	187
LF	Male	5.04	32-37W	<1500g	Cesarean delivery	Formula	No	Yes	No	No	No	Yes	Yes	No	No	No	No	2.39	3.5	0.91	143	1.1	144.9	3.6	29.4	18.5	72.8	133.7	8.89	17.4	145.6	44.4	18	1.24	0.71	0.403039	1.14	183.1	73.4	604.8	2.13	104.2	139	7.24	8.5	2.7	0.59	37.4	136
LF	Male	5.17	32-37W	1500-2500g	Cesarean delivery	Formula	No	No	No	No	No	Yes	No	No	Yes	No	No	2.19	3.7	0.79	140	1.18	112.7	12.6	23.8	19.2	41.1	31.5	6.86	10.7	50.7	41	17.1	1.93	0.65	0.798022	1.01	119.2	23.6	730.9	4.21	68.8	141	7.21	10.8867	3.45	0.2	52.3	205
LF	Female	5.31	>37W	2500-4000g	Cesarean delivery	Formula	No	Yes	No	No	No	Yes	Yes	No	No	No	No	2.44	3.9	0.67	142	0.93	105.2	19.6	22.9	18.5	142.3	9.9	10.47	7	21.2	50	21.6	2.91	1.04	1.13283	1.38	116.7	23.1	640.4	2.81	55.3	220	9.37	12.3	4.25	0.27	55	180
Non-LF	Male	5.03	28-32W	1500-2500g	Cesarean delivery	Formula	No	No	No	No	No	Yes	No	No	Yes	No	No	2.29	4.3	0.8	134	1.35	176.6	5	15.4	19.1	93.9	135	13.68	3.4	149	44.8	13.8	2.47	0.89	1.45713	0.1	137.6	21.4	615.7	5.02	41	77.8	16.31	10	7.36	0.7	46.4	161
Non-LF	Female	5.22	>37W	2500-4000g	Cesarean delivery	Formula	No	No	No	No	No	Yes	No	No	No	No	No	2.02	4.9	0.74	137	1.44	189.1	12.4	35.1	22	208.4	32.6	12.61	3.9	54.6	50.6	17.5	2.37	1.11	0.591405	0.55	331.2	31	444.3	3.08	55.5	222	16.24	10.3	6.67	0.6	48.3	168
Non-LF	Female	13.23	>37W	2500-4000g	Vaginal birth	Formula	No	Yes	No	No	No	No	Yes	No	No	No	No	2.34	3.4	0.62	138	1.44	86	13	31.6	25.8	41.2	39.3	8.94	4.4	65.1	60.1	23.4	2.62	1.65	0.436935	0.58	645	30.6	375.7	3.1	34.4	201	11.02	10.5	4.24	0.88	38.3	139
Non-LF	Male	5.19	32-37W	1500-2500g	Cesarean delivery	Formula	No	Yes	No	No	No	Yes	No	No	Yes	No	No	2.69	4.4	0.71	140	0.84	511	5.6	23.3	44.1	231.5	34.2	13.21	7.3	78.3	46.2	14.9	2.67	0.76	1.56355	0.55	155	22.1	375.3	3.94	64.9	117	10.46	11.4	3.59	0.76	46	160
Non-LF	Female	5.05	28-32W	<1500g	Cesarean delivery	Formula	No	Yes	No	No	No	No	No	No	Yes	No	No	2.57	4.6	0.75	141	1.45	298.1	3.3	14.1	17.2	116.4	90.8	13.51	4.2	108	48.2	15.1	4.14	1.94	1.91341	0.49	134.9	38	283.7	4.6	64.9	107	10.62	11.9	5.09	1.42	36	114
LF	Male	5.03	32-37W	<1500g	Cesarean delivery	Formula	No	No	No	No	Yes	Yes	No	No	Yes	No	No	2.99	4.3	0.64	139	0.61	299.2	11.5	34.8	39.4	129.9	12	6.05	48.2	51.4	44.9	17	2.39	0.76	1.28495	1.66	243.6	44.7	828.2	1.52	48.8	84	8.79	10.9	3.21	0.88	30.2	110
Non-LF	Male	5.61	>37W	2500-4000g	Vaginal birth	Formula	No	No	No	No	No	No	Yes	No	No	No	No	2.38	4.5	0.82	138	1.84	184.5	19.7	61.9	23.3	317.3	25	9.65	4.3	48.3	53.1	20.3	2.96	1.56	0.761951	0.44	1181.4	177.3	531.5	3.06	62.6	249	17.4	10.5	4.88	1.03	39	137
Non-LF	Male	5.23	28-32W	1500-2500g	Cesarean delivery	Formula	No	Yes	No	No	No	Yes	No	No	Yes	No	No	2.42	4.9	0.8	142	1.83	198.9	6.4	17	33.1	172.5	21.1	8.23	25.7	54.2	45.1	13.9	1.66	0.75	0.774119	0.34	115.6	57.8	569.2	2.59	34.7	100	15.85	12.9	6.17	2.81	38.3	134
Non-LF	Male	5.06	32-37W	<1500g	Cesarean delivery	Formula	No	Yes	No	No	No	Yes	No	No	Yes	Yes	No	2.44	5.1	1.75	138	1.67	128.6	7.5	72.6	20.4	106.2	25.9	8.16	3.6	46.3	58.9	23	1.56	0.66	0.64802	0.35	434.7	145.2	771.1	5.77	100	605	13.02	9.9	4.33	0.14	59.1	199
Non-LF	Male	11.25	28-32W	<1500g	Cesarean delivery	Formula	No	No	No	No	No	Yes	No	No	No	No	No	2.06	4.2	0.77	147	1.36	82	8	36.6	19.1	102.6	179.1	10.23	1.8	194.3	52.1	18.3	2.72	1.8	1.0301	0.26	573.907	69.2	447.4	4.69	45.5	176	15.27	11.2	8.72	0.5	29.5	96
Non-LF	Female	6.71	32-37W	<1500g	Cesarean delivery	Formula	No	No	No	No	No	No	No	No	No	No	No	2.23	4.8	0.73	139	2.2	223.2	5	13.4	19.1	241.5	13.5	7.04	39.5	26.8	43.4	14.5	2.96	0.92	0.934196	0.59	266.9	26.8	510	1.18	34.2	53	8.22	12	2.68	0.66	33	112
Non-LF	Male	5.13	>37W	2500-4000g	Cesarean delivery	Formula	No	Yes	No	No	No	Yes	No	No	Yes	No	No	2.23	4.6	0.6	139	1.49	145.2	11.4	41.3	22.2	117	21.3	9.02	3.5	43.5	47.3	16.6	2.34	1.53	0.45213	0.28	814.2	55.1	360.5	3.31	61.7	329	10.95	9.3	2.81	0.4	46.9	153
Non-LF	Female	5.05	32-37W	1500-2500g	Vaginal birth	Formula	No	No	No	No	No	No	Yes	No	No	No	No	2.62	5.6	0.9	138	1.96	231.6	6.5	32.7	30.9	138.8	128.5	16.96	78.3	159.4	58	14	2.82	1.48	1.37414	0.32	344.3	137.2	878.8	4.46	98.6	242	8.97	11.1	3.7	0.15	77	265
Non-LF	Male	5.38	>37W	2500-4000g	Cesarean delivery	Formula	No	No	No	Yes	No	Yes	No	No	No	No	No	1.79	4.2	0.78	140	2.12	106.5	11.1	219.5	23	404.1	17.4	7.29	25.9	40.4	50	23.3	1.76	0.26	1.18653	0.45	315.4	41.3	1445.27	4.58	106.8	99	15.68	9.5	2.72	0.03	42	145
Non-LF	Female	5.04	32-37W	<1500g	Cesarean delivery	Formula	No	No	No	No	No	No	Yes	No	No	No	No	2.28	4.1	0.76	139	1.81	185.8	24	67.6	18.5	350.7	5.9	5.79	27.2	14.3	43.5	13.7	2.08	0.59	1.02641	0.9	211.5	68.4	711.4	0.3	34.4	89	18.91	12.9	7.61	1.15	41.8	139
Non-LF	Female	18.33	32-37W	1500-2500g	Cesarean delivery	Formula	No	No	No	Yes	No	Yes	No	No	Yes	No	No	1.96	4.3	0.58	131	1	297.5	8.4	26.7	19.1	40.8	121.2	17.88	8.6	135.3	41.2	17.4	1.57	0.88	0.537849	0.24	25.5	38.1	403	8.98	31	146	16.89	12.2	6.39	0.73	31.6	101
Non-LF	Male	28.93	>37W	2500-4000g	Cesarean delivery	Formula	No	No	No	No	No	Yes	No	No	No	No	No	2.19	4.9	1.12	141	1.63	245.5	18.8	32.6	17.1	156.4	61.6	9.29	12.6	78.7	54.8	17.9	2.56	1.79	0.807205	0.24	191.3	27.7	289.1	3.18	35.1	267	10.91	12.2	4.44	0.85	35	115
Non-LF	Male	5.07	28-32W	<1500g	Cesarean delivery	Formula	No	Yes	No	No	Yes	No	No	Yes	Yes	No	No	2.49	3.5	0.88	137	1.84	405.5	10.3	19.7	18.5	90.1	6.6	10.06	19.1	17.9	56.3	22.8	1.92	0.47	1.1236	1.01	382.1	532.8	514.2	1.67	37.2	69	8.27	11.6	3.96	0.74	39.9	142
Non-LF	Female	5.04	32-37W	1500-2500g	Cesarean delivery	Formula	No	Yes	No	No	No	Yes	No	No	No	No	No	2.06	5	1.9	141	2.33	176.5	5.6	26.5	18.2	185.5	24.8	12.31	14.9	43	52.3	16.8	3.39	1.69	1.37726	0.1	90.7	69.3	360.9	3.06	64.8	328	9.89	10.4	3.49	0.12	55	183
Non-LF	Male	5.06	32-37W	1500-2500g	Cesarean delivery	Formula	No	Yes	No	No	No	No	No	No	Yes	No	No	1.55	4.6	0.67	143	2.03	193.2	7.9	24.1	31.5	340.6	72	8.05	7.3	103.5	54.8	21.3	5.2	1.18	3.31676	0.86	41.1	19.3	293.6	1.48	66.2	196	6.72	10.2	2.77	0.23	40	137
Non-LF	Male	5.05	28-32W	1500-2500g	Cesarean delivery	Formula	No	Yes	No	No	No	Yes	No	No	No	No	No	2.21	4.2	0.83	140	2.2	229.2	12.1	29.2	20.5	322	14.1	10.31	9.4	34.6	46.1	17.6	1.92	0.59	0.878708	0.54	29.3	24.3	223.7	3.43	40.2	145	10.23	10.8708	6.51	0.16	37.1	128
Non-LF	Male	5.85	>37W	1500-2500g	Cesarean delivery	Formula	No	No	No	No	No	No	No	No	No	No	Yes	1.91	3.1	0.66	140	1.89	99.6	17.7	57.9	17.7	112.1	43.9	6.85	8.1	61.6	42.1	14.7	0.5	0.23	0.91	0.3	176.2	25.3	1005.8	3.77	53.5	232	7.17	12.4	3.96	0.28	31	105
Non-LF	Male	5.04	28-32W	1500-2500g	Cesarean delivery	Formula	No	No	No	No	No	Yes	No	Yes	Yes	No	No	2.42	4.8	0.78	135	2.38	146.6	5.3	42.1	19.1	306.8	20.9	7.78	9.1	35.2	40.4	10.8	2	0.98	0.624288	0.11	317.6	205.4	424.8	3.47	110	277	14.77	12.8	7.77	2.97	41	139
LF	Female	5.04	32-37W	<1500g	Cesarean delivery	Formula	No	No	No	No	No	Yes	No	No	No	No	No	2.53	4.8	0.77	139	2.17	303.6	5.3	17.6	19	87.7	16.4	7.06	49.9	35.4	48.3	13.8	1.46	0.47	1.04972	0.98	161.9	157.2	430.6	0.23	35.4	129	8.93	12.3	4.92	0.43	29.7	100
Non-LF	Female	5.05	32-37W	1500-2500g	Cesarean delivery	Formula	No	Yes	No	No	No	Yes	No	No	No	No	No	2.21	5.6	0.92	137	1.93	262	9.2	45.6	21.8	161.346	36.9	13.06	4.1	58.7	43.7	8.9	3.18	1.64	1.16031	0.13	287.8	210.3	459.5	3.94	58.7	269	11.8	9.9	5.07	0.31	43	143
Non-LF	Male	5.22	32-37W	2500-4000g	Cesarean delivery	Formula	No	No	No	No	No	Yes	No	No	No	Yes	No	2.02	4.9	0.97	137	1.35	135.6	12	62.7	20.7	180.2	23.2	11.16	3.6	43.9	44.6	11.5	1.26	0.81	0.460799	0.09	494.2	39.9	671.7	4.93	69.1	339	21.75	10	3.71	0.06	40.5	141
LF	Male	5.39	>37W	>4000g	Cesarean delivery	Formula	No	Yes	No	No	No	Yes	No	No	No	No	No	2.14	4.2	0.88	142	2.5	676	16	121.9	27.4	192.5	47.2	8.38	3.5	74.6	53.9	17.8	1.59	1.07	0.323148	0.37	670	46.9	859.4	3.5	64.8	208	16.33	10	1.61	0.04	55.2	188
Non-LF	Male	5.04	28-32W	1500-2500g	Cesarean delivery	Formula	No	Yes	No	No	No	Yes	No	No	No	No	No	2.33	4.6	1.36	138	1.67	235.8	12.7	73.3	20.4	383.3	36.7	13.84	13.3	57.1	42.3	8.8	3.13	1.46	0.951421	0.09	127.3	82.3	546.9	4.72	73.5	167	10.83	10.4	5.28	0.46	36	121
Non-LF	Male	5.02	>37W	2500-4000g	Vaginal birth	Formula	No	Yes	No	No	Yes	Yes	No	No	No	No	No	2.37	4.8	0.92	144	2.56	162.5	12.1	34.4	19.1	135.8	34.5	10.63	1.8	53.6	58.6	18.9	1.21	0.62	0.709362	0.24	627.9	106	398	4.89	93.1	379	15.25	10.3	2.92	0.24	56	176
Non-LF	Male	5.25	32-37W	2500-4000g	Cesarean delivery	Formula	No	Yes	No	No	No	Yes	No	No	Yes	Yes	No	2.34	4.4	0.71	145	1.54	88.3	21.5	140.3	20.3	294.6	37.2	5.76	7.1	57.5	27.8	13.2	2.89	0.77	1.36041	1.06	908.2	221.8	2535.2	6.02	100.2	504	33.54	11.5	29.27	0.16	60.6	209
Non-LF	Female	5.04	>37W	2500-4000g	Cesarean delivery	Formula	No	No	No	No	No	Yes	No	No	No	No	No	2.47	4.3	0.85	141	1.18	140.8	9.8	40.7	21.3	84.5	41.5	9.85	13.3	62.8	60.9	19.6	2.08	0.74	0.806371	0.48	609.7	131.3	520.5	3.01	84.7	328	16.48	13.3182	5	0.28	58.6	192
Non-LF	Male	5.04	28-32W	1500-2500g	Cesarean delivery	Formula	No	No	No	No	No	Yes	No	No	No	No	No	2.21	4.4	0.87	138	2.06	228.1	5.6	39.8	18.3	457.2	30.4	10.76	13.5	48.7	44.9	11.8	2.89	1.12	1.60244	0.17	179.9	105.2	434.8	2.5	73.5	222	12.05	12.2	7.82	2.09	39.5	141
LF	Male	5.13	32-37W	1500-2500g	Cesarean delivery	Formula	No	Yes	No	No	Yes	Yes	No	No	No	No	No	2.31	6	0.88	137	1.68	233.2	18.6	176.2	20.6	451.2	30.2	9.78	21.9	50.8	46.1	12.1	3.01	1.6	1.12173	0.25	303.7	85.7	543.3	3.19	69.9	253	7.81	10.8	2.5	0.21	56.1	194
Non-LF	Male	20.46	28-32W	1500-2500g	Cesarean delivery	Formula	No	Yes	No	No	No	Yes	No	No	No	Yes	No	2.21	5.2	0.94	143	2.61	202.2	9.3	12.4	17.1	129.7	37.7	12.63	4.7	54.8	37.4	9.3	3.92	1.76	1.85221	0.54	93.4	27.1	223	1.39	56.3	92	7.16	12.5	3.75	0.8	50	169
Non-LF	Male	24.17	>37W	2500-4000g	Vaginal birth	Formula	No	No	Yes	No	No	Yes	No	No	No	No	No	2.53	4.5	0.89	142	1.75	202.3	18	38.2	23.2	106.6	44.1	12.03	4.6	67.3	55.7	16.3	3.34	2.1	1.0669	0.29	164.1	28.1	233.1	6.81	52.5	347	8.14	10.1	4.19	0.49	37	134
LF	Male	5.13	28-32W	<1500g	Cesarean delivery	Formula	No	Yes	No	No	No	No	No	No	No	No	No	2.23	4.4	0.82	140	2.81	180.7	5	30.4	20.2	221.6	22	9.84	9.6	42.2	36.5	6.6	1.93	0.97	0.852981	0.05	232.4	87.1	346.4	4.68	74.3	294	6.86	9.7	3.18	0.14	49	171
Non-LF	Male	5.03	32-37W	1500-2500g	Cesarean delivery	Formula	No	Yes	No	No	No	No	Yes	No	Yes	No	No	2.31	4.6	0.84	142	1.49	206.5	21.4	46.9	17	98.3	4.5	8.05	26.3	7.8	46.1	14.5	2.25	1.11	0.854905	0.07	327.1	265.2	407.8	2.44	36.5	63	7.92	13.6	4.3	0.14	32.4	107
Non-LF	Male	5.04	32-37W	<1500g	Cesarean delivery	Formula	No	Yes	No	No	No	No	No	No	No	No	No	2.15	4.3	1	138	2.13	216.3	6.6	61.4	19.4	132	40.4	9.88	15.2	59.8	47.5	12.7	2.07	1.21	0.432669	0.06	911.3	826.8	618.2	2.03	91.1	176	9.9	13.3	5.27	0.72	39.4	139
Non-LF	Male	5.74	32-37W	1500-2500g	Cesarean delivery	Formula	No	No	No	Yes	Yes	Yes	No	No	Yes	No	No	1.8	6.5	1.69	140	2.4	152.4	6.7	77.9	18.6	342.6	44.1	9.36	2.1	62.7	52.7	17.9	2.2	0.96	0.669192	0.88	197.8	56.1	732.3	7.79	221.4	683	18.65	9.9	3.49	0.1	71	242
Non-LF	Male	5.1	>37W	1500-2500g	Cesarean delivery	Formula	No	No	No	No	No	Yes	No	No	Yes	No	No	2.45	5.6	0.57	138	1.34	136.9	21.7	32.2	19.1	586.7	10.4	12.11	17.5	26.2	60.6	23.7	3.19	1.2	1.48846	0.64	104.6	22.7	280.7	4.06	28.5	49	12.27	9.2	5.78	0.31	31	104
Non-LF	Male	5.03	32-37W	1500-2500g	Cesarean delivery	Formula	No	Yes	No	No	No	Yes	No	No	Yes	No	No	1.96	5.1	1.82	136	2.06	147.7	7.6	47.6	19.1	190	19.5	9.55	7.5	32.8	50.5	16.9	2.68	1.29	1.60881	0.24	128.8	49	403.7	6.87	128.4	557	9.15	11.1	3.12	0.05	42.3	151
LF	Female	5.07	28-32W	1500-2500g	Cesarean delivery	Formula	No	Yes	No	No	No	No	No	No	Yes	No	No	2.09	4.4	1.4	138	1.83	674.6	9	93.8	22.5	200.1	26.4	10.46	24.6	48.9	37.8	7.4	1.94	0.96	0.982712	0.13	530.3	665.5	622.7	2.11	62.6	161	15.49	10.2	2.65	0.2	55	179
Non-LF	Female	9.35	>37W	1500-2500g	Cesarean delivery	Formula	No	No	No	No	No	Yes	No	No	No	No	No	2.19	4	0.8	144	2.2	129.4	14.7	23.7	18.3	60.6	50.9	7.41	6.4	69.2	49.5	21.4	2.35	1	1.03744	1	237.9	15.3	363.9	0.52	51.1	65	11.2	10.8523	3.94	0.71	56.4	194
Non-LF	Male	5.07	32-37W	1500-2500g	Cesarean delivery	Formula	No	No	No	No	No	No	Yes	No	No	No	No	2.09	4.6	1	135	2.01	225	12	77.7	21.9	555.3	28.2	7.33	11	50.1	41.8	11.1	2.45	1.28	0.558126	0.16	781.4	363.8	656.1	2.56	83.3	225	8.74	9.6	3.03	0.08	51	169
Non-LF	Female	13.65	>37W	2500-4000g	Vaginal birth	Formula	No	No	No	No	No	Yes	No	No	Yes	No	No	2.18	5.3	0.81	136	2.43	56	43.9	46.8	23.9	54.8	40.8	9.04	2.4	64.7	50.6	17.3	2.66	0.83	0.959093	2.44	108.5	76.1	429.2	5.18	66.4	339	25.65	11.8	6.37	0.54	37	130
LF	Male	5.7	>37W	2500-4000g	Cesarean delivery	Formula	No	No	No	No	No	Yes	No	No	No	No	No	2.41	3.9	0.6	140	1.53	218.6	314.7	234.9	156.3	76.1	45.6	13.76	23.4	201.9	55.3	13.6	3.57	0.75	1.88927	0.92	81.2	26.8	244.4	6.45	30.8	120	7.58	10	4.8	0.06	31	102
LF	Male	5.2	32-37W	1500-2500g	Cesarean delivery	Formula	No	Yes	No	No	No	No	No	No	No	No	Yes	2.21	4.6	0.9	137	1.81	667	181	293	59.6182	159	38.1	10.7605	50.1971	97.7	57.2	25.6	1.62	0.45	0.686575	0.85	259.5	29.3	434.5	0.94	27.6	56	15.42	11.6	10.61	0.06	24	80
Non-LF	Female	5.06	32-37W	1500-2500g	Cesarean delivery	Formula	No	Yes	No	No	No	No	Yes	No	No	No	No	2.06	4.3	1.51	140	2.11	178.3	3.5	44.6	19.1	89.1	19.2	9.01	13.5	34.9	42.7	9.2	2.19	0.83	1.13641	0.11	325.8	228.5	464	2.99	70.5	251	12.48	9.1	5.11	0.22	41	137
Non-LF	Male	5.05	32-37W	1500-2500g	Cesarean delivery	Formula	No	Yes	No	No	No	No	Yes	No	No	No	No	2.08	4.1	0.79	137	2.12	166.9	4.4	28.6	21.4	78.7892	21.1	7.14	6.6	42.5	42.9	8	1.95	1.13	0.781621	0.04	259.4	126.3	365.9	3.41	54.6	207	9.44	8.6	4.95	0.45	47	157
Non-LF	Male	5.13	>37W	2500-4000g	Cesarean delivery	Formula	No	Yes	No	No	No	Yes	Yes	No	Yes	No	No	2.3	4.1	0.85	138	2.19	118.1	12.9	88.2	22	301.8	25.6	8.94	7.2	47.6	51.1	14.4	2.18	1.31	0.90331	0.24	361.1	205.3	754.9	2.81	87.8	413	13.59	10.3	3.2	0.24	59	201
Non-LF	Female	5.05	28-32W	<1500g	Vaginal birth	Formula	No	No	No	Yes	No	No	Yes	No	No	No	No	2.01	5	1.15	138	1.62	255.8	13.2	57	18.4	139.6	25.3	11.26	15.7	43.7	43.6	11	2.85	1.03	1.6351	0.18	286.9	76.1	399.8	2.95	69.9	289	15.18	10.8	6.93	0.71	48.3	159
LF	Female	5.07	32-37W	<1500g	Cesarean delivery	Formula	No	Yes	No	No	No	Yes	No	No	No	No	No	2.34	3.9	1.41	135	2.01	148.8	8.7	90.9	19.8	344.3	26.8	11.63	4.9	46.6	42.8	14.7	1.65	1.12	0.191908	0.12	2428	962	850.6	4.62	110.8	270	14.91	9	4.67	0.11	56	189
Non-LF	Male	16.72	>37W	2500-4000g	Vaginal birth	Formula	Yes	No	No	No	No	No	No	No	No	No	No	2.17	5.3	0.94	133	1.47	132.5	12.1	28	20.1	113.9	28.8	9.13	7	48.9	51.1	19.4	2.29	1.48	0.826968	0.42	118.4	21.1	313.4	5.99	65.3	210	10.66	10.1	0.9	0.01	39.9	141
Non-LF	Female	5.04	28-32W	<1500g	Cesarean delivery	Formula	No	Yes	No	No	No	No	Yes	No	Yes	No	No	1.99	4.9	0.8	139	1.94	195.4	7.2	45.4	22.3	260.2	34.9	9.97	6.9	57.2	40.5	13.7	2.07	0.91	1.35434	0.12	199.4	55	403.8	4.5	66.7	172	8.12	9.6	2.73	0.11	40	147
Non-LF	Female	5.06	32-37W	1500-2500g	Cesarean delivery	Formula	No	No	No	No	No	Yes	No	No	Yes	No	No	2.35	4.4	1	140	1.57	192.2	3.3	13.2	19.1	150.7	198.3	6.63	10.7	211.5	44.2	15.9	2.33	1.01	1.65231	0.24	75.5	8.4	318.8	3.76	49.5	113	16.3	10.1	6.55	0.24	59.9	214
Non-LF	Male	6.77	>37W	2500-4000g	Cesarean delivery	Formula	No	Yes	No	No	Yes	No	No	No	No	No	No	2.35	4.7	0.62	141	1.63	737.6	18.8	26.5	22.6	113.1	31.3	13.91	2.8	53.9	62	22.9	0.98	0.56	0.236655	0.51	135.6	18	275.8	2.7	50.2	73	10.34	10.4	3.31	0.41	50.3	168
Non-LF	Male	5.06	>37W	2500-4000g	Cesarean delivery	Formula	No	Yes	No	No	No	Yes	No	No	Yes	No	No	2.05	4.2	0.73	138	1.78	282.1	36.9	78.3	21.5	174.7	23.5	11.35	4.5	45	56.4	20.7	1.37	0.95	0.308245	0.3	453.9	132	428.1	4.69	132.4	189	8.51	9.9	2.84	0.4	41	148
Non-LF	Male	28.99	32-37W	1500-2500g	Cesarean delivery	Formula	No	Yes	No	No	Yes	Yes	No	No	No	No	No	2.42	5.2	0.88	140	2.18	417	13.2	32.5	27.3	381.7	35.9	13.26	9.8	63.2	46.3	14.2	2.22	1.23	0.973959	0.46	230.4	29.7	201.2	3.01	41.3	99	8.98	10.2	4.74	0.45	31	108
Non-LF	Male	5.29	32-37W	2500-4000g	Cesarean delivery	Formula	No	Yes	No	Yes	No	No	Yes	No	Yes	No	No	1.98	5.2	0.76	138	1.95	190.6	10.7	36.3	20.4	297.5	36.5	10.04	2.9	56.9	45.7	13.4	1.7	1.1	0.189167	0.22	350.4	25	385.4	4.76	63.1	295	20.08	9.6	3.73	0.32	42	145
Non-LF	Female	22.12	>37W	2500-4000g	Cesarean delivery	Formula	No	No	No	No	No	Yes	No	No	No	No	No	2.31	5.3	0.93	132	1.73	210.7	14.9	31.8	20.3	62.4	50.6	8.47	4	70.9	56.2	20.5	2.65	1.2	1.12316	0.54	113	23.5	270.4	4.17	41.9	236	13.34	9.6	2.91	0.34	55	182
LF	Male	16.38	32-37W	1500-2500g	Cesarean delivery	Formula	No	No	No	No	Yes	Yes	No	No	No	No	No	2.33	3.8	0.97	142	1.08	246.5	19.2	17	25.5	80.8	18.2	6.39	16.9	43.7	38.1	15.1	1.93	0.7	0.658362	0.44	53.8	17.8	274.4	2.31	34	43	15.22	12.9	3.57	0.75	51	168
Non-LF	Male	22.33	32-37W	2500-4000g	Cesarean delivery	Formula	No	No	No	No	No	Yes	No	No	No	No	No	2.14	5.8	0.99	138	1.69	137.4	10.8	27.3	23.6	86.3	29	7.54	5.8	52.6	53.5	19.7	1.63	1.32	0.91	0.13	92.9	41.1	384.1	2.09	48.9	143	7.93	9.9	3.6	0.61	27	95
Non-LF	Male	5.12	32-37W	1500-2500g	Cesarean delivery	Formula	No	Yes	No	No	No	No	Yes	No	No	No	No	2.35	4.5	1.21	140	2.82	414.5	9.4	50.1	17.8	248	21.8	9.31	14.6	39.6	51.4	17.6	1.66	0.73	0.759788	0.33	330.7	173.2	516.3	2.49	66.7	201	22.79	9.9	8.82	0.71	48	160
Non-LF	Male	5.17	28-32W	<1500g	Cesarean delivery	Formula	No	Yes	No	No	No	No	No	No	No	No	No	2.5	4.3	1.07	142	0.82	325.7	5	16.2	18.5	60.7	20.1	11.28	23.2	27.3	43	11.2	3.26	1.15	1.58602	0.42	84.1	14.4	186.7	2.09	52.7	82	12.1	12.5	3.73	0.38	46.1	144
Non-LF	Female	5.07	28-32W	<1500g	Cesarean delivery	Formula	No	Yes	No	No	No	Yes	No	No	Yes	No	No	2.17	5.6	0.7	135	1.19	372.3	1.4	14.1	19.1	25.9	113.3	9.24	7.5	125.4	44.9	18.4	2.25	0.89	0.842792	0.31	72.4	15	284	5.44	57.3	114	9.69	11.6381	2.87	0.03	30	91
Non-LF	Male	5.38	>37W	2500-4000g	Vaginal birth	Formula	No	No	No	No	Yes	Yes	No	No	Yes	No	No	2.26	4.7	1.03	145	1.47	188.9	19.3	83.7	20	117.5	48.8	11.49	1.3	68.8	60.3	23.8	1.76	0.97	1.11417	0.47	1643.56	79.8	621.1	3.71	103.8	402	12.74	11.2	4.76	0.43	38.1	123
Non-LF	Female	6.92	>37W	2500-4000g	Cesarean delivery	Formula	No	Yes	No	No	Yes	No	Yes	No	No	No	No	1.9	4.5	0.81	140	2.09	147.9	22.8	54	18.5	71.3	104.8	8.46	6.8	113.8	50.4	18.1	1.66	0.69	0.503539	0.18	729.4	51.7	473	3.56	43.5	133	16.88	9.08033	3.54	0.02	47.5	158
Non-LF	Male	9.73	32-37W	<1500g	Cesarean delivery	Formula	No	No	No	No	No	No	No	No	No	No	No	2.09	4	0.61	138	1.26	292.9	8.2	17.3	18.5	169.6	8.5	6.57	48.6	17.2	40.6	14.9	2.79	0.71	1.34704	0.37	126.3	22.1	206	2.3	29.3	120	7.14	12.1	2.84	0.25	30.9	97
Non-LF	Male	5.06	32-37W	<1500g	Cesarean delivery	Formula	No	Yes	No	No	No	Yes	No	No	No	No	No	2.88	5.1	0.77	138	0.91	421.1	5	30.4	19.1	92.9	42	7.5	8.6	54.3	46.4	18.6	4.13	1.19	2.3958	0.28	103.8	64.2	314.6	2.17	63.1	88	3.17	11.7	1.79	0.14	48.8	161
Non-LF	Male	5.05	32-37W	1500-2500g	Cesarean delivery	Formula	No	No	No	No	No	No	Yes	No	Yes	No	No	2.36	4.7	0.85	143	2.32	175.4	12.6	46.6	18.5	174.1	133.6	12.28	16.2	145.5	45.7	15.1	1.98	0.93	1.37249	0.18	106.1	40.1	323	1.41	59.8	137	16.19	10.8	9.05	1.29	60	213
Non-LF	Female	5.06	28-32W	<1500g	Cesarean delivery	Formula	No	Yes	No	No	No	No	No	No	Yes	No	No	2.23	5.1	0.7	141	1.66	343.5	11.4	39.2	20.5	211.2	18.8	13.64	26	39.3	44.5	14.2	3.15	1.4	0.908853	0.15	248.5	134.5	337.9	5.64	64.2	202	8.62	10	3.5	0.4	44.1	156
LF	Male	5.03	28-32W	<1500g	Cesarean delivery	Formula	No	Yes	No	No	No	No	No	No	Yes	No	No	2.37	5	0.75	134	1.1	313.4	6.1	11.8	17.4	48.2	32	8.06	8	49.4	47.9	12.7	3.29	1.24	1.64454	0.22	84.5	29.2	186.9	2.26	33.7	43	11.66	11.4	3.99	0.2	40.4	138
LF	Female	5.04	32-37W	1500-2500g	Cesarean delivery	Formula	No	Yes	No	No	No	Yes	No	No	Yes	No	No	2.31	5.2	0.89	139	1.92	270.1	19.2	54.7	37.5	114.4	24.4	6.83	67.9	61.9	55.3	18.1	3.86	0.83	2.06942	0.51	215.8	135.7	749	2.98	43.1	202	10.41	10.1	6.71	0.56	38	121
Non-LF	Female	5.03	32-37W	1500-2500g	Cesarean delivery	Formula	No	No	No	No	No	No	No	No	No	No	No	2.34	5.3	0.71	135	1.18	242.9	5.8	14.5	18.5	67.7	13.1	6.76	17.2	20.4	46.4	12.2	2.59	0.71	1.28787	1.07	169.3	113.4	396.7	2.79	51.4	93	9.32	12	2.82	0.43	28	96
Non-LF	Female	5.12	32-37W	<1500g	Vaginal birth	Formula	No	Yes	No	No	No	Yes	No	No	No	No	No	2.11	3.9	0.61	139	1.83	110.8	6	20.1	19.1	174.3	17.4	7.65	27.1	30.4	41.1	10.6	3.29	0.82	2.02282	0.37	366	252.5	634.3	1.33	40.1	42	3.93	11	2	0.29	28	98
Non-LF	Male	5.21	32-37W	1500-2500g	Cesarean delivery	Formula	No	No	No	No	Yes	No	Yes	No	No	No	No	2.01	5.8	1.03	138	1.91	131.7	6.3	52.9	17.6	156.4	18	7.32	5	35.6	43.5	12	1.32	0.66	0.91	0.4	344	120.3	323.3	3.92	79	448	17.02	10	2.45	0.14	35	123
LF	Male	5.79	>37W	1500-2500g	Cesarean delivery	Formula	No	Yes	No	No	No	Yes	No	No	No	No	No	2.22	3.9	0.94	131	1.38	71.8	29.5	115.8	19.1	85.4	82.7	4.12	24.5	95.8	55.4	18.2	0.24	0.45	0.91	0.31	351.095	61.9	849.8	5.19	75.2	83	8.76	11.4	3.18	0.07	51.2	168
Non-LF	Female	5.06	28-32W	1500-2500g	Cesarean delivery	Formula	No	Yes	No	No	No	Yes	No	No	No	No	No	2.17	5.2	1.32	136	2.01	216	5	30.2	21.4	218.8	32.8	7.51	22.2	54.2	47.1	14.5	2.07	1.13	0.281126	0.3	167	61.2	381.9	2.57	59.6	168	18.81	9.3	4.42	0.3	46	154
Non-LF	Female	5.03	32-37W	2500-4000g	Vaginal birth	Formula	No	No	No	No	No	No	Yes	No	No	No	No	2.19	4.1	0.97	141	1.77	375.9	3.6	19	18.5	224.8	20.6	7.02	8	39.1	40.6	11.5	2.18	1.12	0.668163	0.17	281.1	90.6	332.4	2.27	59.6	255	16.04	9.2	3.86	0.27	47	155
Non-LF	Female	5.03	28-32W	1500-2500g	Cesarean delivery	Formula	No	Yes	No	No	No	Yes	No	Yes	No	No	No	2.01	5	1.36	135	2.13	198.2	2.7	46.2	18.5	217.9	19	8.13	5.6	29.6	41	6.7	2.25	1.09	0.878812	0.07	277.6	168.8	437.3	2.37	48.9	117	8.6	12.2	3.49	1.11	38	123
Non-LF	Male	5.34	>37W	2500-4000g	Cesarean delivery	Formula	No	No	No	No	Yes	Yes	No	No	No	Yes	No	2.1	5.2	0.73	138	2.07	150	39	188.9	23.6	327.9	40.1	11.72	3.3	63.7	54.1	14.6	2.12	1.17	0.836807	0.35	830.021	96.4	954.6	4.65	74	228	18.44	10.9	1.84	0.17	46.7	165
[truncated: 221 more rows]
[truncated: 18 more columns]
