# Supplementary material for: Retrospective assessment of the predictors of neonatal and infantile cholestasis with and without liver failure: an experience from Southeast China
Source: PeerJ. 2026 Feb 10;14:e20800. doi: 10.7717/peerj.20800 (PMC12903896; doi:10.7717/peerj.20800)
Supplement: Supplemental Information 7 [file peerj-14-20800-s007.xlsx]

## Sheet: 无标题3
Group	Sex	Onset age	Gestational age	Birth weight	Mode of delivery	Feeding	Fever	Breathlessness	Vomitting	Abdominal distension	Cyaosis	Hepatomegaly	Spleomegaly	Intubation	CHD	Intracranialhemorrhage	CMV infection	Ca	K	Mg	Na	P	ALP	ALT	AST	DBil	GGT	IBil	Prealbumin	TBA	TBil	Total protein	Globulin	Cholesterol	HDL	LDL	Triglyceride	CK	CKMB	LDH	Urea	Creatinine	Uri cacid	Leukocyte	Neutrophil	Lymphocyte	Eosinophils	Hematokrit	Hemoglobin
LF	Male	5	28-32W	<1500g	Cesarean delivery	Formula	No	Yes	No	No	No	Yes	No	No	Yes	No	No	2.47	4.8	0.55	145	0.89	205.3	14.1	33.1	37.2	191	14.8	8.77	20.7	52	52.2	19.1	2.02	0.49	0.933018	0.62	109	25.2	323.8	4.18	50.9	91	7.46	11.5	2.58	0.37	36.3	116
LF	Male	5	28-32W	<1500g	Cesarean delivery	Formula	No	Yes	No	No	No	Yes	No	No	Yes	No	No	2.19	3.5	0.95	147	0.93	162.1	7.9	20	19.8	156.2	147.6	7.72	17.5	161.1	44.6	15.1	1.84	0.93	1.24981	0.13	274	38.8	332.3	5.03	70.1	91	15.08	12.5	5.4	0.78	49.3	161
LF	Female	5.04	28-32W	<1500g	Vaginal birth	Formula	No	No	No	No	Yes	No	No	No	No	No	No	2.31	4.3	0.79	137.8	1.47	266.7	6.02	30.2	17	30.1	3	6.00969	31.0944	9.9	39.3	13.5	1.6	0.34	0.88	1.05	150.9	43.6	414.8	1.74	55.7	121.9	13.12	11.7	5.31	2.21	27.2	89
Non-LF	Male	5.44	28-32W	<1500g	Cesarean delivery	Formula	No	No	No	No	No	No	No	No	No	No	No	2.44	4.2	0.7	140.4	1.73	230.2	3.08	17.9	19.8	41.4	95.2	5.50124	5.56885	107.8	38.1	10.2	2.72	0.55	1.74	0.62	116.6	41.8	391.2	3.05	38.6	94.4	11.05	10.1872	6.29	0.36	41.5	131
Non-LF	Male	23.11	>37W	2500-4000g	Cesarean delivery	Formula	No	No	No	No	No	No	No	No	No	No	No	2.24	4.9	0.93	138	1.81	330.4	13.99	18.5	31.4	194	24.4	10.7451	38.2335	55.8	43.1	10.9	3.43	1.61	2.04	0.51	81	22.7	254	1.1	36	122	7.21	9.9	4.14	0.58	43.2	147
Non-LF	Female	14.24	>37W	2500-4000g	Cesarean delivery	Formula	No	Yes	No	No	No	No	Yes	No	No	No	No	2.53	3.7	0.86	139	1.36	161.9	28	41	63.2	414	27.8	9.58806	38.251	91	63.3	19.3	2.89	1.1	1.33	0.91	52	36.4	355	4.6	15	106	9.63	10.5	3.34	0.44	43.6	143
Non-LF	Female	5.01	32-37W	1500-2500g	Cesarean delivery	Formula	No	Yes	No	No	No	No	No	No	No	No	No	2.54	4.8	0.81	135.4	1.85	237.4	51.55	64.5	112	38.1	43.2	8.36895	45.5	155.2	54	20.1	1.19	0.39	0.44	0.6	180.8	87.5	553.7	5.17	57.6	383.2	25.96	11.2	5.82	0.34	49.2	169
Non-LF	Male	28.99	>37W	2500-4000g	Vaginal birth	Formula	No	No	No	No	No	No	No	No	No	No	No	2.43	5.1	0.67	133	1.63	254.3	65.8	63.1	17	182	2.4	12.4109	25.1453	9.9	62	24.5	3.47	1	2.03	1.42	75	35.3	257	2.4	19	286	9.9	8.3	4.67	1.05	38	126
Non-LF	Male	5.02	28-32W	<1500g	Cesarean delivery	Formula	No	No	No	Yes	No	Yes	No	No	No	No	No	2.29	4.7	0.86	135.7	2.06	222.5	6.95	56.2	17	405.9	48.3	4.56703	2.35258	54.6	48.2	16.3	2.27	1.02	0.71	0.38	307.8	183.8	600.2	2.65	60.3	284.5	17.49	11.4	3.72	0.59	51.1	192
Non-LF	Male	5.01	28-32W	<1500g	Cesarean delivery	Formula	No	Yes	No	No	No	No	No	No	No	No	No	2.42	4.2	0.88	141.3	1.82	246.5	4.11	26.4	17	179.2	77	7.01577	16.4026	83	43.5	13	2.26	0.57	1.31	0.79	163.9	35.8	400.4	4.62	57.9	104.3	11.4	10.8	3.95	1.1	41.1	149
Non-LF	Female	15.98	32-37W	2500-4000g	Cesarean delivery	Formula	No	Yes	No	No	No	Yes	No	No	No	No	No	2.47	4.2	0.72	136	1.67	324.7	9.5	29.3	19.8	234	102.7	11.977	4.20241	116.7	51.8	12.5	2.95	1.68	1.51	1.08	65	20.8	324	11.2	62	349	10.3	9.4	1.55	0.19	29.7	105
Non-LF	Male	5.01	32-37W	<1500g	Cesarean delivery	Formula	No	Yes	No	No	No	No	Yes	No	No	No	No	2.21	3.9	0.48	139.4	1.21	163.2	8.92	37.7	18	235.9	116	7.10123	0.912959	134	49.2	21.4	2.09	0.63	1.17	0.48	198.3	42	852.8	1.55	63.2	95.8	12.9	12.9	4.9	0.26	51.6	184
Non-LF	Male	5.08	32-37W	1500-2500g	Cesarean delivery	Formula	No	No	No	No	No	No	No	No	No	No	No	2.33	3.8	0.96	132.4	1.66	182.4	1.9	24.4	18	162.5	44.9	9.96749	13.3566	62.9	66	26.8	1.69	0.67	0.87	1.35	702	80.6	592.3	3.98	46.2	306.4	10.14	9.2	3.76	0.62	47	175
Non-LF	Female	5.85	28-32W	<1500g	Cesarean delivery	Formula	No	Yes	No	No	No	Yes	No	No	No	No	No	2.46	3.3	0.63	141.2	1.76	393.1	26.83	76.6	150.6	94.4	71	5.287	119.715	221.6	42.8	7.9	2.09	0.18	1.06	0.66	235.4	38.8	307.6	1.35	27.1	100.2	6.63	12.1	2.87	0.21	36.8	131
Non-LF	Male	5.53	32-37W	<1500g	Cesarean delivery	Formula	No	Yes	No	No	No	Yes	No	No	No	No	No	2.17	4.6	0.59	141.2	2.04	238.9	4.81	40.1	17	177.6	96.6	8.3636	11.1231	106.5	47.5	19.7	1.6	0.3	0.79	1.25	150.7	41.6	471.2	1.69	63.1	85.6	10.13	10.0502	3.88	0.17	40.9	150
Non-LF	Male	5.01	28-32W	1500-2500g	Cesarean delivery	Formula	No	Yes	No	No	No	Yes	No	No	Yes	No	No	2.49	4.1	0.84	140.8	1.96	317.7	6.18	19.8	23.6	98.2	16.1	10.9086	19.1197	39.7	46.8	14.1	2.08	0.75	1.05	0.53	177.9	36.8	362.5	2.87	49.9	103.5	8.63	10.8	4.06	1.61	26.7	97
Non-LF	Male	5.01	32-37W	1500-2500g	Cesarean delivery	Formula	No	Yes	No	No	Yes	Yes	No	No	Yes	No	No	2.75	4.6	0.57	137.9	1.03	190.4	9.57	44.9	47	70.9	16.4	9.47048	90	63.4	47.9	15.2	1.69	0.27	1.05	0.7	446.3	44.3	430.7	3.72	50	125	8.49	11.4	3.55	1.63	27.8	103
Non-LF	Male	5.01	28-32W	2500-4000g	Cesarean delivery	Formula	No	Yes	No	No	No	No	No	Yes	No	No	Yes	2.24	5.5	0.68	139.3	1.91	290.3	34.67	67	36.7	68.3	19.1	8.79972	57.6	55.8	43.4	12.4	1.72	0.57	0.87	0.52	304.7	29.4	325.4	4.66	28.1	134.6	12.22	10.6	6.28	0.01	28.7	97
Non-LF	Male	5.04	>37W	2500-4000g	Cesarean delivery	Formula	No	Yes	No	No	No	No	No	No	No	No	No	2.37	4.9	0.88	140.8	1.28	147.5	5.2	144.5	18.4	68.1	61.7	5.37426	24.1894	80.1	57.6	22.6	0.73	0.34	0.25	0.94	601.2	10.5	1993.5	2.15	50.6	358.7	8.27	11.6729	3.06	0.13	61.8	200
Non-LF	Male	5.04	32-37W	1500-2500g	Cesarean delivery	Formula	No	Yes	No	No	No	Yes	No	No	No	No	No	1.93	3.2	0.77	138.6	1.17	63.8	6.51	28.4	22.5	105.8	26.6	5.66524	26.033	49.1	35	12.5	1.97	0.21	0.95	1.43	70.2	18	480.6	4.48	48.4	203.5	17.91	10.6	3.72	2.26	35.6	120
Non-LF	Female	28.99	>37W	2500-4000g	Vaginal birth	Formula	No	Yes	No	No	No	Yes	No	Yes	Yes	No	No	2.74	3.6	0.74	145	1.86	134.6	19.4	17.2	17	58	2.7	15.8865	3.6275	8.7	88.3	33.8	5.79	1.98	3.05	1.81	52	52.5	394	17.2	46	651	7.06	11.5	1.93	0.44	38.8	125
Non-LF	Male	5.04	28-32W	2500-4000g	Cesarean delivery	Formula	No	Yes	No	No	Yes	Yes	No	Yes	Yes	No	Yes	2.2	3.5	0.72	132.7	1.04	173.1	19.51	419.5	17.8	71.5	39.3	6.86148	29.9547	57.1	39.1	14.7	3.14	0.46	2	1.65	4112.7	477.2	1651.3	7.68	124.8	675.2	14.07	12.6	4.61	0.26	43.4	148
LF	Male	5.01	32-37W	<1500g	Cesarean delivery	Formula	No	Yes	No	No	No	Yes	No	No	No	No	No	2.22	3.2	0.99	137	1.43	158.9	1.3	63.1	19.8	198	63.4	7.13875	31.0244	77.9	46.8	15.4	1.45	0.34	0.5	1.56	557.3	56.8	964.4	3.91	47.3	255.3	7.67	10.6938	1.61	0.04	58.8	214
Non-LF	Male	5.01	28-32W	2500-4000g	Vaginal birth	Formula	No	No	No	No	No	No	No	Yes	No	No	No	2.57	4.6	0.81	138	1.7	355.6	33.08	43.9	17	53.5	8.5	13.2396	0.402664	12.9	58.3	20	3.15	1.21	1.51	1.24	393.5	42.5	275.3	1.55	34.3	156	17.45	12.3	6.46	0.8	35.4	119
Non-LF	Female	5.02	32-37W	2500-4000g	Cesarean delivery	Formula	No	Yes	No	No	No	Yes	No	No	No	No	No	1.7	5.2	2.19	131.9	1.85	356.4	4.43	35.9	17	125.7	29.8	9.27459	4.23284	37.4	43.6	13.2	4.55	1.03	2.68	0.4	133.3	108.7	467.7	11.37	130.9	606.3	8.24	10.7	5.51	0.11	47.6	171
Non-LF	Male	25.4	>37W	1500-2500g	Cesarean delivery	Formula	Yes	No	No	No	No	Yes	No	No	No	No	No	2.55	4.7	0.9	130.8	1.95	246.4	16.95	27.7	18.1	558.2	15.4	11.11	3.36203	33.5	58.9	19.3	4.12	1.25	2.22	0.89	94.2	39.9	314.2	3.25	23.5	137.6	9.88	10.8	6.06	0.08	33	113
Non-LF	Male	5.31	28-32W	<1500g	Cesarean delivery	Formula	No	Yes	No	No	Yes	No	No	No	No	No	No	2.32	4.2	0.74	137	1.89	132.3	5.57	38.6	17	250.7	67.2	7.20835	10.7698	72.7	38.9	9.7	1.88	0.65	0.62	0.33	602.6	371.9	535.5	4.47	47.1	271.6	27.98	9.9	2.56	0.22	47	157
Non-LF	Female	21.27	32-37W	2500-4000g	Cesarean delivery	Formula	No	Yes	No	No	No	Yes	No	No	Yes	No	No	2.34	4.1	0.9	139	1.49	238.2	22.3	35.5	17	226	2.4	14.4893	3.87019	8.6	55.6	20.3	3.25	1.45	1.75	0.64	85	25.1	202	2.7	16	129	13.51	10.9	5.97	0.71	42.1	141
Non-LF	Male	9.4	>37W	2500-4000g	Cesarean delivery	Formula	No	Yes	No	No	Yes	No	Yes	No	Yes	No	No	2.37	3.8	0.79	141	2	196.7	7.6	21.3	19.8	255	6.7	12.8908	9.01019	22.9	68.8	28.2	3.87	1.02	2.57	0.91	44	38.6	329	2.8	20	155	16.72	10.5	5.48	1.24	45.1	158
Non-LF	Male	5.01	28-32W	<1500g	Cesarean delivery	Formula	No	Yes	No	No	No	No	No	No	Yes	No	No	2.15	3.6	0.56	136.6	1.61	282.2	7.18	18.9	18.1	71	56.1	4.39324	47.4	64.2	37	11.8	2.76	1.24	1	0.41	240.8	47.5	272.4	1.77	33.9	73.8	7.03	11.7	3.76	0.11	24	86
Non-LF	Male	24.99	>37W	2500-4000g	Cesarean delivery	Formula	No	No	Yes	No	No	Yes	No	No	No	No	No	2.44	6.4	0.91	161	2.82	181.6	45.3	32	19.8	405	18.2	17.7092	35.0779	35	61.5	18.2	5.7	0.69	3.03	4.65	59	52	499	54.4	174	1435	16.8	10.5	4.37	0.03	40.9	144
Non-LF	Male	17.64	>37W	2500-4000g	Cesarean delivery	Formula	No	Yes	No	No	No	Yes	No	No	Yes	No	No	2.46	5	0.82	138	1.45	148.9	9	28.4	17	45	4.6	12.1832	12.3	6.7	58.6	18.8	2.42	0.78	1.39	0.77	75	43.4	375	6	15	189	9.96	10	4.21	0.58	36.6	122
Non-LF	Male	17.55	>37W	2500-4000g	Cesarean delivery	Formula	No	No	No	No	No	Yes	No	Yes	Yes	No	No	2.48	4.9	0.77	132.2	2.2	328.1	13.6	22.6	18.1	163.4	139.4	10.6724	17.8735	148.4	47.6	13.4	2.78	1.01	1.25	0.97	118.4	38.2	270.4	1.63	27.5	147.9	12.77	9.4	7.23	0.64	46.9	167
Non-LF	Male	5.19	>37W	2500-4000g	Vaginal birth	Formula	No	No	No	No	Yes	No	No	Yes	Yes	No	No	2.71	4.8	0.9	149	1.64	291.4	77.6	88.6	17	1071	3	16.8216	24.4916	8.6	69.2	27.5	4.37	1.59	2.08	1.33	33	30.4	394	16.7	27	396	16.16	10.1	2.92	1.12	42.4	140
Non-LF	Male	27.33	32-37W	2500-4000g	Cesarean delivery	Formula	No	No	No	No	No	No	No	No	No	No	No	2.27	4.9	0.62	135.4	1.89	258.7	13.45	31.8	27.1	172.2	10.5	10.1846	33.9329	37.6	49.4	19.1	2.36	0.3	1.32	1.51	76.3	26.5	335.7	1.25	30.6	85	7.89	13.5	4.09	0.12	22.8	77
Non-LF	Male	27.33	32-37W	<1500g	Cesarean delivery	Formula	No	No	No	No	No	No	No	No	No	No	No	2.43	4.7	0.65	134.4	1.71	242.1	9.34	30.9	25.6	222.2	11.8	11.0542	29.1243	37.4	57.2	23.6	2.79	0.44	1.56	1.09	94.4	28.4	414.5	1.13	19.5	92.1	12.28	13.4	6.11	0.16	34.3	112
Non-LF	Female	16.06	32-37W	1500-2500g	Cesarean delivery	Formula	No	Yes	No	No	Yes	No	No	Yes	Yes	No	No	2.3	3.8	0.64	137.5	1.49	152.1	14.48	24.2	26.5	274.7	67.3	12.0897	30.2556	93.8	51.5	18.2	4.33	1.06	2.56	0.76	62.5	43.2	397.2	2.71	16.3	50.1	10.6	10.6	3.84	2.14	28.6	94
Non-LF	Male	5.01	28-32W	1500-2500g	Cesarean delivery	Formula	No	Yes	No	No	Yes	No	No	Yes	No	No	No	2.15	4.5	0.85	135.5	1.58	633.3	14.86	31.6	18	77.5	53.6	10.6133	8.80234	71.6	45	10.2	3.26	1.79	0.84	0.57	113.1	29.4	276.9	1.33	25.1	68.7	9.16	11.6	5.92	0.75	23.4	84
Non-LF	Male	15.2	>37W	2500-4000g	Cesarean delivery	Formula	No	No	No	No	No	No	No	No	No	No	No	2.62	4.7	0.97	137.6	2.21	487.3	20.57	28.9	25.7	574.7	48.2	10.8774	86.3	73.9	55.5	17.7	4.66	1.59	2.43	0.7	117.9	39.5	286.6	4.44	29.2	146.8	7.02	10.5	2.5	0.31	32.4	115
Non-LF	Male	27.74	>37W	2500-4000g	Vaginal birth	Formula	No	No	No	No	No	Yes	No	No	No	No	No	2.53	4.9	0.84	136.4	2.21	401.5	23.34	29.2	19.8	363.9	28.7	13.004	19.2343	48.5	55.9	16	4.36	1.91	1.68	1.06	370.6	68.3	396	1.91	22.1	187.7	13.39	11.4	8.74	0.3	30.3	110
Non-LF	Male	10.08	>37W	2500-4000g	Cesarean delivery	Formula	No	No	No	No	No	Yes	No	No	No	No	No	2.21	5.1	0.83	141	1.55	138.8	12.98	30.3	19.8	74.5	222.1	12.5218	25.098	238.3	47.2	14.1	3.33	0.77	1.86	1.56	376.7	52.3	521.9	2.96	46	307.9	12.73	9.8	3.94	0.58	44.2	154
Non-LF	Female	5.04	>37W	2500-4000g	Vaginal birth	Formula	No	No	No	No	No	No	No	No	Yes	No	No	2.56	4.2	0.73	138.6	1.97	229.9	19.26	81.9	20.5	788.1	54.4	11.4206	6.47439	74.9	60.6	22.4	2.14	0.83	0.94	0.51	1127.8	134.2	586.6	4.66	44.8	367.4	16.47	9.9	2.71	0.41	57.7	207
Non-LF	Male	17.86	>37W	2500-4000g	Vaginal birth	Formula	No	No	No	No	Yes	Yes	No	No	Yes	No	No	2.75	4.5	0.61	141	0.9	94.5	24.11	23.1	18.7	125.2	26.5	14.3883	33.823	45.2	63.1	21.6	3.44	0.85	1.89	2.39	79.9	23.2	363.1	16.48	48.1	360.7	18.81	11.9	1.66	0.37	42.4	143
Non-LF	Male	23.18	>37W	1500-2500g	Vaginal birth	Formula	No	No	No	No	No	Yes	No	No	No	No	No	2.27	4.9	0.81	132.5	1.97	648.1	27.48	51.1	21.6	202.3	131.6	8.40785	28.6999	153.2	42.4	10.9	2.45	0.62	1.24	1.5	273.6	54.7	326.5	5.86	31.8	146.5	13.9212	9.79207	4.67186	0.44	43.4603	151.281
Non-LF	Male	19.81	28-32W	<1500g	Cesarean delivery	Formula	No	Yes	No	Yes	No	Yes	No	No	Yes	No	No	2.34	3.9	0.72	135	1.11	523.1	7.25	26.7	58.4	83.2	17	9.44893	48.0863	75.4	48	18.8	3.22	0.16	2.11	2.14	182.7	28.5	737.7	7.35	62.8	162.3	18.97	11.3	2.81	0.42	24.4	94
Non-LF	Female	8.46	>37W	<1500g	Cesarean delivery	Formula	No	Yes	No	No	No	No	Yes	Yes	Yes	No	No	1.86	4.9	0.69	141.7	1.27	128.3	93.22	36.6	19	111.2	39.5	6.14847	30.8235	58.5	45.3	15.4	2.78	0.34	1.78	0.94	105	62.3	1180.7	2.5	52.7	161.8	10.09	12.0804	3.51	0.2	52.3	164
Non-LF	Female	5.1	>37W	2500-4000g	Vaginal birth	Formula	No	No	No	No	No	Yes	No	No	Yes	No	No	2.17	4.1	0.75	142	2.01	154.9	3.6	16.9	18.9	97.8	181.8	10.4152	3.75643	200.7	44.6	10.5	2.21	0.68	1.24	0.41	108.7	25	377.9	3.13	33.3	71.4	11.88	11.2	3.04	0.88	38.5	143
Non-LF	Female	26.37	>37W	2500-4000g	Cesarean delivery	Formula	No	No	No	No	No	No	No	No	Yes	No	No	2.29	4.8	0.8	135.2	1.97	1151.6	26.14	72.7	65.7	159.8	102.5	12.918	72.8488	168.2	38.3	12.7	5.65	0.29	4.08	1.42	153.5	34	331.4	2.46	22.2	157.8	16.47	10.2754	8.19	0.57	30.2	104
LF	Female	7.01	32-37W	2500-4000g	Cesarean delivery	Formula	No	No	No	Yes	No	Yes	No	Yes	Yes	No	No	2.28	4	0.59	137.8	1.86	208.8	74.8	113.2	43.9	120.8	21.8	10.7513	52.0578	65.7	42.3	12.3	3.73	0.53	2.86	1.16	86.4	27.1	233.9	1.11	21.5	128.2	9.25	11.7	3.28	0.79	32	104
Non-LF	Female	5.06	32-37W	1500-2500g	Cesarean delivery	Formula	No	No	No	No	No	No	No	No	No	No	No	2.53	4.9	0.8	141	1.77	111.2	19.5	52.8	17	147.3	24.5	8.71157	13.8668	31.3	50.8	17.1	1.42	0.77	0.37	0.59	1551.5	96.2	426.9	3.54	64.5	335.3	17.74	10	3.22	0.07	46.1	165
LF	Male	5.33	>37W	2500-4000g	Cesarean delivery	Formula	No	Yes	No	No	No	Yes	No	Yes	Yes	No	No	1.63	3.4	0.62	136.6	0.97	159	27.17	36.1	20.6	317.5	20	9.78024	23.2	40.6	56.6	19.1	0.34	0.06	0.07	0.49	5843.8	820.4	2835.6	2.98	72.7	484.8	5.23	10.8	1.9	0.2	26	95
Non-LF	Female	5.04	28-32W	2500-4000g	Cesarean delivery	Formula	No	No	No	No	No	No	No	Yes	Yes	No	No	2.49	4.1	0.86	136.2	1.62	383.5	8.43	27.2	22.3	60	18.7	11.4232	10.01	41	45.8	13.8	1.76	0.51	0.94	0.59	320.7	39.8	252	1.77	48.6	124.5	7.98	12.6	4.44	0.86	27.5	94
Non-LF	Male	5.93	>37W	2500-4000g	Vaginal birth	Formula	No	No	No	No	Yes	No	Yes	No	Yes	No	No	2.03	6.2	0.74	138.3	1.53	164	5.81	51.3	17	78.3	58.9	7.46397	12.3	65.1	46.1	16.2	1.91	0.45	1.06	1.1	920.4	58.8	635.9	4.64	80	401.6	25.13	9.1	4.21	0.24	52.2	181
Non-LF	Male	5.04	>37W	2500-4000g	Cesarean delivery	Formula	No	Yes	No	No	No	Yes	No	Yes	Yes	Yes	No	2.66	4.9	0.87	137.6	1.86	192.5	27.8	59.8	17	75.8	14.6	9.91675	39.572	18.5	68.3	34	4.63	0.28	2.79	4.91	207.4	22.6	3074.8	9.96	36.5	279.9	2.08	11.6	2.03	0.44	28.7	99
Non-LF	Male	5	28-32W	<1500g	Cesarean delivery	Formula	No	Yes	No	No	No	No	No	No	No	No	No	2.33	3.7	0.8	143.6	1.41	566.8	13.89	23.5	19.8	283.4	6.5	13.2621	33.149	19	50	16.2	2.72	1.27	0.97	0.82	223.5	33.7	226.8	1.54	22.7	77.3	6.1	10.6	3.13	0.14	44.1	146
Non-LF	Male	8.39	>37W	2500-4000g	Cesarean delivery	Formula	No	No	No	Yes	No	Yes	Yes	Yes	No	No	No	2.57	5	0.61	139.4	2.09	319.1	9.18	22.3	17	86.5	14.6	12.4299	18.0179	21	50.9	14.3	3.3	0.99	1.96	0.74	94.8	49.4	347	3.41	21.5	97.9	16.35	12.1	6.44	0.64	36	124
Non-LF	Male	5.56	32-37W	1500-2500g	Vaginal birth	Formula	No	No	No	No	No	Yes	No	Yes	No	No	No	1.79	4.7	0.65	135.9	1.46	57.3	12	51.8	19.8	264.9	8	8.69405	13.2	24.5	52.6	16.5	2.13	0.36	1.02	0.96	329.8	43.9	372.2	7.44	52	417.1	14.33	12.8	3.47	0.51	34.5	117
Non-LF	Female	5.01	>37W	<1500g	Cesarean delivery	Formula	No	No	No	No	Yes	Yes	No	No	No	No	No	2.11	5	0.76	132.7	1.79	448.2	8.8	29.9	22.8	158.6	22.6	7.55752	37.3885	45.4	46.6	15.1	2.38	0.38	1.66	0.57	182.8	42	281.4	1.56	29.9	81.4	8.81	11.6	5.54	0.54	37.7	123
Non-LF	Male	26.97	>37W	2500-4000g	Cesarean delivery	Formula	No	No	No	No	No	No	No	No	No	No	No	2.41	5.3	0.78	135	2.4	217.267	32.0551	23	18.6363	60.949	73.2656	9.52034	30.1059	91.9099	50.5563	21.561	2.81	1.16	1.05	0.47	148.1	100.1	239.6	3.47	21	174.5	8.84	10.2	4.87	0.51	26.6	96
LF	Male	5.06	>37W	2500-4000g	Cesarean delivery	Formula	No	No	No	No	No	No	No	No	No	No	No	2.34	3.1	0.58	133.6	0.72	53.7	31.33	22.5	30.3	38.3	25.1	7.02501	21.9785	55.4	50.7	20.3	2.47	0.29	1.15	1.71	48.1	58.7	839.6	10.97	56.9	223.8	4.29	10.5	1.57	0.22	63.7	231
Non-LF	Female	8.09	>37W	2500-4000g	Cesarean delivery	Formula	No	Yes	Yes	Yes	No	No	No	No	No	No	No	2.42	4.5	0.49	139	1.45	112.2	4.87	15.8	19.8	69	42.6	8.30966	11.4402	57.2	50.8	14.7	2.61	0.36	1.48	1.9	46.6	18.4	228.5	4.71	20	124.8	13.3	12.9	3.74	0.31	24.6	86
Non-LF	Male	5.01	28-32W	2500-4000g	Cesarean delivery	Formula	No	Yes	No	No	Yes	No	No	No	Yes	Yes	No	2	3.6	0.64	141	1.83	207.8	3.49	8.5	17	144.3	118.8	11.0641	12.3	130.8	41.6	15.1	2.74	0.89	1.53	0.51	45.3	21.4	350.6	2.88	29.4	111.4	8.23	12.1	4.46	0.49	26.4	90
Non-LF	Male	5	>37W	1500-2500g	Cesarean delivery	Formula	No	No	No	No	No	No	No	No	No	No	No	2.27	4.4	0.72	136	1.6	85	13.7	47.9	24.6	117.7	23.6	7.83	4.2	48.2	55	21.2	1.18	0.6	0.31	0.2	675.2	48.7	340.3	2.83	66.9	316	12.37	9.9	1.94	0.28	54.3	192
Non-LF	Female	5.01	28-32W	<1500g	Cesarean delivery	Formula	No	Yes	No	No	No	No	Yes	Yes	No	No	No	2.25	4.6	0.81	138.1	1.03	113.8	7.49	33.7	19.8	109.2	148.2	7.39017	8.74267	161.6	42.3	13.2	3.04	0.76	1.33	1.31	269.9	72.3	446.3	3.56	25.2	97.2	15.29	11.5	4.5	1.23	41.1	141
Non-LF	Female	5.16	28-32W	2500-4000g	Vaginal birth	Formula	No	Yes	No	No	No	Yes	No	Yes	Yes	No	No	1.95	3.8	0.38	140.1	1.56	380.6	4.65	14.4	18.1	26.3	120.1	9.9361	13.2	130.5	39.7	13.3	2.57	0.92	1.14	0.3	178.9	122.5	447	2.1	33.6	64.5	9.59	11.5	1.42	0.13	23.8	89
Non-LF	Female	5.01	32-37W	2500-4000g	Cesarean delivery	Formula	No	Yes	No	No	No	No	No	Yes	No	No	No	2.01	3.8	0.61	137.7	1.4	166.4	36.71	54.4	18.1	58.7	166.2	8.05634	7.19525	174.8	46.5	9.1	1.62	0.44	0.59	0.67	103.1	61.2	1427.5	7.66	93.5	384.7	8.9	12.5	3.81	1.06	40.3	147
Non-LF	Male	5.01	28-32W	1500-2500g	Cesarean delivery	Formula	No	No	No	No	No	No	No	Yes	Yes	No	No	2.32	4.8	0.75	135.6	1.68	260.5	6.22	16.1	18.1	106.7	69.7	7.20118	20.4	79	43.6	16	3.08	0.6	2.07	1.1	137.2	47.3	309.7	0.61	29.1	76.3	9.11	12	3.76	0.64	37.1	126
Non-LF	Male	15.81	28-32W	1500-2500g	Cesarean delivery	Formula	No	No	No	No	No	Yes	No	Yes	No	No	No	2.29	3.7	0.64	141	1.29	422.6	42.63	88.5	31.2	209.9	14.4	6.06163	40.1	45.6	46.7	17	1.95	0.25	0.99	1.12	60.3	60.3	344.9	2.37	29.8	136.3	8.95	12.4	3.86	1.15	38.8	131
Non-LF	Male	5.04	32-37W	1500-2500g	Cesarean delivery	Formula	No	Yes	No	Yes	No	Yes	No	Yes	No	No	No	2.45	5.1	0.65	135.8	1.35	171.1	4.1	18.8	38.5	124.9	97.5	11.9937	26.1903	136	41.6	12.2	4.46	0.6	2.54	1.87	74.1	44.9	327.6	5.25	29.6	89	12.84	10.9	4.72	0.86	47.9	170
Non-LF	Male	5.73	>37W	<1500g	Cesarean delivery	Formula	No	Yes	No	No	No	No	No	No	No	No	No	2.59	4.8	0.63	136	1.56	94.3	4.57	69.3	18.1	341.8	81.9	9.39591	7.13044	90.3	35	12.9	0.75	0.15	0.18	0.79	239.9	29.8	849.015	4.22	81.9	481.7	9.4	10.5	3.3	0.27	39.7	140
Non-LF	Male	5.03	>37W	2500-4000g	Cesarean delivery	Formula	No	No	No	No	No	No	No	Yes	Yes	No	No	1.5	5.7	0.77	135	2.11	136.4	9.1	89.9	18.1	157.9	96	2.404	12.3	106.9	41.8	12.3	1.61	0.36	0.79	1.53	1350.2	117.4	1103.4	6.59	78.6	528.4	12.93	11.2	1.37	0.11	48.5	175
Non-LF	Male	18.59	32-37W	2500-4000g	Vaginal birth	Formula	No	No	Yes	Yes	No	No	No	Yes	No	No	No	2.05	5.1	0.69	135	2.28	119.6	16.35	22.3	34.9	100.2	37.5	9.45	12.3	72.4	41.9	13.6	1.99	0.39	0.81	0.62	210.1	112.9	405.5	2.59	30.5	306.1	10.27	10.2	1.41	0.2	39.6	140
Non-LF	Male	5.01	32-37W	2500-4000g	Cesarean delivery	Formula	No	Yes	No	No	Yes	Yes	No	No	Yes	No	No	2.6	5.1	0.82	131	1.59	214.5	35.11	50.4	17	168.1	4.7	13.6505	24.7696	8	67.3	26.8	4.53	1.67	2.38	0.71	109	35	319.3	3.31	24.4	256.7	16.66	10.5	9.02	0.93	39.5	132
Non-LF	Male	5.05	>37W	2500-4000g	Cesarean delivery	Formula	No	Yes	No	No	Yes	Yes	No	Yes	Yes	No	No	2.33	4.4	0.67	143	1.52	78.4	7.26	24.2	20.3	220.5	46.4	14.2452	19.43	66.7	67.8	20.1	2.64	1.2	0.4	0.51	150.9	35.8	413.5	8.18	41.7	197.2	8.61	12.8	2.22	0.6	43.8	154
LF	Male	5.02	>37W	2500-4000g	Vaginal birth	Formula	No	No	Yes	No	Yes	Yes	No	Yes	Yes	No	No	2.52	3.7	0.76	134	0.36	84.2	33.37	79.4	87.7	47.8	22.7	0.817952	73.9383	110.4	39.8	15.1	1.55	0.08	0.33	1.6	24	22	602.1	5.45	48	157.9	7.47	11	0.81	0.07	26.1	91
Non-LF	Male	5.89	>37W	2500-4000g	Vaginal birth	Formula	No	No	No	No	No	No	Yes	Yes	Yes	No	No	1.93	3.9	0.84	136	1.56	214.6	4.83	38.2	18.1	316.8	69.7	7.93943	23.0879	77.7	52.6	16.4	1.98	0.8	0.65	0.79	850.8	53.8	500	2.69	51	303.8	10.94	8.3	3.65	0.72	45.1	155
Non-LF	Male	16.01	>37W	2500-4000g	Vaginal birth	Formula	No	No	No	No	No	Yes	No	Yes	No	No	No	2.42	4	0.63	138	1.4	169.8	99.35	138.5	17	183.8	3.6	8.5475	28.2496	5.8	57.3	22.1	3.58	1.73	1.47	0.71	993.8	80.5	457	2.81	17.6	178.6	11.98	9.5	2.16	0.07	33.4	115
Non-LF	Male	5.01	28-32W	1500-2500g	Vaginal birth	Formula	No	Yes	No	No	Yes	Yes	No	No	No	No	No	2.44	5.8	0.85	133	2.32	160.3	15.17	28.7	17	76.5	4.3	10.9031	39.1266	7.4	61	25.7	2.62	0.89	1.38	0.85	214.4	49.2	251.6	2.76	14.1	104.7	16.2	12.3	4.43	0.83	30.7	106
Non-LF	Female	13.18	>37W	2500-4000g	Cesarean delivery	Formula	No	No	Yes	No	Yes	Yes	No	No	No	No	No	2.52	5.2	0.82	135	2.61	197.1	11.79	21.2	29.9	460.2	242.7	16.4798	23.0199	272.6	64.9	29.3	4.17	1.33	1.65	0.89	161.9	31.3	321.3	1.78	31.5	184.1	14.51	8.7	6.49	0.19	32.2	119
Non-LF	Male	5.01	28-32W	<1500g	Cesarean delivery	Formula	No	Yes	No	Yes	No	No	No	Yes	No	No	No	2.24	3.4	0.67	139	1.49	452.5	4.31	18	19.8	66.3	60.1	6.60863	25.2175	75.3	43.3	13.9	1.73	0.2	0.92	0.79	89.3	36.9	198.1	1.49	35.9	124	10.87	12.5	2.13	0.1	28.3	96
LF	Female	23.21	28-32W	<1500g	Cesarean delivery	Formula	No	Yes	No	No	Yes	Yes	No	No	Yes	No	No	2.2	4.4	0.73	138	1.9	365.6	10.58	24.5	18.7	89.8	12	11.2925	34.2	30.7	35.1	7.7	2.01	0.85	0.58	0.49	64.9	25.8	239.5	1.66	16.2	140	8.48	10.8	4.28	0.67	34.5	118
Non-LF	Male	5.68	>37W	>4000g	Cesarean delivery	Formula	Yes	No	No	No	No	No	No	Yes	Yes	No	No	2.3	5.1	0.87	137	1.9	199.5	10.1	101.7	18.1	229.9	58	7.48763	12.5353	65.1	59.4	22.4	1.66	0.53	0.48	1.01	537.5	44.3	946.5	3.73	80.3	465.7	35.06	8.4	3.65	0.12	47.9	169
Non-LF	Male	6.08	32-37W	1500-2500g	Vaginal birth	Formula	No	No	No	No	No	No	No	Yes	No	No	No	1.78	3.4	0.7	142	0.98	117.7	8.36	29.4	24.5	74.5	72	6.92043	19.9067	96.5	36.4	16.1	2.01	0.53	0.54	0.84	200.2	42.2	606.6	5.2	29.4	126.4	10.99	11.7	5.6	0.29	28	93
Non-LF	Male	5.05	>37W	>4000g	Cesarean delivery	Formula	No	No	No	No	No	No	No	No	Yes	No	No	2.33	4.2	0.68	134	1.33	115.2	9.12	18.3	19.8	116.2	97.4	8.9587	11.3553	111.3	46.6	16	2.4	0.8	0.92	0.56	204.7	16.7	336.7	5	37.4	150.7	15.83	9.9	2.66	0.17	41.1	150
Non-LF	Male	5.63	28-32W	<1500g	Cesarean delivery	Formula	No	Yes	No	No	Yes	No	No	No	No	No	No	2.31	3.5	0.79	136	1.6	281.6	6.81	22.7	17.2	107.2	26.5	7.99	30.1964	43.7	47.3	15.2	2.03	0.89	0.59	1.15	115.5	36.7	211.9	1.43	29.9	127	9.9	12.1	5.78	0.66	25.5	93
Non-LF	Male	5.2	>37W	2500-4000g	Cesarean delivery	Formula	No	Yes	No	No	No	Yes	Yes	Yes	Yes	No	No	1.95	4.4	0.87	135	2.57	473.5	11.37	117.4	17.2	441.1	28.8	9.11037	10.1173	46	45.1	13	1.2	0.42	0.61	0.6	1187.3	152.7	791.9	4.17	130.5	628.4	17.16	9.3	1.75	0.07	53.1	185
Non-LF	Female	22.6	>37W	2500-4000g	Vaginal birth	Formula	No	No	No	No	No	No	No	No	No	No	No	2.57	6.1	0.93	135	2.22	286	81.97	72.8	44.2	867.3	34	14.7575	46.4965	78.2	61.1	23.2	3.56	0.62	1.91	1.96	83	39.3	357.3	3.24	16	137.1	13.74	9.5	6.62	0.33	26.6	94
Non-LF	Female	8.29	>37W	2500-4000g	Cesarean delivery	Formula	No	No	No	No	No	No	No	Yes	No	No	No	2.23	4.2	0.82	139	1.19	144	8.98	21	26.9	105.8	157	8.26741	26.0814	183.9	50.6	11.1	2.66	0.79	0.9	0.87	124.5	25	406.3	4.51	31.9	190.4	21.08	13.3	5.73	0.29	47	207
Non-LF	Male	6.37	>37W	1500-2500g	Vaginal birth	Formula	No	No	No	No	No	Yes	No	No	No	No	No	2.06	4.2	0.45	140	1.02	74.6	4.13	12.7	20.9	98.3	31	10.8594	9.70565	51.9	45.3	14	2.92	0.39	1.4	1.17	48.3	15.1	299.3	2.81	23.2	105	14.59	10.5	3.68	0.1	45.5	157
Non-LF	Female	9.4	>37W	2500-4000g	Cesarean delivery	Formula	No	Yes	No	No	Yes	Yes	No	No	No	No	No	2.28	4	0.93	139	2.19	307.7	118.6	142.2	233.9	415.6	11.8	5.62388	140.1	245.7	49.6	17.6	4.43	0.23	1.94	1.74	243.7	29.8	639.2	3.98	40	208.9	5.39	11.3	1.64	0.25	36.7	134
Non-LF	Male	11.69	>37W	1500-2500g	Cesarean delivery	Formula	No	No	No	No	No	Yes	No	No	Yes	No	No	2.54	4.2	0.61	140	1.12	194.6	4.23	19.3	19.8	106.8	144.2	9.54414	11.024	158.2	42.3	13.1	3.2	0.87	1.46	0.86	184.6	33.2	321.9	1.49	25.4	114.6	7.64	11.1	3.48	0.17	41.5	129
Non-LF	Male	26.68	>37W	2500-4000g	Vaginal birth	Formula	No	Yes	No	No	Yes	No	No	No	No	No	No	2.25	4.7	0.74	136	1.8	308.1	20.47	26.1	21.5	251	22.5	12.146	29.1164	44	46.6	15.6	2.86	0.98	1.2	0.96	165.2	23.1	303.3	4.89	16.1	126.1	8.34	8.3	4.3	0.16	24.9	86
Non-LF	Male	5.05	>37W	>4000g	Cesarean delivery	Formula	No	Yes	No	No	Yes	Yes	No	No	No	No	No	2.49	4.7	1.19	134	1.27	211.2	3.37	72.4	17.6	104.4	31.7	14.6072	12.3	49.3	64.4	23.3	1.38	0.66	0.42	1.08	721.3	41.9	791.4	5.47	60.1	369.9	15	9.6	5.42	0.62	39.6	141
LF	Male	20.7	28-32W	<1500g	Cesarean delivery	Formula	No	Yes	No	No	No	No	No	Yes	Yes	No	No	2.62	4.5	0.51	144	1.95	431.2	36.85	100.2	236.9	95.4	23	4.26829	130.399	259.9	50.6	22.2	4.58	0.21	2.03	2.73	127.9	46.7	361.8	8.26	182.5	425.8	17.28	9.66049	5.06	1.35	22.6	85
Non-LF	Male	27.01	>37W	>4000g	Cesarean delivery	Formula	No	Yes	No	No	Yes	No	No	No	No	No	No	2.69	5.7	0.79	138	1.75	458.1	69.04	147.8	68.2	320.4	33	7.38269	139.9	101.2	54.5	18.4	3.41273	0.650509	1.83094	1.82305	112.5	91.8	645	1.87	21.6	233	16.65	7.6	7.92	0.99	43	142
Non-LF	Male	5.05	28-32W	<1500g	Cesarean delivery	Formula	No	No	No	No	No	No	No	No	Yes	No	No	2.31	4.7	0.87	135	1.57	572	27.19	69.4	63.3	207.8	10.3	11.917	49.9195	73.6	49.7	20.3	1.74	0.23	0.55	0.91	369	43.4	348.1	1.19	33.4	142.9	12.41	13	5.81	0.17	29.7	96
Non-LF	Male	5.05	28-32W	<1500g	Cesarean delivery	Formula	No	Yes	No	No	Yes	No	No	No	Yes	No	No	2.24	4.3	0.76	137	1.82	402.4	8.03	19.3	17.7	111.7	53.5	9.80905	10.7	71.2	39.4	11	1.47	0.54	0.47	0.39	125.7	52.3	758.9	1.15	33.3	72.1	12.82	13.1	5.54	0.14	24.2	87
Non-LF	Female	5.05	>37W	2500-4000g	Vaginal birth	Formula	No	Yes	No	No	No	Yes	No	Yes	No	No	No	1.89	4.6	0.61	146	2.2	150.4	8.9	21.3	25.9	150.6	61.4	13.8934	26.9965	87.3	58.1	16.5	4.15	0.82	2.06	1.48	108.4	21.3	347.8	11.86	48.1	253.1	21.34	14.2	4.16	0.94	41.7	140
Non-LF	Female	5.01	28-32W	<1500g	Cesarean delivery	Formula	No	No	No	Yes	No	No	No	No	No	No	Yes	1.68	3.1	0.44	140	1.9	298	21.2	43.2	62	121.2	6.4	10.2762	46.6	68.4	38.1	12.5	2.01	0.19	1.01	0.9	98.2	23.1	321.3	2.71	18.9	95.4	6.51	9.69301	3.53	0.81	20	68
Non-LF	Female	5.65	28-32W	<1500g	Cesarean delivery	Formula	No	No	No	No	No	No	No	No	Yes	No	Yes	2.19	3.7	0.93	141.1	1.91	198.6	6.9	19.4	31.3	160.2	28.6	8.08809	22.5	59.9	43.7	12.8	2.38	0.64	1.18	0.7	333.5	216.5	643.6	2.05	29.5	148.2	10.44	11.2	4.7	1.83	36.2	122
LF	Female	5.52	32-37W	1500-2500g	Cesarean delivery	Formula	No	Yes	No	No	Yes	No	No	No	Yes	No	No	1.35	5.7	0.75	138	2.54	125.4	359.62	1706.1	17	194.9	69.1	5.64788	7.54592	74.6	32.7	11.3	1.19	0.21	0.6	0.71	752.6	174.8	7369	4.88	68.2	799.3	8.53	9.52942	2.1	0.15	32.3	112
Non-LF	Male	13.19	>37W	2500-4000g	Cesarean delivery	Formula	Yes	No	No	No	No	Yes	No	No	No	No	No	2.36	5.2	0.93	131	1.69	157.8	12.56	39	24.5	240.6	314.4	12.1628	37.0007	338.9	57.4	20.4	2.94	1.09	1.23	0.57	198.5	57.8	629.7	1.22	26.5	227.7	10.47	9.5	4.73	0.24	51.4	191
Non-LF	Female	5.03	>37W	2500-4000g	Cesarean delivery	Formula	No	No	No	No	No	Yes	No	Yes	Yes	No	No	2.21	4.3	0.78	145	1.56	255.1	9.08	15.7	18.4	280.5	30.1	5.3923	121.9	48.5	53.3	18	3.76955	0.928624	1.58472	2.25093	33.7	20.1	407	3.08	15.2	133.6	15.83	9.9	5.75	0.62	34.2	123
Non-LF	Male	5.21	>37W	2500-4000g	Cesarean delivery	Formula	No	No	No	No	No	No	No	Yes	Yes	No	No	2.39	5.5	0.88	136	1.2	250.5	60.66	86	26.7	414.3	20.6	11.9133	42.7731	47.3	64.2	25.5	3.62	0.42	2.05	2.44	97.2	32.8	497.7	6.3	24.3	125.2	11.02	9.9	6.39	0.74	48	167
Non-LF	Male	5.05	>37W	2500-4000g	Cesarean delivery	Formula	No	Yes	No	No	Yes	Yes	No	Yes	Yes	No	No	2.06	3.8	0.6	134	1.31	69.3	11.65	21	49.5	445	23.7	10.7141	25.6	73.2	44.1	16.5	3.41	0.21	1.65	1.66	14.5	22.1	407	2.28	20	91.1	17	11.8	3.74	0.4	43.5	145
Non-LF	Female	7.04	>37W	2500-4000g	Cesarean delivery	Formula	No	No	No	No	Yes	Yes	No	No	Yes	No	No	2.42	6.2	0.84	137.6	1.73	375	19.6	38.6	20.8	319.6	21.9	8.01951	8.9	42.7	54.4	16.5	2.54	0.83	1.19	0.98	608.4	68.4	476.5	2.1	26.5	183.6	11.83	9.6	5.32	0.17	34.3	114
Non-LF	Male	6.35	>37W	1500-2500g	Cesarean delivery	Formula	No	No	No	No	No	No	No	Yes	Yes	No	No	1.94	3.5	0.66	141	2.9	175.3	11.7	29.2	24.7	164	28.7	9.76418	7.85303	53.4	50	19.6	2.41	0.68	0.93	1.19	863.5	47.8	596.6	3.76	49.9	487	13.04	8.2	4.09	0.13	48.2	168
Non-LF	Female	5.02	28-32W	<1500g	Cesarean delivery	Formula	No	No	No	No	No	No	No	Yes	No	No	No	2.47	5.1	0.96	134	1.12	237.1	7.45	16.7	19.8	54.2	79.3	10.2639	30.4949	94.9	50.6	18.6	2.7	0.91	1.15	0.5	241.2	23.8	327.2	1.84	33.9	184.8	9.81	11.4	4.43	1.31	28.2	93
Non-LF	Male	5	28-32W	1500-2500g	Cesarean delivery	Formula	No	Yes	No	No	Yes	Yes	No	No	Yes	No	No	2.47	4.2	0.83	134	1.66	366.7	11	82.4	19.2	60.5	9.7	13.6959	26.2871	28.9	53.6	18.9	1.83	0.34	0.8	0.91	388.5	92.8	1093.7	3.99	16.6	43.1	11.3	8.2	3.88	0.27	22.1	81
Non-LF	Male	17.44	>37W	2500-4000g	Cesarean delivery	Formula	No	No	Yes	No	Yes	Yes	No	No	No	No	No	2.58	5.4	0.85	137	2.08	315.1	9.69	19.7	17.1	412.5	48.8	14.4604	9.4	65.9	49.8	16.6	4.01071	1.85063	1.6005	0.457225	129.7	41.8	336	2.87	29.7	197.3	11.63	11.1	5.23	0.5	38.3	140
Non-LF	Male	7.55	>37W	2500-4000g	Cesarean delivery	Formula	No	Yes	No	No	No	No	No	Yes	No	No	No	2.86	5.5	0.75	136	1.6	124.6	14.94	23.9	19.8	354.4	14.6	11.1548	21.4532	30.2	67.2	27.1	3.33	0.61	1.61	0.79	264.5	60.2	428.5	4.18	25.8	203.1	11.55	10.1	5.24	0.71	33.9	106
Non-LF	Male	5.02	28-32W	<1500g	Cesarean delivery	Formula	No	Yes	No	No	Yes	No	No	No	Yes	No	No	2.12	4.7	0.69	133	1.83	178.5	52.89	195.8	132.1	101.9	64.2	9.73193	68.8	196.3	45.6	14.1	2.92	0.18	1.2	0.99	219.1	101.4	597.6	4.72	28.4	100.4	7.13	12.6	2.77	0.15	27.7	98
Non-LF	Female	5.01	32-37W	<1500g	Cesarean delivery	Formula	Yes	No	No	No	Yes	Yes	No	No	No	No	No	2.17	5.2	0.81	138	1.64	323.7	1.52	31.7	18.1	96.7	35.7	7.09628	17.7	44.5	49.4	17.3	2.33	0.41	1.03	1.01	396.4	289.6	724.2	8.1	110	648.1	6.85	10.3	3.25	0.12	56.7	191
Non-LF	Male	5.02	28-32W	1500-2500g	Cesarean delivery	Formula	No	Yes	No	No	Yes	Yes	No	No	No	No	No	2.13	4.3	0.79	138	1.51	281.8	2.72	19.3	18.1	402.5	27.3	11.1186	6	36.3	40.7	12.3	3.14	0.49	1.07	2.26	123.7	75.2	360	3.54	56.6	394	10.2	9.5	3.47	0.19	48.2	167
Non-LF	Male	14.92	>37W	2500-4000g	Vaginal birth	Formula	No	No	No	No	No	Yes	No	No	No	Yes	No	2.16	5.3	0.78	134	1.85	209.5	10.81	18.4	36.9	403.1	136.1	5.07459	112.6	173	42.5	13.6	4.26195	1.3844	2.1344	1.65505	78.7	25.1	406.9	0.8	31.7	169.3	7.56	10	2.97	0.24	33.6	115
Non-LF	Male	13.04	>37W	2500-4000g	Vaginal birth	Formula	No	No	No	No	No	Yes	No	No	No	Yes	No	2.19	4.6	0.84	136	2.28	87.7856	13.99	46.7	17.8	30.9916	20.8	13.7432	14.087	38.6	57.612	15.3105	1.51516	1.10225	0.356759	0.45	233.9	36.2	390.9	5.64	42.6	209	11.16	10.1	4.13	0.35	34.2	117
Non-LF	Male	5.04	>37W	1500-2500g	Vaginal birth	Formula	No	No	No	Yes	No	No	No	No	No	No	No	2.69	5.4	0.92	134	1.45	223	5.99	23	28.6	272.2	244.3	18.1466	42.9906	272.9	60.7	17.6	2.91	1.1	1.19	0.78	80.1	31.5	340.9	7.06	39.4	171.6	10.31	8.5	5.26	0.82	42.9	150
LF	Male	7.24	>37W	2500-4000g	Vaginal birth	Formula	No	Yes	No	No	Yes	Yes	No	No	Yes	Yes	No	2.29	4.4	0.76	142.1	2.06	180.9	13.18	27.5	21.3	200.1	21.1	5.59668	101.8	42.4	43.1	16.4	2.59765	0.168495	1.56678	1.7873	1198.3	66.7	733.8	2.19	43.5	87.4	5.49	10.9	1.82	0.54	43.1	155
Non-LF	Female	8.13	>37W	2500-4000g	Cesarean delivery	Formula	No	No	No	No	Yes	Yes	No	Yes	Yes	No	No	2.32	4.7	0.87	135.9	1.87	167.7	10.6	30.1	18.1	84.4	226.1	8.36527	21.6	237.8	44.4	15.3	4.32	1.01	2.47	1.81	429.4	33.7	472.1	0.98	37.5	132.7	11.14	12.5	6.13	0.31	59	198
Non-LF	Male	28.99	>37W	2500-4000g	Cesarean delivery	Formula	No	No	No	No	No	Yes	No	No	No	No	No	2.47	5	0.89	133	1.7	358.1	30.96	37.4	27.6	125.2	29.7	7.0981	91.6	57.3	57.1	21.2	3.41918	0.590467	2.0017	2.12016	141.7	47.1	267.2	4.6	23.8	227.2	10.3933	11.1961	2.1316	0.146154	46.4089	158.226
Non-LF	Male	5.02	28-32W	<1500g	Cesarean delivery	Formula	No	No	No	No	No	No	No	Yes	No	No	No	2.44	4.3	0.73	140.2	0.75	316.8	1.1	15.3	18.1	33.2	80	7.53731	18.3	90	40.2	12.8	2.18	0.25	0.88	1.8	94.4	25.7	405.9	4.32	46.1	104.6	10.62	10.7	3.37	0.57	29.3	97
LF	Male	9.39	>37W	2500-4000g	Cesarean delivery	Formula	No	No	No	No	No	No	No	Yes	Yes	No	No	2.38	5.2	0.82	139	1.38	209	72.27	131.4	43.9	533.4	15	9.33401	16.6	58.9	51.1	19.8	3.21	0.59	1.68	1.42	37.8	20.6	356.8	7.3	33	252	10.26	10.2	4.12	0.18	32.7	103
Non-LF	Male	5.02	28-32W	2500-4000g	Cesarean delivery	Formula	No	No	No	No	No	No	No	Yes	Yes	No	No	2.26	4.8	0.85	135	1.38	511.2	7.55	27.4	19.8	36.3	26.5	10.2633	15.9	39.3	43.3	15.3	2.37	0.39	1.01	1.74	711.9	1060.8	760.8	2.79	42.4	79	9.65	12.2	3.1	0.22	25.2	84
Non-LF	Female	5.06	>37W	2500-4000g	Cesarean delivery	Formula	No	Yes	No	No	Yes	Yes	No	No	No	No	No	2.38	5	0.84	136	1.73	202.3	12.27	37.8	18.1	170.8	43.8	13.7673	6.5	51.1	54	18.6	3.29	0.6	2.17	1.37	773.5	60.1	490	2.9	64.9	279.4	16.67	10.4	4.11	0.18	60.3	211
Non-LF	Male	28.99	32-37W	1500-2500g	Cesarean delivery	Formula	No	No	No	No	No	Yes	No	No	No	No	No	2.53	5.1	0.91	138	1.84	404.9	16.61	22.9	32.1	34.0593	26.8	12.111	29.9	58.9	53.3	15.7	2.82199	0.995558	0.817386	2.08459	133.4	36	271.4	2.67	25.2	147.2	12.68	9	7.89	0.3	42.5	153
Non-LF	Female	23.96	>37W	2500-4000g	Vaginal birth	Breastfeeding	No	No	No	No	No	Yes	No	No	No	No	No	2.44	5.8	1.07	137	1.78	501	11.7	47.4	21.2	172.5	34.1	10.2124	35.1769	55.3	56.1	19	4.28	1.49	2	0.96	475.7	102.5	736.6	3.07	30.8	200.8	11.78	8.7	6.57	0.43	38.6	138
Non-LF	Male	5.01	28-32W	1500-2500g	Cesarean delivery	Formula	No	Yes	No	No	Yes	Yes	No	No	No	No	No	2.27	4.8	0.88	138	2.2	198.2	9	17.4	19.8	134.4	172.6	8.12954	6	185.1	41.6	13.3	2.07634	0.447133	1.06962	1.68459	163.8	28.4	517.1	4.6	40.9	97.4	9.91	8.4	5.08	0.57	44.1	159
Non-LF	Female	23.98	>37W	2500-4000g	Cesarean delivery	Formula	No	No	No	No	No	No	No	No	No	No	No	2.53	6.1	1	134	1.53	251	12.3	36.7	19.5	94.1	44.3	10.5055	34.0117	63.8	56.3	21.6	3.75	0.81	2.15	1.39	285.9	91.6	586.5	2.87	21.3	154.9	16.88	10.4	6.16	0.42	48.1	158
Non-LF	Male	5.01	32-37W	<1500g	Cesarean delivery	Formula	No	No	No	No	No	Yes	No	No	No	No	No	1.81	3	0.51	144.1	1.65	168	4.3	26.2	19.8	280.9	49.2	6.15906	20.7	64.9	42	18.6	1.64	0.22	0.62	1.12	258.5	40.9	518.7	3.72	58.1	102.9	6.41	12.2192	3.38	0.22	50.4	175
Non-LF	Male	28.99	28-32W	<1500g	Vaginal birth	Formula	No	Yes	No	No	Yes	No	No	Yes	No	No	No	2.3	2.7	0.75	135	2.59	384	28.68	72.3	91.8	94.5	38.6	8.87484	110.1	130.4	47.6	15.3	3.22	0.2	1.29	1.07	90.1	29.7	330.6	1.43	39.6	129.8	13.02	12.2	4.25	0.87	27	97
LF	Female	5	28-32W	2500-4000g	Cesarean delivery	Breastfeeding	No	Yes	No	No	Yes	Yes	No	Yes	Yes	No	No	1.88	4.1	2.04	135	1.48	342.7	1	21.3	20	148.7	25.4	7.68381	5.8	45.4	56.3	20.5	2.19836	1.03135	0.65471	0.45	351.5	441.5	493.8	9.65	81	490.5	3.5	9.3	2.33	0.04	56.7	202
Non-LF	Male	5.02	28-32W	<1500g	Cesarean delivery	Formula	No	Yes	No	No	Yes	Yes	No	No	No	No	No	2.37	5.3	0.93	137	2.24	204.8	5.99	38.1	18.1	120.9	59.6	7.52492	7.8	71.3	45.9	17.9	1.83	0.82	0.49	0.6	256.2	78.3	474.1	4.05	33.6	71.6	7.52	12.2	4.62	0.52	34.5	120
LF	Female	14.16	>37W	2500-4000g	Cesarean delivery	Formula	No	No	No	No	No	Yes	Yes	No	No	No	No	2.43	5.1	1.16	143	1.44	844.5	46.07	59.1	18.1	165.9	5.2	5.37343	66.4	15.5	51.6	17.5	1.45	0.16	0.24	0.51	132.2	37.6	608	5.56	38.8	152.8	21.76	9.5	10.85	0.22	32.1	104
Non-LF	Female	10.14	32-37W	2500-4000g	Cesarean delivery	Formula	No	No	No	No	No	No	No	No	No	No	No	2.32	5.2	0.89	136	1.95	162.3	12.51	20.9	19.4	201.4	37.3	9.65124	17.9825	56.7	53	18.3	3.61	0.84	1.6	1.66	55.8	18.7	303.5	1.9	28.6	179.2	13.84	9.5	8.5	0.56	31.8	109
Non-LF	Male	13.56	>37W	2500-4000g	Cesarean delivery	Formula	No	No	No	No	No	No	No	No	No	No	No	2.63	5.9	1.06	137	2.42	102.9	10.69	22.1	19	392.3	186.5	11.0559	19.3822	205.5	54.9	15.6	4.54	1.85	0.95	0.69	182.6	55	449	3.14	29.4	205.2	9.3	8.2	5.09	0.59	45.5	169
Non-LF	Male	5.01	>37W	1500-2500g	Vaginal birth	Breastfeeding	No	No	No	No	No	No	No	Yes	Yes	No	No	2.42	5	0.99	138	2.19	210	8.11	14	17.2	142	6.6	10.0946	40.2533	23.8	44.9	11	4.98	1.04	3.01	0.81	96.4	26.4	323.5	3.23	19.2	143.6	8.21	8.3	3.78	1.62	30.9	112
LF	Male	5.03	>37W	2500-4000g	Cesarean delivery	Formula	No	Yes	No	No	Yes	Yes	No	No	Yes	No	No	1.73	3.9	0.72	140	1.41	114.7	15.4	78.7	18.1	202.8	20.7	6.88429	3.8	29.8	30.6	10.1	1.62	0.64	0.39	0.54	351.1	177.1	605.5	3.6	79.1	398.8	13.98	8.8	4.5	0.26	22.7	79
Non-LF	Male	5.03	32-37W	2500-4000g	Cesarean delivery	Formula	No	No	No	No	No	No	No	Yes	Yes	No	No	1.35	3.3	0.68	144	2.88	284.8	11.41	33.3	17.2	408.7	112.7	8.28718	20.6541	129.9	42	13.8	2.59	0.65	1.55	0.53	86.5	9.2	493.8	4.12	26.1	305.5	17.08	11.1	3.8	0.34	46.3	147
Non-LF	Male	5.01	28-32W	2500-4000g	Cesarean delivery	Breastfeeding	No	Yes	No	No	No	Yes	No	Yes	No	No	No	2.2	4.9	1.51	134	3.51	129.572	13.5455	106.378	18.1	430.42	121.7	5.06573	27.1252	132.6	49.5119	18.2673	3.69	0.67	1.58	1.18	430.9	484.1	989.5	5.95	35.1	536.2	15.72	8.6	3.23837	0.604562	45	162
Non-LF	Male	5.05	28-32W	2500-4000g	Cesarean delivery	Formula	No	Yes	No	No	Yes	No	No	Yes	Yes	No	No	2.33	4.3	1.04	154	2.09	243.7	6.73	25.3	18.1	149	95.6	10.6992	9.6	106.9	40.5	10	4.52	0.74	2.13	1.22	105.1	54.1	850.4	10.58	29.6	224.2	5.23	8.5	3.05	0.47	39.2	135
Non-LF	Female	8.08	32-37W	1500-2500g	Vaginal birth	Formula	No	No	No	No	No	Yes	No	Yes	Yes	No	No	1.9	3.8	0.6	141	2.12	120.1	4.54	17.7	18.9	135.5	104.1	8.62516	7.7	123	41.2	9.7	3.3	0.83	1.19	1.05	165.1	30.9	390.4	5.65	46.6	111.4	13.66	12.1	4.05	0.7	33.6	122
Non-LF	Female	16.86	>37W	2500-4000g	Cesarean delivery	Formula	No	No	No	No	No	Yes	No	No	No	No	No	2.13	4	0.72	142	1.52	217.2	32.08	15.6	18.9	154	26.1	9.41082	18.1	45	49.4	17.5	2.08072	0.924822	0.572687	0.0921413	117.7	39.9	279.7	2.07	24.3	159.8	7.96	11	3.68	1.19	31.6	116
Non-LF	Male	5.02	32-37W	2500-4000g	Cesarean delivery	Formula	No	Yes	No	No	No	No	Yes	Yes	Yes	No	No	1.16	4.3	0.68	139	1.26	218.6	5.98	36.5	17.3	58.5	207.8	6.04121	41.2955	225.1	52.6	16.1	3.94	0.55	1.89	2.77	397	68.9	735.5	5.61	33	82.5	9.92	8.65557	1.12	1.12	44.7	166
Non-LF	Female	6.44	32-37W	1500-2500g	Cesarean delivery	Formula	No	No	No	No	No	No	No	Yes	No	No	No	1.93	4.6	0.97	141	2.05	296.1	7.31	38.2	18.1	191.4	114.5	11.2451	11.2	125.4	51.3	16.3	1.98	0.41	0.76	1.68	491.9	70.2	553.2	8.31	89.9	517.9	14.95	9.2	2.03	0.08	49.5	174
LF	Male	5.01	28-32W	<1500g	Cesarean delivery	Formula	No	No	No	No	No	Yes	No	Yes	Yes	No	No	2.02	4.8	1.14	140	2.35	278	3.1	54.2	18.1	198.4	26.6	8.86038	4.5	36	35.2	8.6	3	1.17	0.98	0.9	538	644.8	635.9	3.22	61.2	444.1	12.62	10	4.34	0.4	54	175
LF	Male	5.05	28-32W	<1500g	Cesarean delivery	Formula	No	Yes	No	No	No	Yes	No	Yes	No	No	No	2	3.1	0.55	141	1.25	596.8	28.59	33.9	112.4	26.9	41.6	10.043	77.9	154	50.8	18.1	1.6	0.14	0.71	0.97	130.1	42.4	318.5	2.72	9.8	52.2	8.18	12.2	4.34	1.3	28.7	90
Non-LF	Female	8.91	28-32W	2500-4000g	Cesarean delivery	Breastfeeding	No	No	Yes	No	No	Yes	No	Yes	No	No	No	2.85	4.8	0.79	142	1.23	255.1	1.95	12.1	19	70.4	143.3	18.2095	71.1141	162.3	59	12.1	2.45	0.48	1.07	22.19	76.1	53.8	261.3	13.45	72.2	115.5	13.13	11.6	7.3	0.56	29.6	97
LF	Male	5.01	>37W	2500-4000g	Cesarean delivery	Breastfeeding	No	Yes	No	No	No	No	No	Yes	No	No	No	2.2	4.1	0.77	136	1.2	481.4	4.38	10.2	19.8	188.7	96.6	9.34597	17.7	111	37.4	10.5	2.96	0.44	1.25	1.17	86.7	99.8	454.9	1.88	51	114.2	5.62	8.5	3.88	0.08	30.3	105
Non-LF	Male	5.07	>37W	2500-4000g	Vaginal birth	Breastfeeding	No	Yes	No	No	No	No	No	No	No	Yes	No	2.16	5.6	0.96	139.7	2.63	179.3	15.6	29.1	29.3	207.8	20.1	11.0578	13.5	49.4	47.7	17.4	2.10086	0.968261	0.88904	0.45	144.7	37.3	355.8	1.49	22.9	133.5	12	8.2	4.09	0.52	35.2	128
Non-LF	Female	5.04	28-32W	<1500g	Cesarean delivery	Formula	No	Yes	No	No	Yes	No	No	No	Yes	No	No	2.31	4.2	0.83	135	0.89	160	4.93	25.5	18.1	27.7	76.1	6.6656	37.7872	87.8	56.9	19.9	1.64	0.41	0.45	1.56	103.7	53.5	363.8	3.7	30.3	152	9.4	8.1	3.97	0.51	22.2	78
Non-LF	Male	5.07	>37W	2500-4000g	Cesarean delivery	Breastfeeding	No	Yes	No	No	No	Yes	No	No	No	No	No	2.24	4.8	0.74	136	1.96	174.8	10.41	48.1	17.6	553.2	25.4	5.17231	6.5	43	52.2	18.4	1.28522	0.707815	0.515969	0.160336	910.9	85.2	536.4	4.26	95.4	573.1	16.41	10.5	3.11	0.07	53.8	189
Non-LF	Male	5.04	28-32W	<1500g	Cesarean delivery	Formula	No	Yes	No	No	Yes	Yes	No	Yes	No	No	No	2.31	5.1	0.61	134	1.03	287.2	3.75	19	19.8	197.5	14.4	10.7054	36.3776	31.2	47.8	17.1	2.28	0.47	0.92	0.73	54.1	32.5	266.7	5.39	30.9	150.9	13.5	11.5	8.27	0.33	37.8	126
Non-LF	Male	5.03	28-32W	<1500g	Cesarean delivery	Formula	No	Yes	No	No	Yes	Yes	No	Yes	Yes	No	No	2.43	3.5	0.79	136	1.6	338.9	5.78	14.2	19.8	58.7	89.8	10.2955	23.5	104.1	41	8	1.78	0.56	0.55	0.27	302.7	241.8	476.6	0.89	30.8	121.5	3.7	8	1.87	0.17	22.3	79
Non-LF	Male	5.05	32-37W	1500-2500g	Cesarean delivery	Formula	Yes	No	No	No	No	No	No	No	No	No	No	1.05	5.3	0.5	142	3.24	152.6	5.87	26.5	25.2	155.8	22.8	11.4316	43.7	48	44.7	17.2	2.04	0.44	1.3	0.82	531.6	106.1	1341	2.75	36.8	128.1	10.28	11.8003	4.17	0.25	47.6	176
Non-LF	Male	6.34	>37W	2500-4000g	Cesarean delivery	Formula	No	Yes	No	No	No	Yes	No	Yes	Yes	No	No	1.84	3.7	0.84	142	2.03	204.7	6.67	20.8	18.1	740.2	123.4	6.66941	14.5096	134.7	45.5	12.8	2.06	0.63	1	0.38	174.1	23.9	361	2.41	46	282.4	7.25	12.3	2.63	0.56	33	112
Non-LF	Female	5.03	28-32W	2500-4000g	Cesarean delivery	Formula	No	Yes	No	No	No	No	No	No	No	No	No	2.3	3.9	0.67	140	0.7	1505.6	24.54	38.2	60.9	101.1	56.3	10.6928	125.5	117.2	44.1	8	1.44	0.15	0.41	1.65	328	90	415.5	3.74	20.4	81.6	6.23	12.6	3.31	0.44	25	90
Non-LF	Female	5.05	32-37W	1500-2500g	Cesarean delivery	Formula	No	Yes	No	No	No	Yes	No	No	No	No	No	2.18	3	0.82	137	1.2	246.9	6.99	22	18.1	279.2	52.1	9.45	39.6	62.8	41.4	17.4	1.83	0.35	0.74	4.64	171.1	40	449.2	2.78	37.2	147.2	6.69	2.33	3.41	0.22	34.5	119
Non-LF	Male	5.05	28-32W	2500-4000g	Cesarean delivery	Formula	No	Yes	No	No	Yes	Yes	No	No	No	No	No	2.11	4.6	0.79	142	1.87	164.9	4.03	20.2	18.1	89.3	59.1	7.90592	8.8	69.2	40.5	13.3	2.61	0.88	1.15	0.57	163.7	18.9	479.8	8.44	67.9	300.9	17.95	11.7	5.81	0.31	45.6	156
Non-LF	Male	5.05	28-32W	1500-2500g	Cesarean delivery	Formula	No	Yes	No	No	No	No	No	Yes	No	No	No	2.48	5	0.92	145	2.23	168.8	5.26	29.2	18.1	71.8	136.8	8.81862	5.2	148.6	49.5	17.7	2.85	0.85	1.19	0.66	125.4	58.6	689.6	6.1	46.8	105.7	10.54	12.1	6.44	0.34	49.3	171
LF	Male	12.2	>37W	2500-4000g	Vaginal birth	Breastfeeding	No	No	No	No	No	Yes	No	Yes	No	No	No	2.6	5.5	0.79	136	2.48	246.5	12.58	26.5	27	243.7	10.2	7.94131	108.8	37.2	61	21.3	5.11	0.96	3.09	1.35	490.6	62	1987.7	6.04	114.8	203.1	18.21	12.4	6.07	1.11	27.2	96
Non-LF	Male	27.05	>37W	1500-2500g	Vaginal birth	Breastfeeding	No	No	Yes	No	No	No	No	Yes	No	No	No	2.17	3.8	0.85	138	1.28	136	14.96	44.2	44.6	93.3	33.2	10.6527	42.3208	77.8	58.8	15.4	2.7	0.75	1.37	1.7	340.9	162.5	821.7	8.98	46.4	269.7	9.84	10.1	4.26	0.75	41.4	144
Non-LF	Male	22.39	>37W	1500-2500g	Cesarean delivery	Formula	Yes	No	No	No	No	Yes	No	No	No	No	No	2.57	5.9	0.84	134.6	1.88	167.5	14.1	36.8	17.8	200.3	49.7	12.1919	13.5	67.5	61.1	22.2	3.86	1.25	1.79	1.11	55.2	29.3	222.2	8.53	33.9	183.8	10.12	8.9	6.59	0.57	39.4	136
LF	Male	6.03	32-37W	2500-4000g	Cesarean delivery	Breastfeeding	No	Yes	No	No	No	Yes	No	Yes	Yes	Yes	No	2.4	4	0.69	142	1.81	179.5	13.13	24	44.1	144.1	91.8	8.7181	31.2	135.9	41.1	12.9	3.2	0.61	1.89	0.49	738.5	1067	2425.6	2.86	43.6	132.3	11.9	11.1	4.57	1.01	44.9	155
Non-LF	Male	5.09	>37W	<1500g	Cesarean delivery	Formula	No	Yes	No	No	No	Yes	No	No	Yes	No	No	1.7	4.1	0.67	141.1	2.98	285.5	38.5	98.7	145.9	258.4	49.5	10.7901	93.8	195.4	49.9	13.8	2.83	0.33	1.32	1.94	1118.1	52	530.7	3.95	70.7	471.3	6.47	13.3	1.98	0.15	49.5	169
Non-LF	Male	6.93	>37W	2500-4000g	Cesarean delivery	Formula	No	No	No	No	No	No	No	No	No	Yes	No	1.72	5	0.62	136	2.15	219.3	11.02	47.6	19.8	80.9	154.2	7.54004	12	167.5	45.5	18.2	2.58467	1.05208	0.581023	0.38791	654.9	42.6	502.1	1.4	46.8	169.9	15.43	8	1.73	0.98	35.9	128
Non-LF	Male	5	28-32W	<1500g	Cesarean delivery	Formula	No	Yes	No	No	No	Yes	No	No	No	No	No	2.34	4	0.8	138	0.86	814.5	8.55	19.6	17.6	165	146.6	14.4684	13.7	164.2	40.4	10.6	2.08	0.51	0.95	0.56	215.8	133.5	483.5	2.95	28.8	68.8	9.46	12	5.07	0.71	37.1	117
Non-LF	Male	25.16	>37W	2500-4000g	Cesarean delivery	Breastfeeding	No	No	Yes	Yes	No	No	No	Yes	No	No	No	1.87	4.6	0.53	136	1.25	213.3	7.93	22.9	18.1	101.1	5.7	9.27142	22.1995	13.9	50.3	17.6	2.66	0.32	1.26	2.31	23.8	23.8	527.1	2.81	21.9	197.1	16.12	10.1	3.31	0.39	26	95
Non-LF	Female	11.58	>37W	2500-4000g	Cesarean delivery	Formula	Yes	No	No	No	No	Yes	No	No	No	No	No	2.21	4	0.72	138.3	1.11	99.3	26.8	36.4	19.7	102.4	36.7	10.4795	20.5	56.4	54.6	24.5	2.23086	1.0445	0.755076	0.385316	53.3	32.3	337.6	3.46	35.3	321	19.48	12.4	5.64	0.26	34.8	128
Non-LF	Female	5.01	32-37W	>4000g	Cesarean delivery	Formula	No	Yes	No	No	No	No	No	No	Yes	No	No	2.26	3.4	0.76	142.7	2.1	127.6	4.1	23.8	19.8	385.4	136.3	8.795	10.1	151.6	51.4	17.1	2.38	0.93	1.01	0.74	350.2	54.4	487.3	3.21	31	177.5	16.91	9.3	3.15	0.03	62.8	226
Non-LF	Female	9.23	32-37W	2500-4000g	Vaginal birth	Breastfeeding	No	Yes	No	No	No	Yes	No	Yes	Yes	No	No	1.71	5.6	0.71	138	1.51	147.1	25.9	91.8	18.1	112.8	189.3	5.93719	4.1	200.5	47.2	17.9	2.68	0.99	0.97	0.41	395.7	34.8	1700	1.76	32.5	186	13.26	12	3.32	0.2	27.6	102
Non-LF	Male	27.97	>37W	2500-4000g	Vaginal birth	Breastfeeding	No	No	No	Yes	No	Yes	No	No	No	No	No	2.3	4.5	0.9	134.6	2.04	473.4	12.7	25.7	28.6	81.6	53.9	9.52437	29.9318	82.5	46.1	13.5	2.22	0.94	0.91	0.59	124.2	23	270.4	2.95	25.7	201.5	5.53	12.6	2.91	0.18	29.2	101
Non-LF	Female	5.04	28-32W	<1500g	Cesarean delivery	Formula	No	Yes	No	No	No	No	No	No	No	No	No	1.79	4.2	0.61	142.8	2.2	497	9.5	49.6	19.8	59.1	130.9	8.00436	29.4	144.4	33.9	8.6	1.73	0.43	0.75	0.57	200.5	52.5	552.6	2.51	31.2	69.1	8.52	12.9	3	0.04	41.1	132
Non-LF	Female	5.03	28-32W	2500-4000g	Cesarean delivery	Formula	No	Yes	No	No	No	Yes	No	No	No	No	No	2.4	3.7	0.72	140.3	2.06	284.8	5.7	23	19.8	291.3	165.7	11.2255	16.5	179.1	47.2	16.5	2.46	0.63	1.07	0.82	176.6	48.9	343	2.49	34	77.4	7.52	12.1	3.69	1.71	29.9	99
LF	Male	5.03	28-32W	<1500g	Cesarean delivery	Breastfeeding	No	Yes	No	No	No	Yes	No	Yes	No	No	No	2.76	3.6	0.89	139.3	0.96	316.2	92.91	38	17	22	3.4	12.9285	4.5	5.9	52.5	17.7	1.8	0.53	0.87	0.69	347.5	85.1	620.6	1.33	16.7	94.9	9.62	10	3.36	1.13	39.9	132
Non-LF	Male	5.04	28-32W	<1500g	Cesarean delivery	Formula	No	Yes	No	No	No	Yes	No	No	No	No	No	2.42	3.6	0.51	137.5	1.54	304	4.8	20.3	19.8	320	50.6	5.51562	21.6	64.8	38.5	12.5	1.99	0.49	0.79	1.16	256.1	51.8	834.2	0.86	34.8	71.4	7.66	9.2	4.11	0.19	28.2	98
LF	Male	5.03	28-32W	<1500g	Cesarean delivery	Formula	No	No	No	No	No	Yes	No	No	Yes	No	No	2.06	3.8	0.81	141.9	2.01	210.6	2.5	67.1	18.1	123.6	18.6	1.5109	33.8	27.9	32	8.2	0.55	0.05	0.43	0.93	387.9	583.5	613.6	3.22	53.4	331.4	3.12	10.1	1.51	0.04	49	172
Non-LF	Female	5.02	28-32W	1500-2500g	Cesarean delivery	Breastfeeding	No	Yes	No	No	No	Yes	No	No	Yes	No	No	2.17	3.8	0.96	138.9	1.06	988.7	28	44.1	31.6	293.3	54.8	11.1535	29.4	86.4	44.6	16.8	4.19	0.19	1.28	1.44	225.3	118.7	343.3	2.09	43.5	123.8	14.96	11.7	6.2	1.41	33.1	108
Non-LF	Female	5.02	32-37W	2500-4000g	Cesarean delivery	Formula	No	Yes	No	No	No	Yes	No	Yes	No	No	No	2.42	3.8	0.68	142.4	1.19	338.8	2.4	19.3	23.6	74.2	46.7	8.21793	36.5548	70.3	48	17.7	2.13	0.37	0.93	1.52	34	21.5	273.1	2.5	18.4	70.6	15.88	8.9	3.51	0.33	25.2	86
LF	Male	5.84	28-32W	<1500g	Cesarean delivery	Formula	No	Yes	No	No	No	Yes	No	No	Yes	No	No	2.14	3.6	0.55	137	0.57	520.1	100.3	163.3	84.5	147.4	34.9	8.43211	57.2	119.4	39.9	16.4	2.57	0.24	1.32	1.2	137.8	33.4	713.8	3.24	15.8	48	8.3	12.2242	2.68	0.45	28.9	101
Non-LF	Male	5.07	>37W	2500-4000g	Cesarean delivery	Formula	No	Yes	No	No	No	Yes	No	No	Yes	Yes	No	2.08	4.9	0.84	139	1.69	157.3	9.4	57.6	18.1	1976.2	34.8	6.79818	5.1	43.1	49.2	17.3	2.83743	1.36085	0.485689	0.922936	1189.6	98.7	681.1	4.32	97.3	523.8	17.75	11.1	2.76	0.11	50	182
Non-LF	Male	5.43	>37W	2500-4000g	Vaginal birth	Formula	No	No	No	No	No	Yes	No	Yes	Yes	No	No	2.01	6.3	1.41	137.3	0.95	181.6	12.1	207.9	20.6	124.2	36.2	8.0426	10.6218	56.8	58.2	22.4	1.29	0.62	0.44	0.48	703.6	237.4	2179.7	5.78	73.1	263.7	14.1	9.4	1.45	0.07	52.6	188
Non-LF	Male	16.59	>37W	1500-2500g	Cesarean delivery	Formula	No	No	Yes	No	No	Yes	No	Yes	Yes	No	No	2.29	3.5	0.8	137.9	1.26	403.6	8.1	26	19.8	136.8	150.2	15.8489	81.965	163.7	43.8	13.4	2.67	0.72	1.48	18.31	122.3	70	304	2.87	31.3	139.2	7.2	10.6	0.89	0.1	31.3	107
Non-LF	Female	5.03	28-32W	<1500g	Cesarean delivery	Formula	No	Yes	No	No	Yes	No	No	No	Yes	No	No	2.17	4.6	0.93	136.7	2.21	126.7	4	20.9	18.1	209.8	98.3	16.132	6.2	108.6	44	13.2	3.29	1.13	1.37	0.53	68.1	19.6	407	6.94	51	80.4	11.71	11	6.26	1.64	28.7	94
Non-LF	Male	5.02	28-32W	1500-2500g	Cesarean delivery	Formula	No	Yes	No	No	No	Yes	No	Yes	No	No	No	2.15	3.4	0.71	137.9	1.55	275.6	19.8	41.7	49.2	131.8	18.3	6.99374	43.8	67.5	38.7	14.3	2.04	0.15	0.79	1.06	152.3	34.3	479.4	2.1	32.5	83.3	7.91	13.1	4.67	0.59	36.6	123
LF	Male	15.45	>37W	2500-4000g	Cesarean delivery	Formula	No	No	No	No	No	Yes	No	No	No	No	No	2.33	4.9	0.93	139.2	2.27	451.1	81.1	141.5	117.8	37.4	65.2	5.80669	118.8	183	39.7	12.7	2.55	0.08	0.66	0.82	70.6	34	432.5	4.75	37.3	180.8	8.99	12.6	3.45	0.01	28.3	93
Non-LF	Male	5.03	32-37W	1500-2500g	Cesarean delivery	Formula	No	Yes	No	No	No	No	No	Yes	Yes	No	No	1.74	4.1	0.59	139.4	2.03	329.1	13.8	44	31.3	397.3	15.2	3.25833	112.2	46.5	44.1	14.7	1.9	0.34	1.05	0.57	173.5	40.8	521.1	3.88	19.5	44.9	8.4	11.5	5.06	0.6	30.2	102
Non-LF	Male	27.47	>37W	2500-4000g	Vaginal birth	Breastfeeding	No	No	No	No	No	Yes	Yes	No	No	No	No	2.5	5.4	0.99	137.3	1.95	272.9	14.3	20.8	20.4	132.5	22	8.18874	56.5	42.4	49.9	14.8	1.50487	0.676359	0.662579	0.468778	89.2	30.1	222.9	1.45	22.6	147.2	13.43	10.7	8.71	0.43	41.4	137
Non-LF	Female	5.02	28-32W	<1500g	Cesarean delivery	Breastfeeding	No	Yes	No	No	Yes	No	No	No	Yes	No	No	1.9	4.5	1.02	139.9	1.21	160.7	3.6	17.7	18.1	137.2	49.3	12.2518	10.1	58.2	41.8	11.2	2.3	0.59	1.07	0.77	89.5	29.7	438.8	6.97	45.5	213.7	7.85	10.4	2.32	0.17	33.1	115
Non-LF	Male	5.01	28-32W	<1500g	Cesarean delivery	Formula	No	Yes	No	No	No	No	No	No	Yes	No	No	1.74	3.3	1.01	137	1.91	233.4	2.7	22.3	19.8	235.5	114.2	8.30033	12	128.6	33.3	9.5	2.24	0.49	1.13	0.43	80.7	21.1	442.6	5.07	46.7	122.7	9.91	12.5	4.21	0.19	46.5	156
Non-LF	Male	5.04	28-32W	<1500g	Cesarean delivery	Formula	No	Yes	No	No	No	No	No	No	No	No	No	2.07	3.8	0.82	143.6	1.4	154.3	6.2	21.4	17.2	88.3	117.5	8.03679	3.4	134.7	38.5	9.5	2.16	0.61	1	0.78	162.2	7	404.8	6.13	58.5	113.5	8.74	10.3	4.15	0.49	33.2	113
Non-LF	Male	5.62	32-37W	2500-4000g	Cesarean delivery	Formula	No	Yes	No	Yes	Yes	No	Yes	Yes	Yes	No	No	1.79	4.9	0.75	139	1.7	966.3	5.4	38.2	21	598.2	56.3	8.32755	41.6924	77.3	37.9	17.8	3	0.38	1.74	0.73	179.2	28.1	426.8	6.83	44.4	349.5	14.83	12.5	4.92	0.54	48.6	160
Non-LF	Male	5.04	>37W	<1500g	Cesarean delivery	Formula	No	Yes	No	No	No	Yes	No	No	No	No	No	2.1	4	0.82	143.8	2.66	267.3	10.3	29.8	18.2	208.6	18.3	8.2787	9.4	36.5	46.8	16	1.63208	0.995262	0.119881	0.6966	644.2	29.6	366.2	2.75	63.7	322	19.79	10	3.79	0.16	47.3	164
Non-LF	Female	26.64	>37W	<1500g	Cesarean delivery	Formula	Yes	Yes	No	No	No	Yes	No	Yes	No	No	No	2.25	4.5	0.92	144.9	1.98	118	29.4	29.7	17	109.2	6	12.5622	9.3	8.5	43.9	14.3	3.61	1.03	1.68	1.11	39	19.6	208.9	0.83	19.2	117.8	5.66	8.1	2.33	0.09	23.8	85
Non-LF	Male	16.23	32-37W	1500-2500g	Cesarean delivery	Breastfeeding	No	No	No	No	Yes	No	No	No	Yes	No	No	2.21	4.8	1.08	132.1	1.96	139.3	8.5	14.9	18.8	135.6	57.1	10.8136	12	75.9	46	13.9	3.36	1.43	1	0.71	80.8	22.9	238.4	1.3	38.4	133.1	11.73	8.4	5.98	0.08	37.8	132
Non-LF	Male	5.04	>37W	2500-4000g	Cesarean delivery	Breastfeeding	No	Yes	No	No	No	No	Yes	No	No	No	No	2.23	4.3	0.85	139.7	2.24	115.5	4.6	22.7	19.8	252.9	25.9	9.10609	4.9	40.9	50.7	19.3	3.05	0.68	1.32	1.7	428.1	87.4	315.8	2.53	54.1	470.1	10.91	10.6	3.61	0.6	43.3	148
Non-LF	Male	5.04	32-37W	2500-4000g	Cesarean delivery	Formula	No	Yes	No	No	No	No	No	Yes	Yes	No	No	2.28	4.7	0.8	143.4	1.47	193.6	4.4	12.7	19.8	110.1	21.9	7.17821	13.2	38.2	38.7	13	2	0.47	1.08	0.78	99.4	15.7	265.1	3.28	43.3	124.4	11.18	10.1	4.12	0.29	24.4	83
LF	Female	5.03	32-37W	1500-2500g	Cesarean delivery	Formula	No	Yes	No	No	No	No	No	Yes	Yes	No	No	2.11	4.4	0.61	140.6	2.62	161.5	6.8	17.6	33.4	86.3	38.7	5.64998	70.6	72.1	42.2	11.7	3.28	0.28	2.19	0.97	313.7	49.8	695.8	2.51	16.2	65.8	21.07	11.7	5.6	0.74	28.4	89
Non-LF	Male	5.05	>37W	2500-4000g	Vaginal birth	Formula	No	Yes	No	No	No	Yes	No	Yes	No	Yes	No	1.9	4.7	0.82	139.3	2.16	187.4	8.7	22.8	28.5	279.6	22	8.63534	78.7	50.5	55.5	22.1	2.4548	0.587014	1.42952	0.396114	326.4	18.5	590.7	2.75	54.5	338.3	13.99	10.9	3.18	0.46	51.7	177
Non-LF	Female	5.02	28-32W	2500-4000g	Cesarean delivery	Formula	No	Yes	No	No	Yes	Yes	No	Yes	Yes	No	Yes	2.65	3.3	0.53	149.5	0.71	181.2	12.7	65.2	19.8	147.3	82.3	6.33104	58.8	99.2	38.3	11.3	1.54	0.16	0.85	1.33	202.1	34	490.6	3.96	59.1	189	9.37	11.2266	4.75	1.54	31.5	97
Non-LF	Male	5.08	32-37W	<1500g	Cesarean delivery	Formula	No	Yes	No	No	No	No	No	Yes	Yes	No	No	1.92	4.3	0.59	139.2	1.22	265.5	24.2	98.4	52	54.9	92.6	7.68822	88	144.6	44.8	10.1	1.85	0.2	0.89	0.83	42.5	26.4	287.5	5.01	28.9	87.7	11.01	12	3.12	0.95	32.8	115
LF	Male	6.67	28-32W	1500-2500g	Vaginal birth	Breastfeeding	No	No	No	No	No	Yes	No	Yes	Yes	No	No	2.14	4.8	0.82	136	1.59	569.8	153.2	204.1	40.6	88.6	35.2	10.6686	36	75.8	49.8	14.1	3.46	0.91	1.83	0.66	142.1	34	742	4.16	41.4	136.1	8.69	12.1	4.3	0.44	25.4	89
Non-LF	Male	14.08	>37W	2500-4000g	Cesarean delivery	Formula	No	No	No	No	No	Yes	No	No	No	Yes	No	2.2	4.1	0.84	143.3	1.82	128.6	5.8	16.1	20	104.2	44.2	7.88791	21.1	64.2	42.9	17.2	2.53018	0.909349	1.242	0.363343	41.5	12.8	355.1	3.2	25.3	121.1	11.74	11.5	4.86	0.5	27.6	95
Non-LF	Female	14.98	>37W	2500-4000g	Cesarean delivery	Formula	No	No	No	No	No	Yes	No	No	No	No	No	2.15	3.4	0.72	138.6	1.77	158.2	11.1	65.7	18	103	39.5	9.46298	2.4	57.5	50	20.5	2.19	0.58	0.92	1.13	118.5	43.9	897.1	6	12.2	55	28.81	8.1	4.97	0.42	37.2	145
Non-LF	Male	5.24	32-37W	2500-4000g	Cesarean delivery	Formula	No	Yes	No	No	No	Yes	No	No	No	No	Yes	2.01	4	0.8	138	1.95	143.2	3.5	28.5	19.8	664	36.5	7.62431	3.2	49.1	48.3	17.7	1.99	0.36	1.06	0.89	114.5	19.7	364.1	4	67.3	538	9.57	9.1	4.97	0.61	46.3	158
Non-LF	Male	5.23	32-37W	2500-4000g	Cesarean delivery	Formula	No	No	Yes	No	No	Yes	No	Yes	Yes	No	No	1.91	4.2	0.79	140	2.07	145.4	4.2	25.9	19.8	680	33	10.4903	12.3	45.8	50.5	18.9	2.2	0.6	0.83	0.87	144.9	56.2	408.7	4.5	65.9	467	5.23	11.2	2.23	0.32	45.3	160
Non-LF	Male	5.03	28-32W	<1500g	Cesarean delivery	Formula	No	Yes	No	No	Yes	Yes	No	Yes	Yes	No	No	2.34	3.3	0.77	140.7	0.82	345	6.7	28.3	18.4	52.9	17.8	7.52965	0.12368	36.2	49.1	16.2	1.51	0.55	0.5	0.55	398.6	39.7	259.5	2.49	29.2	132.7	9.93	10.5	4.34	1.04	33.8	116
Non-LF	Male	28.99	>37W	2500-4000g	Vaginal birth	Formula	No	No	No	Yes	No	Yes	Yes	No	No	No	No	2.31	4.6	0.94	134	1.97	192.5	14	21.5	40.6	119.2	37.6	7.17995	37.0738	78.2	47.2	14.3	2.43	0.6	1.27	0.77	85.6	22	244.3	2.95	17.4	209.6	10.55	11.2	4.9	0.26	34.8	124
Non-LF	Female	5.03	28-32W	<1500g	Cesarean delivery	Formula	No	Yes	No	No	No	No	No	Yes	No	No	No	2.5	4	1.06	143.2	1.28	590.3	8	23.7	18.1	110.1	6.2	15.7722	26.9	16.6	45.2	10.9	2.96	0.7	1.57	0.72	280	34.4	520	1.87	27.1	86	6.54	10.7	3.47	0.56	33.5	112
LF	Female	6.41	>37W	2500-4000g	Cesarean delivery	Breastfeeding	No	No	Yes	No	No	Yes	No	Yes	No	No	No	2.47	4.8	0.99	140	1.92	266.8	45.5	75.3	73.8	228.2	104.2	14.2479	60.1821	178	56	21.9	3.45	0.52	1.92	1.52	98.7	35	368.6	4.8	32.9	247	8.5	11.7	3.35	0.36	45.4	165
Non-LF	Male	5.04	28-32W	2500-4000g	Vaginal birth	Formula	No	No	No	No	No	Yes	No	Yes	No	No	No	2.05	3.9	0.8	139.4	1.38	516.4	22.3	42.9	29.4	132.7	27.8	12.7904	33.5	57.2	45.4	13.8	2.24	0.68	0.98	0.59	67.8	40.2	409.8	3.91	29	58.7	5.15	10.5	2.48	0.51	38.7	131
Non-LF	Male	5.03	32-37W	1500-2500g	Cesarean delivery	Formula	No	Yes	No	No	No	Yes	No	No	No	No	No	2.29	4.3	0.6	142.1	0.99	141	1.3	17	23.7	135.5	73.1	10.5245	13.357	96.8	46.3	18.6	2.11	0.45	0.82	1.45	38.2	14.3	295.8	7.06	34.6	166.1	9.79	11.6	3.91	2.25	33.7	109
Non-LF	Female	5.08	>37W	2500-4000g	Cesarean delivery	Formula	No	Yes	No	No	No	No	No	No	No	No	No	2.46	4.8	0.97	143	1.72	184.7	12.8	47.2	17.4	312.5	30	7.45325	3.4	47.4	56	22.1	2.08315	0.67146	0.691092	0.45	553.4	46.1	474.5	5.3	81.2	510	30.91	8.2	4.73	0.47	53.6	196
Non-LF	Male	19.61	28-32W	2500-4000g	Cesarean delivery	Formula	No	Yes	No	No	Yes	No	No	Yes	No	Yes	No	2.56	4.5	0.88	134.1	1.57	694.7	111.3	174.4	72.1	267.1	41.2	8.73586	143.8	113.3	51.2	3.7	4.45	0.54	2.96	0.94	327.5	99.9	1070.7	5.33	41.9	129.3	11.33	8.5	5.43	1.39	29.3	102
Non-LF	Male	5.03	28-32W	<1500g	Vaginal birth	Breastfeeding	No	Yes	No	No	No	Yes	No	No	Yes	No	No	2.41	5.1	0.92	140.3	1.78	249.7	13.3	32.5	17	49.4	7.7	9.89619	22	12.3	51.3	14.3	2.57	0.92	0.93	0.62	31.9	36.2	623.8	1.42	29	101.5	5.27	10.2	3.43	0.29	29.2	94
Non-LF	Male	28.99	32-37W	2500-4000g	Cesarean delivery	Breastfeeding	No	Yes	No	No	No	Yes	No	No	No	No	Yes	2.48	5.2	1	134.5	2.07	316.8	14.1	13.8	17	146.8	8.2	11.8679	20.8	14.8	50.3	16.7	3.81	1.78	1.34	0.69	163.5	25.4	322.6	2.69	15.3	167.3	16.35	10.4	10.55	0.67	30.9	103
Non-LF	Male	5.03	>37W	2500-4000g	Cesarean delivery	Formula	Yes	Yes	No	No	No	Yes	No	No	No	No	No	2.38	6.1	1.34	130.9	0.84	86.5	20.5	135.3	21.1	222	27.1	12.2868	17.0875	48.2	70.1	29.1	1.98	0.62	0.75	0.37	509.7	287.2	1295.4	3.07	36.9	250.5	29.59	10.1	3.98	0.4	64.9	240
Non-LF	Female	12.39	>37W	2500-4000g	Cesarean delivery	Formula	No	No	No	No	No	No	Yes	No	No	No	No	2.17	4.3	1.16	132.2	1.94	140.1	7.3	27.6053	41	628.3	218.3	7.95197	37.0582	259.3	52.4	18.5	2.84	1.13	0.8	0.5	123.2	14.7	253.9	1.7	28.6	198	8.98	8.1	3.99	0.53	53.7	198
LF	Male	5.06	32-37W	1500-2500g	Cesarean delivery	Breastfeeding	No	No	No	No	No	No	Yes	No	No	No	Yes	2.22	4.4	0.72	135.3	1.33	132.9	9.3	28.5	27.4	251.4	101.8	5.8194	35.8351	129.2	40.6	15.1	1.2	0.39	0.24	0.38	42.2	11.2	383.4	4.85	30.6	145.8	7.06	9.01139	3.46	0.2	30.6	112
Non-LF	Male	5.05	28-32W	<1500g	Cesarean delivery	Formula	No	Yes	No	No	No	Yes	No	No	No	No	No	2.03	5.1	1.06	137.6	1.76	123.8	4.2	45.4	18.1	72.3	30.3	6.04147	18.9505	39.1	40.9	11.5	2.22	0.52	0.95	0.64	572	545.9	532.4	4.13	73.2	360.9	8.48	9.3	2.08	0.08	61.3	219
Non-LF	Male	5.11	32-37W	2500-4000g	Cesarean delivery	Breastfeeding	No	No	No	No	No	Yes	No	No	No	No	No	1.91	4.3	0.77	135.7	1.27	85.1	4.8	55.8	18.1	106.3	45.5	4.19465	6.50827	53.1	45.7	15.7	0.88	0.29	0.29	0.36	188.4	88.2	508.9	3.47	91.1	444.9	6.44	10.5	0.57	0.03	64.6	224
Non-LF	Male	5.03	28-32W	<1500g	Cesarean delivery	Formula	No	No	No	No	No	Yes	No	No	Yes	No	No	2.48	4	0.77	140.1	1.97	247.4	6.7	24.8	19.8	217.5	39.6	8.1759	16.1	54.3	44.3	16.2	2.47	0.57	1.15	0.44	343	172.3	524.1	2.98	32.6	83.4	5.04	10.1226	3.26	0.39	36.2	127
LF	Female	5.34	>37W	2500-4000g	Cesarean delivery	Formula	No	Yes	No	No	Yes	Yes	No	Yes	Yes	No	No	1.8	3.9	0.71	142	2.43	86.4	38.1	89.7	42.7	65	113.2	6.44926	34.0661	155.9	47.4	19.4	2.07	0.21	0.85	1.18	1229.1	87.2	1444	2.9	80.2	474.7	9.16	10.3387	2.78	0.48	49.6	166
Non-LF	Male	5.71	28-32W	1500-2500g	Vaginal birth	Formula	No	No	No	No	Yes	Yes	No	No	No	No	Yes	2.11	4.7	0.83	142	1.16	145.7	6.1	20	18.1	152.4	206.7	7.12864	6.02065	217.5	42.4	13.7	2.64	0.7	1.08	0.83	140.5	29.5	476.8	6.02	35.1	139.2	6.47	10.9	3.35	0.34	45.3	163
Non-LF	Female	24.83	>37W	2500-4000g	Cesarean delivery	Breastfeeding	No	No	Yes	No	No	Yes	No	No	No	No	No	2.4	3.8	0.68	139.7	1.02	190.2	14.6	20.1	18.5	45.2	18.7	6.40589	39.8138	37.2	51.2	17.8	3.32	0.7	1.56	1.45	52.8	28.6	186.6	4.33	18.2	138.6	9.43	9.9	4.02	0.99	38.3	130
Non-LF	Female	10.89	>37W	1500-2500g	Cesarean delivery	Breastfeeding	Yes	No	No	No	No	Yes	No	No	No	Yes	No	2.52	5.3	0.99	135.5	1.89	199.2	8.3	17.2	17	143.2	3.9	13.7833	18.029	6.1	51.4	19.5	4.69	1.4	2.14	1.05	247.5	55.6	205.6	2.4	18.7	98.5	12.87	9.1	6.88	0.96	36.5	131
Non-LF	Female	5.49	32-37W	1500-2500g	Vaginal birth	Formula	No	No	No	No	No	No	Yes	No	Yes	No	No	2.55	4.1	0.84	138	1.23	186.1	4.2	10.5	41.1	722.9	30.3	9.9482	63.0819	71.4	57.7	18.3	4.01	0.27	1.57	4.16	55.1	21.5	262.9	5.9	22.1	88	17.58	10.9	6.4	1.57	41.2	146
Non-LF	Female	5.19	28-32W	<1500g	Cesarean delivery	Breastfeeding	No	Yes	No	No	No	Yes	No	No	No	No	No	2.27	4.2	0.89	142.1	1.78	417.7	9.1	26.6	18.5	121.2	25.5	12.4213	10.9	44	51.1	19	2.45	0.44	1.12	0.54	86.7	36.8	349.6	0.45	31.1	88.1	9.77	11.8	5.87	0.51	28.8	97
LF	Male	5.05	28-32W	<1500g	Cesarean delivery	Formula	No	Yes	No	No	No	Yes	No	No	No	No	No	2.04	4.7	0.6	135	1.34	245.2	43	68.8	40.3	58.6	24.6	5.61818	38.9652	64.9	44.7	19.6	1.17	0.15	0.4	0.51	103.8	51.4	461.5	5.2	15.7	62	4.75	12.7	2.5	0.61	36.5	113
Non-LF	Male	5.02	28-32W	<1500g	Cesarean delivery	Breastfeeding	No	Yes	No	No	Yes	Yes	No	No	No	No	Yes	2.51	4.3	0.98	134.5	1.69	479.4	9.9	33.7	35.9	98.7	29.2	7.36023	36.1034	65.1	47.2	17.4	2.79	0.62	1.3	0.61	185.1	37.6	262.5	1.14	31.8	86.4	5.63	10.8	3.96	0.06	32.6	113
Non-LF	Male	7.5	32-37W	2500-4000g	Cesarean delivery	Formula	No	Yes	No	No	No	Yes	No	No	Yes	Yes	No	2.32	4.7	0.69	141.6	2.33	112.8	3.3	22	29	174.8	32	11.6204	45.1	61	41.3	15.2	1.64	0.39	0.47	2.5	106.5	29.4	397.2	2.87	34	73.6	7.87	11.1781	4.02	0.54	52.2	163
Non-LF	Male	5.02	28-32W	2500-4000g	Cesarean delivery	Formula	No	Yes	No	No	No	Yes	No	Yes	No	No	No	2.6	4.4	0.85	141.3	1.44	240.1	9	25.6	18.1	108.2	69.7	8.38553	26.5861	78.6	38	13.6	2.03	0.32	0.91	1.33	82.7	32.8	348	3.52	41.5	81	11.22	12.2	7.66	0.8	37.5	126
LF	Male	5.01	28-32W	1500-2500g	Cesarean delivery	Formula	No	Yes	No	No	No	Yes	No	Yes	Yes	No	No	1.91	3.6	0.51	136.4	1.8	354	43	83	95.4	152.4	30.4	7.84797	95.4	125.8	56.1	21.5	1.2	0.28	0.53	0.6	387.6	36.1	258	2.97	24	65.7	6.79	12	3.6	0.59	27.8	92
Non-LF	Male	28.99	>37W	2500-4000g	Cesarean delivery	Breastfeeding	No	No	No	No	No	No	No	No	No	No	No	2.39	4.4	0.93	132.3	1.82	182.4	11.4	26.6	20.3	162.1	38.4	9.87772	21.677	58.7	53.5	16.5	2.6	0.83	1.17	1.09	50.5	27.3	177.2	2.4	17.3	210.7	11.19	10.5	4.01	0.43	43.6	137
Non-LF	Female	6.46	>37W	2500-4000g	Cesarean delivery	Breastfeeding	No	No	Yes	Yes	No	No	No	Yes	No	No	No	2.2	4.5	0.87	139.2	1.46	51.3	7.4	45.3	18.6	349.8	14.2	15.2407	14.7436	32.8	49.5	14.6	2.43	0.53	0.81	1.52	486.5	94.2	596.7	3.23	33.2	126.2	17.55	11	5.44	0.67	48.7	170
Non-LF	Female	28.99	>37W	1500-2500g	Vaginal birth	Breastfeeding	Yes	No	No	Yes	No	Yes	Yes	No	No	No	No	2.21	4.4	0.65	134.2	0.87	112.4	77.7	126.6	31.2	295.5	18.8	10.4918	27.3844	50	50.2	17.5	2.89	0.36	1.22	1.52	28.7	24.1	295.2	5.75	15.5	75.1	15.55	10.3	6.7	0.34	27.4	99
Non-LF	Male	5.16	28-32W	<1500g	Cesarean delivery	Formula	No	Yes	No	No	Yes	Yes	No	No	Yes	No	No	1.49	2.9	0.4	138.5	1.67	469.6	5.7	12	18.1	31.9	7.3	5.1978	51.4	18.1	44.5	18.6	1.9	0.38	0.98	0.73	345.4	24.4	290.2	1.66	28.6	60.9	9.49	9.5	2.86	0.39	25.9	92
Non-LF	Male	5.08	>37W	2500-4000g	Cesarean delivery	Breastfeeding	No	Yes	No	No	No	No	No	No	No	No	No	2.33	4.2	0.76	137	1.57	147.6	21.4	54.5	18.4	54.2	24.3	11.2105	12.3	42.7	48	14.7	1.83	0.65	0.66	0.75	1760.1	132.2	547	3.3	88.8	429	26.94	9.6	3.14	0.2	50.3	181
Non-LF	Male	16.4	>37W	2500-4000g	Cesarean delivery	Breastfeeding	Yes	No	No	No	No	No	No	No	No	No	No	2.67	5.1	0.75	137	1.96	130.9	25.2	27.9	17.1	346.8	64	9.40489	40.8369	81.1	61.8	25.6	4.19	0.88	2.11	1.75	50	32.7	200.1	2.88	25.5	176.7	11.21	8.4	5.94	0.35	37.9	134
Non-LF	Male	7.2	>37W	2500-4000g	Vaginal birth	Breastfeeding	No	No	Yes	No	No	No	No	Yes	No	No	No	2.35	4.1	0.92	135	2.02	120.8	11.2	50.3	19.8	57.3	218.2	13.7846	9.98539	232.6	55.4	17.4	2.32	0.65	0.88	1.19	695.8	85.7	784.6	4.61	69.5	252.4	14.07	10.6	1.82	0.12	44	170
Non-LF	Male	20.25	>37W	2500-4000g	Cesarean delivery	Breastfeeding	Yes	No	No	No	Yes	Yes	No	Yes	No	Yes	No	2.46	5.7	1.06	138	0.45	143.8	87.3	61.1	23	111.5	42.6	9.52926	43.2752	65.6	57.9	23.2	4.22	1.56	1.63	1.12	221.7	336.9	594.6	8.57	18	230.6	8.53	9.3	2.09	0.0208498	39.6	128
LF	Male	5.29	28-32W	1500-2500g	Cesarean delivery	Formula	No	Yes	No	No	No	No	No	No	Yes	No	No	1.59	3.6	0.68	139	2.1	137.9	9	37	19.8	69	149.9	4.66532	5.2	162.4	41	12.9	2.33	0.81	0.89	0.59	232.1	20.8	836.7	4.54	40.9	261	11.65	10	3.75	0.34	40.9	141
Non-LF	Male	8.2	>37W	2500-4000g	Cesarean delivery	Breastfeeding	No	No	No	No	Yes	No	No	No	No	No	No	2.13	3.8	0.89	136	1.82	109.6	8.2	39.4	19.8	164.7	128.9	7.0813	11.6081	141.1	46.3	14.2	1.89	0.58	0.85	0.91	1607.7	47.5	425.6	1.08	48.5	139.2	12.02	9.8	3.25	0.51	48.1	173
Non-LF	Female	5.03	28-32W	<1500g	Cesarean delivery	Formula	No	Yes	No	No	No	Yes	No	No	Yes	No	No	2.27	4.2	0.67	140.7	1.88	311.3	3.7	10.5	31.5	181.2	16.6	9.43916	50.2	48.1	36.3	7.6	3.13	1.22	1.17	0.26	98	41	258.8	4.37	29.7	51	8.64	11.4	4.74	0.87	42.2	145
Non-LF	Female	5.14	28-32W	<1500g	Cesarean delivery	Formula	No	Yes	No	No	Yes	No	Yes	No	Yes	No	No	2.44	4.1	0.93	135.9	1.93	330.5	9.7	22.4	20.2	72.7	10.6	12.4747	23.0035	30.8	46.9	15.4	1.8	0.46	0.89	0.59	163.3	18	230	3.01	24.5	99.3	7.86	9	4.42	0.99	29.6	106
Non-LF	Male	6.92	>37W	2500-4000g	Cesarean delivery	Formula	No	No	No	No	No	No	No	No	No	Yes	No	2.23	4.1	0.74	134	2.31	191	15.3	18.3	34.3	239.1	68.8	6.91101	54.7	103.1	42.1	12.1	1.38	0.41	0.22	0.88	769.4	36.8	409.7	1.6	44.4	192.7	11.67	9.1	5.05	0.5	33.8	117
Non-LF	Female	5.04	28-32W	1500-2500g	Cesarean delivery	Breastfeeding	No	Yes	No	No	No	Yes	No	No	No	No	No	2.04	4.6	0.45	137	1.79	213.9	5.1	14.3	19.8	81.2	11.7	9.09593	16.6015	24.6	39.9	12.9	2.15	0.5	1.14	0.45	106.4	20	259.1	3.21	34	49.5	9.98	12.9	4.61	0.57	40.8	139
Non-LF	Male	5.04	32-37W	<1500g	Cesarean delivery	Breastfeeding	No	Yes	No	No	No	Yes	No	No	Yes	No	No	2.07	4.4	1.08	137	1.34	160.9	2	28.7	17	140.6	46.7	9.90339	5.66748	53.7	44.8	13.1	1.41	0.4	0.41	0.37	327.4	111	403.1	4	54	289.1	4.77	11.2	1.77	0.01	49.3	171
Non-LF	Male	12.69	>37W	2500-4000g	Cesarean delivery	Breastfeeding	No	Yes	No	No	No	Yes	Yes	Yes	Yes	No	No	2.21	4.7	0.69	140	2.22	159.3	15.7	17.4	19.8	444.2	117.8	9.54113	15.4055	134.2	42.1	12.4	2.69	0.99	0.84	0.49	53.4	19.8	234.6	0.75	26.6	105.8	21.64	10.1	6.71	0.58	42.5	145
Non-LF	Female	14.76	>37W	2500-4000g	Vaginal birth	Breastfeeding	Yes	No	No	No	No	Yes	No	No	No	No	No	2.42	5.2	1.01	137	2.89	134.4	14.3	17.8	17	100.9	12.7	10.2075	1.97358	16.1	57.8	25	3.17	0.9	1.14	1.72	89.2	30	248.9	2.54	19.7	102.7	11.89	10.1	7.24	0.58	27	94
Non-LF	Male	23.38	>37W	2500-4000g	Cesarean delivery	Breastfeeding	Yes	No	No	No	No	No	No	No	No	No	No	2.34	5	0.94	131	1.45	304.8	11.1	21.1	26	270.1	35	11.1585	46.665	61	51.3	16.6	2.72	0.97	0.78	1.37	35.7	21.5	211	4.31	22.6	231.4	9.28	10.9	4.08	0.62	40.8	148
Non-LF	Male	6.49	32-37W	2500-4000g	Cesarean delivery	Breastfeeding	No	Yes	No	No	No	Yes	No	No	No	No	Yes	2.37	4.9	0.93	136	2.05	179	6.8	3	18.4	155.4	174.8	7.44074	13.0766	193.2	41	13.1	2.24	0.77	0.65	0.46	51.6	17	335.5	4.87	26.8	62.2	6.79	10.5	3.45	0.27	36.7	131
Non-LF	Female	5.24	28-32W	<1500g	Cesarean delivery	Breastfeeding	No	Yes	No	No	No	No	Yes	Yes	Yes	No	No	2.29	4.1	0.79	139	2.09	204	3.6	40.6	18.1	420.8	16.8	6.44819	21.5897	28	35.5	7.4	2.46	0.82	0.87	0.23	350.3	329	419.6	2.85	61.6	410.4	8.02	10.8	2.55	0.04	57.3	197
Non-LF	Male	5.14	28-32W	<1500g	Cesarean delivery	Breastfeeding	No	Yes	No	No	Yes	Yes	No	Yes	No	No	No	1.9	4.3	0.82	149	2.4	225.8	1.3	15.6	19.8	238.9	55.2	8.17343	1.75925	67.7	39.7	13.4	2.27	0.44	1.12	1.17	230.4	27.3	497.9	13.3	61.2	140	6.62	8.8	4.68	0.37	50.7	171
Non-LF	Male	5.03	28-32W	1500-2500g	Cesarean delivery	Formula	No	Yes	No	No	No	No	No	Yes	Yes	No	Yes	2.01	4.4	0.83	135.6	1.62	195.6	7.4	13.1	18.1	115	58.8	8.91892	21.9867	70.3	35.6	9.4	2.14	0.6	0.72	0.6	47.1	15	340.5	9.68	60.8	124.4	10.12	11.6283	5.04	0.52	35.2	117
Non-LF	Female	5.06	28-32W	<1500g	Cesarean delivery	Breastfeeding	No	Yes	No	No	No	Yes	No	No	Yes	No	No	2.02	4.2	0.69	139	2.15	211.4	1.5	10.2	18.1	80.8	71.7	7.68915	17.4139	82	31.6	7.7	2.46	0.73	0.94	0.35	40.2	26.5	267.4	6.05	60.4	116.3	8.96	9.7	4.61	0.64	36.9	129
LF	Female	5.03	28-32W	<1500g	Cesarean delivery	Breastfeeding	No	Yes	No	No	No	Yes	No	Yes	Yes	No	No	1.97	4.1	1.06	139	1.12	190.8	5.9	16.9	18.1	87.9	49.9	7.4279	12.3	58.7	34.7	8.9	1.74	0.56	0.43	0.66	68.9	24.5	551.8	7.58	48.9	87.2	16.26	11.8	3.27	0.15	25.3	84
Non-LF	Female	5.06	32-37W	1500-2500g	Cesarean delivery	Breastfeeding	No	Yes	No	No	No	Yes	No	Yes	Yes	No	No	2.05	5.1	0.85	139	1.19	101.1	5.5	55.3	19.8	113.5	99.6	11.9097	6.9	114.5	48.1	15.8	2.63	0.94	0.79	0.54	883.3	72.6	1074.1	5	56.5	118	12.89	9.2	4.08	0.74	43	146
Non-LF	Male	5.06	28-32W	2500-4000g	Cesarean delivery	Formula	No	Yes	No	No	Yes	Yes	No	Yes	Yes	No	No	2.21	3.6	0.62	138	1.43	456.8	12.2	24.2	21.6	64.6	12.6	10.8705	15.5	34.2	35.4	9	2.63	0.64	1.25	0.53	86.7	22.6	621.1	0.78	25.6	76.7	6.78	10.3	3.19	0.91	29.7	100
LF	Male	5.06	28-32W	<1500g	Cesarean delivery	Formula	No	Yes	No	No	No	Yes	No	No	Yes	No	No	2.3	4.6	1.02	139.2	1.95	818	130.5	174.4	119.1	121.6	39.1	11.5443	60.2	158.2	43.1	12.3	1.84	0.81	0.34	0.32	213.5	39.1	313.4	2.06	21.3	110.1	9.93	12.3	4.81	0.78	31.5	104
LF	Male	5.04	32-37W	<1500g	Cesarean delivery	Breastfeeding	No	No	No	No	No	Yes	No	Yes	Yes	Yes	No	2.41	4.1	0.69	133	1.93	148.2	12.3	44	39.8	110.1	26.6	3.17884	54.5	66.4	43.1	13.9	0.29	0.08	0.74	0.22	1036.9	874.9	4622.9	2.01	24.1	114.5	6.45	10.0946	3.94	0.15	30	96
Non-LF	Female	11.6	>37W	2500-4000g	Cesarean delivery	Formula	No	No	No	No	Yes	No	No	No	No	No	No	2.35	5.1	0.98	140	1.93	243.9	19.4	38.9	17	512.4	4.6	6.37423	49.8	9.1	47	15	3.99	1.41	1.49	1.15	269.6	28	567.9	3.17	31.6	140.2	9.67	8.8	5.75	0.35	43.3	144
Non-LF	Male	5.03	>37W	2500-4000g	Cesarean delivery	Formula	No	Yes	No	No	No	Yes	No	Yes	Yes	No	No	2.11	4.5	0.76	138	2.6	152.6	22.8	19.7	38.2	136	27	10.3163	35.2796	65.2	40.9	13.7	3.34	0.35	1.45	1.55	49.3	15.9	360.5	1.24	23.3	92.2	8.03	9.61745	2.42	0.22	42.7	144
Non-LF	Female	16.8	>37W	2500-4000g	Cesarean delivery	Breastfeeding	No	No	Yes	No	No	No	No	No	No	No	No	2.42	4.6	0.84	141	1.5	179.6	35.1	55.7	18	177.2	45.4	10.5946	12.3262	63.4	55	21.1	4.64	1.43	1.96	1.77	147.7	61.8	534.7	5.32	78	438.2	12.36	9.2	6.86	0.52	71.6	244
Non-LF	Male	7.97	28-32W	<1500g	Cesarean delivery	Formula	No	Yes	No	No	No	No	No	No	No	No	No	2.45	4.5	0.79	130	1.55	272.7	7.3	13.1	18.1	149.7	9.2	10.576	12.3029	20.3	50.4	21.2	2.51	1	1	0.37	83.8	20.5	218.9	6.4	28.3	79	11.15	10.5	6.54	0.23	44.2	147
Non-LF	Male	5.07	28-32W	2500-4000g	Cesarean delivery	Breastfeeding	No	Yes	No	No	No	Yes	No	No	Yes	No	No	2.06	3.9	0.68	137	2	226.6	2.8	17.5	19.8	85.6	42.6	4.49287	51.1	55.8	38.1	10.7	2.05	0.58	0.88	0.34	258.1	102.4	401.4	0.9	31.4	92	5.73	10.7	3.03	0.13	26	87
Non-LF	Male	20.24	>37W	2500-4000g	Cesarean delivery	Formula	No	No	Yes	No	No	No	No	No	No	No	No	2.56	5.4	1	134	2.09	339.4	22.6	41	17.3	402.9	43.8	17.6871	30.1323	61.1	62.6	21.2	4.33	2.18	1.27	0.96	91.7	50.8	400.4	6.82	24.6	204.4	14.68	10.5	7.76	0.29	33.8	129
Non-LF	Male	5.07	28-32W	2500-4000g	Vaginal birth	Breastfeeding	No	Yes	No	No	No	Yes	No	Yes	No	No	No	2.3	4.5	0.85	140	1.58	347.3	7.2	22.9	19.8	404.6	61.6	6.0158	46	77.9	37.5	11	3.2	1.19	1.22	0.4	112.6	83	323.4	3.82	50.9	122.7	13.32	10.5412	7.22	1.19	32.1	108
LF	Male	5.03	32-37W	1500-2500g	Cesarean delivery	Breastfeeding	No	Yes	No	No	No	Yes	No	No	Yes	No	No	1.16	3.3	0.44	140	2.71	107.6	9	28.8	21.3	185.7	166.9	6.44706	27.1676	188.2	37.3	10.2	1.69	0.63	0.61	0.54	241.5	17.2	490.8	0.9	37.2	95	6.19	9.3	3.39	0.46	39.4	141
Non-LF	Female	10.08	32-37W	2500-4000g	Cesarean delivery	Formula	No	No	No	No	No	Yes	Yes	No	No	No	No	2.42	4.5	0.93	138	1.81	200	28.8	38.8	17	68.2	8.1	12.1075	17.5467	13.4	46.3	14.6	3.76	1.52	1.58	0.84	82.7	40.5	198.8	2.9	27.8	80	9.04	9.8	4.98	1.25	22.9	80
LF	Male	5.06	28-32W	2500-4000g	Cesarean delivery	Formula	No	Yes	No	No	No	Yes	Yes	Yes	Yes	No	Yes	1.74	3.5	0.81	148	2.57	100.4	6	26	18.1	59	59.3	7.42699	18.4	69.7	35.8	7.6	3.35	0.58	1.5	1.67	241	109	526	9.93	78	440.7	18.87	10.5	4.1	0.05	32.9	110
Non-LF	Female	5.53	32-37W	<1500g	Cesarean delivery	Breastfeeding	No	Yes	No	No	No	No	No	Yes	Yes	No	No	2.17	4.3	0.54	144	1.91	332.3	18.2	40.7	68.8	58.8	19.7	4.35369	84.8009	88.5	36.5	16.1	3.71	0.19	0.83	2.19	73.1	20.5	627.8	3.39	37.4	75.1	10.38	9.14655	5.58	0.73	31.5	105
Non-LF	Male	24.85	>37W	2500-4000g	Cesarean delivery	Formula	No	No	No	No	No	Yes	No	Yes	No	No	No	2.51	5	0.93	135	2.15	599.3	353.3	410.6	146.4	761.4	44	10.9612	113.654	190.4	51.2	13.6	6.22	0.38	2.69	2.35	51.6	26.1	320.5	2.96	16	128.7	11.12	9.6	5.76	0.92	28	92
Non-LF	Female	7.86	32-37W	2500-4000g	Cesarean delivery	Formula	No	Yes	No	Yes	No	Yes	No	Yes	No	No	No	2.7	5.1	1	137	1.63	167.4	13.1	35.8	31.8	148.9	19	15.5491	16.5941	50.8	78.7	32.5	2.17	0.47	0.84	1.41	79.6	37	266.2	6.68	17.3	109.5	13.66	12.1	5.92	0.56	30.9	101
Non-LF	Female	5.04	28-32W	<1500g	Cesarean delivery	Formula	No	No	No	No	No	Yes	No	Yes	No	No	Yes	1.98	4.6	0.89	131	1.78	166.4	9	27.6	19.8	40.5	5.7	6.87608	5.49224	19.3	50.6	22	2.22	0.45	1.18	0.42	93.7	22.8	276.5	4.75	23	58.4	4.75	10.7762	3.96	0.03	33.9	117
Non-LF	Female	5.03	28-32W	<1500g	Cesarean delivery	Formula	No	Yes	No	No	No	No	No	Yes	No	No	No	2.31	4.1	0.76	134	2.21	430.6	27.7	106.9	47.9	47.1	16.9	5.33839	50.1937	64.8	38.9	12.1	1.39	0.2	0.29	0.48	215.6	84.6	747	4.76	25.1	132.5	1.62	9.9	0.68	0.44	30.6	102
Non-LF	Male	10.77	>37W	2500-4000g	Cesarean delivery	Formula	No	Yes	No	No	Yes	Yes	Yes	No	No	Yes	No	2.2	3.3	0.74	140	2.61	117.6	35	36.4	33.5	282.3	23.2	7.81958	22.2159	56.7	49.1	16.8	4.39	0.97	2.33	1.22	198.7	77.8	651.6	6.02	23.3	174.6	11.66	9.3	2.32	1.05	48.2	162
LF	Male	13.11	>37W	1500-2500g	Vaginal birth	Formula	No	No	Yes	Yes	No	Yes	No	Yes	No	No	No	2.5	4.9	0.89	134	1.7	185.8	12.2	18.7	18.1	329.3	5.5	9.93922	15.5687	16.8	65.7	21.6	2.27	0.51	0.93	1.25	46.7	21.4	195	3.83	12.9	146.4	6	10.3	3.77	0.31	31.5	96
Non-LF	Female	11.98	>37W	2500-4000g	Cesarean delivery	Breastfeeding	No	No	Yes	No	No	Yes	No	No	Yes	No	No	2.7	5	0.98	137	2.09	196.7	9.6	33.7	22.1	55.9	264.1	17.6574	45.9188	286.2	70.6	24.1	5.36	1.24	2.58	2.9	162.5	21.9	490.1	7.67	53.8	590.5	13.5	9.8	6.11	0.26	45	168
Non-LF	Female	5.03	32-37W	<1500g	Cesarean delivery	Formula	No	Yes	No	No	No	Yes	No	No	Yes	No	No	1.97	4.7	0.74	136	2.02	529.9	4.6	13.2	19.8	71.5	95.2	10.8997	12.9	109	35.5	7.3	3.56	1.1	1.55	0.49	223.5	194.6	575.4	2.68	25.8	67.9	8.73	9.72855	5.81	0.43	29.6	105
Non-LF	Male	5.14	>37W	2500-4000g	Cesarean delivery	Formula	No	No	No	No	No	Yes	No	No	No	Yes	No	2.34	4.4	0.8	140	1.53	120.8	14.6	29.2	18.2	187.7	17.3	9.3009	18.5911	35.5	55.3	16.8	2.4	0.99	0.82	0.78	562.9	32.3	405.7	4.08	78	543.5	17.16	7.8	2.77	0.31	35.4	131
Non-LF	Male	15.43	>37W	2500-4000g	Vaginal birth	Formula	No	No	No	No	No	Yes	No	Yes	No	No	No	2.01	4.4	0.9	136	2.31	184.2	16.4	34.6	19.8	123.1	137.5	10.9888	27.296	149.7	48.7	14.1	2.89	0.98	1.28	1.22	290.8	31.5	376.5	1.44	33.4	159.5	11.69	9.3	6.11	0.99	40.7	141
Non-LF	Male	5.05	>37W	1500-2500g	Cesarean delivery	Breastfeeding	No	No	No	No	No	Yes	No	No	No	No	No	2.18	4.1	0.9	138	2.2	116.8	4.8	23.6	18.1	108.2	56.8	7.49672	38.8617	74.9	41.4	14.7	1.64	0.46	0.6	0.83	222.2	19.1	288.9	0.69	39.3	125.6	9.27	9	3.97	0.38	45.6	170
Non-LF	Male	5.08	28-32W	1500-2500g	Cesarean delivery	Formula	No	No	No	No	No	No	Yes	Yes	No	No	Yes	2.12	3.8	0.73	132	1.11	353.6	7.9	29.4	19.8	65.7	28.8	0.759864	6.2	45.1	45.2	16.8	3.18	1.31	1.34	0.18	272.5	139.1	582.4	3.83	31.9	76.7	12.03	10.6985	2.8	0.09	25.1	91
LF	Male	5.04	28-32W	1500-2500g	Cesarean delivery	Breastfeeding	No	Yes	No	No	No	No	No	Yes	Yes	No	No	2.38	5	0.85	136	1.66	288	6.4	18.4	17	80.8	2.6	14.1783	8.3	6.1	46.6	18.1	3.51	1.38	1.41	0.83	177	25.9	231.4	1.65	29.4	64.2	18.37	9.8	6.26	1.47	29.1	100
Non-LF	Male	21.45	>37W	2500-4000g	Cesarean delivery	Formula	No	Yes	No	No	No	Yes	No	No	No	No	No	2.43	4.5	1	139	1.78	151.4	27.3	36.1	18.1	1134.2	10.7	8.81868	23.7	20.4	50.6	16.6	4.22	1.04	2.24	1.4	47	18.9	316.5	2.49	22	158	14.36	7.8	6.95	0.2	29.9	110
Non-LF	Male	5.37	>37W	2500-4000g	Cesarean delivery	Formula	No	No	No	No	No	Yes	No	Yes	Yes	No	No	1.79	3.4	0.64	141	1.6	112.5	18	60.3	19.8	61.6	96.4	6.23408	12.3	112.8	34.9	10.3	1.75	0.47	0.61	1.05	927.7	66.7	594	7.14	43.2	208.2	18.2	11.1	3.54	0.12	40.2	143
Non-LF	Female	12.02	>37W	2500-4000g	Cesarean delivery	Formula	No	No	No	No	No	No	No	No	No	No	No	2.36	4.7	0.95	134	1.97	131.7	11.5	38	18.9	266.2	44.7	13.1527	41.8759	63.6	50.1	14.4	3	0.85	1.16	1.7	225.6	37.2	558.1	1.54	20.4	127	17.9	10.1	7.21	0.89	35.8	124
Non-LF	Male	5.03	28-32W	<1500g	Cesarean delivery	Breastfeeding	No	Yes	No	No	No	No	Yes	No	No	No	No	2.12	3.9	0.64	134	1.27	539.2	6.8	22.2	19.3	75.8	8.3	7.65791	24.7	27.6	33.9	8.6	2.03	0.59	0.93	0.42	215.4	19	281.7	1.06	26.1	51.7	7.46	8.8	3.56	0.67	22.5	76
Non-LF	Male	5.06	>37W	2500-4000g	Vaginal birth	Formula	No	Yes	No	No	No	No	No	No	No	No	No	2.4	4	0.74	138	1.75	176.7	23.6	63.1	18.6	479.3	25.6	8.63938	13.9776	44.2	45.1	9.6	2.24	1.04	0.68	0.64	1431.2	113.7	434.9	3.8	56.8	277.5	20.52	10.5	4.57	1.6	56.2	194
Non-LF	Male	5.03	28-32W	<1500g	Cesarean delivery	Breastfeeding	No	Yes	No	No	No	No	No	Yes	No	No	No	2.01	4.3	0.48	145	2.04	191.9	3.7	16.2	21	200.7	161	10.2966	10.0484	182	33.6	7.7	1.96	0.39	0.93	0.33	71.5	26.9	477.9	5.7	56.5	127.7	7.42	8.6	4.25	0.59	25	82
Non-LF	Male	5.04	32-37W	<1500g	Cesarean delivery	Formula	No	Yes	No	No	No	Yes	No	No	No	No	No	2.38	4.5	0.86	135	2.12	344.1	115.2	195.4	98.1	238.6	33.3	8.26328	84	131.4	45	12.1	1.66	0.31	0.64	0.75	376.4	25.7	493.5	1.86	18	110.2	13.58	10.2	2.27	0.56	41.8	155
Non-LF	Female	5.03	28-32W	<1500g	Cesarean delivery	Breastfeeding	No	Yes	No	No	No	Yes	No	Yes	No	No	No	1.98	4.3	0.95	146	2	188.3	7.2	34.5	18.1	43	82.2	7.19608	7.51521	92.7	42.8	12.6	2.3	0.57	0.99	0.92	99.1	35.6	728.1	4.71	40.1	114	8.37	12.8	4.21	0.28	32.1	103
Non-LF	Male	5.05	28-32W	<1500g	Cesarean delivery	Formula	No	Yes	No	No	No	No	No	Yes	No	No	No	1.34	3.8	0.43	144	3.55	125.8	3.5	14.7	18.1	60.4	74.1	8.26498	8.4	86	34.3	11.6	2.42	0.83	0.75	0.5	68.8	50.5	899	3.94	32.4	74.4	6.92	9.96598	3.75	0.1	37.4	132
Non-LF	Female	5.07	>37W	2500-4000g	Cesarean delivery	Formula	No	No	No	No	No	Yes	No	Yes	No	No	No	2.81	5.4	1.16	140	1.51	144.2	8.1	28	23.9	309	58.1	16.2603	38.1022	82	73.6	20.8	2.44	0.81	0.81	0.78	90.1	44.4	378.1	9.45	32.9	182.2	12.87	10.6	4.98	0.96	43.1	155
LF	Male	18.02	>37W	2500-4000g	Cesarean delivery	Formula	No	Yes	No	No	No	No	No	Yes	No	Yes	No	2.11	4.7	0.74	138	2.2	79	39.8	25.1	17	158.7	3.6	10.8413	8.43394	6.8	49.8	22.8	2.69	1	0.94	1.06	189.5	47	397.7	1.36	15.9	129.6	10.64	8.9	4.26	1.34	32.4	112
LF	Male	5.86	28-32W	2500-4000g	Cesarean delivery	Breastfeeding	No	Yes	No	No	No	Yes	No	Yes	No	No	No	1.84	3.4	0.6	138	1.71	148.8	4.5	7.4	17.6	71.6	94.2	8.6952	19.2306	111.8	33.9	8.8	3.18	0.66	1.69	0.6	147.2	16.2	470.8	2.82	37.8	82.7	11.69	12.4	4.52	0.41	38.5	130
Non-LF	Male	15.73	28-32W	2500-4000g	Cesarean delivery	Formula	No	Yes	No	No	No	No	No	Yes	Yes	No	No	2.29	4.1	0.82	147	1.77	283.9	4.7	14.5	19.8	128.9	6.9	9.63938	19.1412	22.8	33.5	9.4	1.69	0.52	0.65	0.34	60.5	20.5	242.4	3.63	42.8	71.5	17.41	10.1869	7.04	4.11	42	137
LF	Male	5.03	32-37W	<1500g	Cesarean delivery	Breastfeeding	No	Yes	No	No	No	No	No	No	No	No	No	2.24	4.3	0.6	134	1.75	406	27.5	92.5	114.4	28.5	48.5	6.22742	91.6	162.9	35.4	9.5	1.5	0.22	0.63	0.61	81.9	18.2	554.2	1.99	25.3	79	6.24	11.5538	2.77	0.2	24.9	84
Non-LF	Female	5.05	32-37W	2500-4000g	Cesarean delivery	Formula	No	Yes	No	No	No	Yes	No	Yes	Yes	Yes	No	2.11	5.3	0.86	139	2.76	172.9	11.8	18.9	21	612.7	9.6	8.17608	29.684	30.6	47.9	14.3	4.38	1.54	1.84	0.38	42.4	26.8	207.1	2.8	22	148.9	18.27	10.4	5.72	0.94	31.5	108
Non-LF	Female	5.15	>37W	2500-4000g	Vaginal birth	Formula	No	Yes	No	No	Yes	No	Yes	Yes	Yes	No	No	2.37	5	0.92	135	1.55	357	21.6	43.3	80.7	443.6	36.1	12.043	44.2109	116.8	78.1	34.9	2.74	0.46	1.47	0.72	105.1	39.2	247.6	4.82	14.2	88.6	6	10.9	2.09	0.51	34.9	123
Non-LF	Male	5.05	>37W	1500-2500g	Vaginal birth	Breastfeeding	No	Yes	No	No	No	No	No	No	No	No	No	2.49	3.9	0.89	137	1.5	68.1	29.6	61.8	17.1	117	35.3	12.2412	19.3566	52.4	57.5	19.6	1.74	0.65	0.47	0.69	975.8	186	730.3	2.88	54.8	588.6	16.47	7.8	4.2	0.11	43.9	156
Non-LF	Female	8.67	>37W	2500-4000g	Vaginal birth	Formula	No	No	Yes	No	No	Yes	No	No	No	No	No	2.81	4.4	0.75	138	0.88	144.9	9.3	17.1	17.7	351.4	11.2	11.006	23.0626	28.9	71.3	23	2.2	0.45	1.08	0.48	59.8	15.3	254	5.73	16.5	126.7	7.75	10.1	3.56	1.08	30.9	100
LF	Female	5.04	28-32W	<1500g	Cesarean delivery	Breastfeeding	No	Yes	No	No	No	No	No	No	Yes	No	No	2.37	4.3	0.94	138	1.67	334.1	2.3	8.6	19.8	23.7	105.8	7.93474	12.3	121.6	37.5	9.3	1.31	0.35	0.46	0.54	77.9	18.3	232.7	4.28	43.7	125.6	7.51	13.6	4.07	0.52	29.7	97
Non-LF	Male	5.48	>37W	2500-4000g	Vaginal birth	Formula	No	No	No	No	No	Yes	No	No	Yes	No	No	1.95	4.5	0.75	138	1.49	94.7	18.4	200	19.4	90.5	17.5	5.41418	9.39826	36.9	45.3	14	1.22	0.45	0.22	0.88	440.8	62.8	748	3.91	72.8	519.3	19.34	8.8	4.24	0.66	42	155
LF	Male	5.03	28-32W	<1500g	Cesarean delivery	Breastfeeding	No	Yes	No	No	No	Yes	No	Yes	No	No	No	2.16	4	0.75	135	1.23	469.7	3.2	10	19.8	58	96.2	11.3799	5.3	109.7	37.5	5.5	1.74	0.78	0.49	0.26	30.1	13.8	325.8	2.39	38.3	90.8	6.77	10	3.7	0.26	22.2	82
LF	Male	5.05	32-37W	2500-4000g	Cesarean delivery	Formula	No	Yes	No	No	No	Yes	No	No	Yes	No	No	1.96	4.1	0.9	141	3.16	111.2	6	290.1	17	122	11.6	4.93257	1.6672	15.7	27.8	8.4	0.99	0.02	0.42	0.92	2910	754.2	882.4	3.3	50.8	482.1	7.68	11.5	6.05	0.1	33.5	107
Non-LF	Male	5.03	32-37W	2500-4000g	Vaginal birth	Formula	No	No	No	No	No	No	Yes	Yes	Yes	No	No	2.49	4.1	0.62	139	1.37	359.6	7	22	38.8	124	44.5	13.1584	75.5657	83.3	46.2	12.4	2.38	0.44	1.3	10.88	63	40	253	6.6	35	116	7.85	12.6	3.93	0.73	39.9	132
Non-LF	Male	5.05	>37W	2500-4000g	Cesarean delivery	Formula	No	Yes	No	No	No	Yes	No	No	Yes	No	No	2.37	4.7	0.88	138	1.69	270.2	12.5	37.4	19.6	201.7	15.5	8.69486	12.3	35.1	56.3	22.4	1.62	0.7	0.5	0.4	713.2	96.2	395.3	5.84	72.9	376.1	13.26	10	3.38	0.46	56.2	207
Non-LF	Female	5.09	28-32W	<1500g	Cesarean delivery	Formula	No	Yes	No	No	Yes	No	No	No	Yes	No	Yes	1.9	4.4	0.62	137	1.63	358.8	18.2	23.4	17	20.1	4.1	13.3448	7.3	10	42.2	12.5	3.37	1.11	1.31	0.24	55	12	285	4.03	27.8	61.9	8.61	10.7	5.48	0.1	45.7	161
Non-LF	Female	5.03	28-32W	<1500g	Cesarean delivery	Formula	No	Yes	No	No	No	Yes	No	Yes	Yes	No	No	2.18	4.7	1.33	140	2.2	289.5	10	18.5	18.1	29.4	7.3	7.83817	31.0305	16.9	42.6	14.8	1.23	0.22	0.35	1.4	245.7	24.3	279.1	5.19	41.7	116.4	10.19	10.2	3.07	0.24	26.1	91
Non-LF	Male	5.03	28-32W	1500-2500g	Cesarean delivery	Formula	No	Yes	No	No	No	Yes	No	No	No	No	No	2.18	5.3	0.32	134	1.4	281.6	78	130	61.6	24	38.1	6.36642	48	99.7	47.4	16.8	1.47	0.4	0.36	0.4	105	37	325	6.3	47	64	11.18	11	5.95	0.19	27.6	107
LF	Female	17.45	28-32W	1500-2500g	Cesarean delivery	Breastfeeding	No	No	No	Yes	No	Yes	No	No	No	No	No	1.7	4.1	0.54	138	1.99	384.2	5	13	19.8	50	45.5	8.58345	23.7402	58.8	33.7	8.4	1.35	0.37	0.27	0.3	302	21	183	1.7	38	106	9.55	9.2	4.97	2.56	17	64
Non-LF	Female	24.26	>37W	2500-4000g	Cesarean delivery	Formula	Yes	No	No	No	No	Yes	No	No	Yes	No	No	2.22	3.7	0.84	135	1.23	199	110.5	189.6	53	147	13.9	9.44968	39.1881	66.9	51.6	14.7	3.27	0.58	1.91	2.06	161.3	89.9	1772.9	3.44	31	325.9	13.56	11.3	3.32	0.02	27.8	102
Non-LF	Male	6.41	>37W	2500-4000g	Vaginal birth	Formula	No	No	No	No	No	Yes	No	No	No	No	No	2.25	3.4	0.8	134	2.04	90.4	13	36.8	18.1	223.5	63.3	11.1908	0.933489	73.7	56.2	20.3	2.3	1.09	0.59	0.81	615.2	51.3	439.7	2.13	46.6	246	7.41	11.6	1.81	0.44	32.1	105
Non-LF	Male	24.75	28-32W	<1500g	Cesarean delivery	Breastfeeding	No	No	No	No	No	Yes	No	No	No	No	No	2.38	4.9	0.71	138	1.49	297	3	24	19.8	56	42.4	8.45087	15	55.1	39.8	7.1	2.22	0.96	0.66	0.65	76.5	52.4	291.1	4.4	31	106	8.46	11.2	4.5	0.15	27.7	92
LF	Male	8.95	28-32W	1500-2500g	Cesarean delivery	Breastfeeding	No	Yes	No	No	No	No	No	Yes	No	No	Yes	2.12	3.2	0.76	138	1.72	269.1	5.1	11.2	17.5	76.7	62.2	5.70577	7.71228	79.7	34.2	9.1	1.15	0.25	0.34	0.29	138.8	8.7	175	2.26	21	61.4	3.43	11.9	2.08	0.19	23	75
Non-LF	Male	20.64	>37W	2500-4000g	Vaginal birth	Formula	Yes	No	No	Yes	No	Yes	Yes	Yes	No	No	No	2.36	4.4	0.75	139	1.45	106.1	34	35	25.2	415.9	8.2	10.6321	29.0901	33.4	53.2	27.4	3.79	0.56	2.14	1.4	19.3	11.3	266.7	3.29	22	130.3	43.62	10.9125	7.98	0.32	35.8	128
Non-LF	Male	5.06	32-37W	2500-4000g	Vaginal birth	Formula	No	No	No	No	No	Yes	No	No	No	No	No	2.43	4.6	0.97	137	1.93	198.1	12.3	11.9	19.5	525.1	29.3	5.99373	48.2296	48.8	47.3	14.7	3.88	1.43	1.24	0.44	161.6	76.7	313.1	2.69	48.5	233.9	8.5	9.91869	4.17	0.16	65.1	238
Non-LF	Female	5.03	28-32W	2500-4000g	Cesarean delivery	Formula	Yes	Yes	No	No	No	Yes	No	No	No	No	Yes	2.25	5.2	0.89	137	1.57	498.9	29.1	99.7	38.1	143	23.4	10.3407	51.5604	61.5	53	16.2	1.61	0.11	0.38	0.91	80.8	70.2	557.4	1.28	26	91	8.67	10.2491	4.97	0.25	22.9	80
Non-LF	Female	5.14	32-37W	1500-2500g	Cesarean delivery	Formula	No	No	No	No	No	Yes	Yes	Yes	Yes	No	No	2.47	6.4	0.93	135	1.86	144.9	43	296.6	21.4	139.8	52.1	6.96118	27.4606	73.5	44.3	15.4	0.79	0.12	0.19	0.71	1697.7	364.4	4610.2	2.46	67.2	741	15.19	11.6131	3.8	0.15	46.9	151
Non-LF	Male	5.03	28-32W	2500-4000g	Cesarean delivery	Formula	No	Yes	No	No	No	Yes	No	Yes	No	Yes	No	2.06	5	0.63	137	1.55	416.2	10.3	17.8	24.2	238.2	3.3	7.3009	41.3058	27.5	41.9	15.1	1.78	0.62	0.44	0.58	41.6	24.3	247.6	6.58	15.3	80.2	13.43	10.8	9.39	0.6	30.9	101
Non-LF	Female	8.87	>37W	2500-4000g	Cesarean delivery	Breastfeeding	No	No	No	No	No	No	Yes	Yes	Yes	No	No	2.44	4.5	0.81	133	2.37	171.8	21.3	45.4	54.5	210.5	59.4	9.52978	80.4	113.9	54.6	25.8	2.98	0.65	1.36	1.8	173.1	35.6	516.7	5.65	52.8	344.6	9.01	9.8	4.83	0.69	36.8	128
Non-LF	Female	28.99	32-37W	<1500g	Vaginal birth	Formula	No	No	No	Yes	No	Yes	No	No	No	No	No	2.37	3.9	0.61	136	1.82	207.5	5.2	13.9	37.6	193.8	34.2	10.0192	11.7804	71.8	48.3	16.5	3.35	0.65	1.67	1.71	27.3	24.5	212.3	4.45	19.9	192.8	11.77	10.3	2.1	0.15	40.9	133
Non-LF	Female	5.97	>37W	2500-4000g	Vaginal birth	Formula	No	No	Yes	Yes	No	Yes	No	No	No	No	No	2.29	4.1	0.79	140	1.52	83.7	1.3	13.4	19.8	66.5	138.8	8.44069	11.4901	154.2	46.1	17.4	1.76	0.41	0.84	0.79	58.9	14.1	267.7	4.95	24.7	67.3	8.18	11.2	2.95	0.23	38.2	137
Non-LF	Female	6.03	>37W	<1500g	Cesarean delivery	Formula	No	No	No	No	Yes	Yes	No	Yes	Yes	No	No	2.3	3.7	0.5	136	0.89	936.3	43.9	52	125.9	134.6	40.5	9.96929	103.328	166.4	52.1	17	2.51	0.15	0.95	1.9	144.4	30.4	243.2	6.91	23	131.9	9.17	12.7	3.01	1.02	39.8	135
Non-LF	Male	5.05	32-37W	1500-2500g	Cesarean delivery	Formula	No	No	No	No	No	Yes	No	No	No	No	No	2.26	4.1	0.87	140	1.38	182.8	3.7	38.4	19.8	146.7	23.9	9.3618	22.0011	43.7	50.7	15.4	2.57	0.87	1.09	0.69	393	48	396.4	3.83	75.7	559.4	8.59	9.4	4.94	0.28	54.6	189
Non-LF	Male	5.07	28-32W	<1500g	Cesarean delivery	Breastfeeding	No	Yes	No	No	No	No	No	Yes	No	No	No	2.34	4.1	0.98	136	2.08	351	7.4	16.3	19.8	334.1	56.7	11.2357	15.5517	71	44.8	8.4	3.61	1.43	1.42	0.55	75.5	32.5	227.3	2.02	14.1	93.7	6.62	10.8	4.28	0.22	26.5	91
Non-LF	Male	14.95	>37W	2500-4000g	Cesarean delivery	Breastfeeding	Yes	No	No	No	No	Yes	No	No	No	No	No	2.31	5.3	0.76	136	1.46	175.6	10	27	19.3	330	179.9	11.7344	17.3843	199.2	54.6	16	2.65	1.59	0.55	0.34	73	24	307	4.9	24	203	13.13	9	5.92	0.03	39.9	141
Non-LF	Female	10.49	28-32W	<1500g	Cesarean delivery	Formula	No	Yes	No	No	Yes	No	Yes	No	No	No	Yes	2.31	3.2	0.86	135	1.65	214.3	5.6	15.5	21.4	500.1	222.4	7.94125	18.4438	243.8	55.1	17.8	3.01	1.01	1.22	0.32	89.1	31.9	365.2	10.81	35.7	169.2	10.39	10.1125	4.53	0.63	50.8	187
Non-LF	Female	26.4	>37W	1500-2500g	Vaginal birth	Formula	Yes	No	No	No	No	No	Yes	No	No	Yes	No	2.04	4.1	0.89	136	1.48	100.7	81.7	91.4	23.4	122	28.6	1.7004	12.3	52	45.8	14.2	2.17	1.18	0.47	0.36	106.4	48.7	447.5	3.97	24.5	191.1	33.19	13.2	9.79	1.05	36.4	120
Non-LF	Male	5.05	28-32W	2500-4000g	Cesarean delivery	Formula	No	No	No	No	No	Yes	No	Yes	Yes	No	No	2.4	4.5	0.91	139	1.95	163	8.1	23.3	19.8	54.6	24.7	7.90554	20.6	40.5	42.7	11.9	2.71	0.89	1.35	0.38	543.5	539.5	586.4	0.79	31	86.6	7.55	12.3	3.67	0.59	26.5	89
Non-LF	Male	15.17	>37W	<1500g	Cesarean delivery	Formula	No	No	No	No	No	Yes	No	No	No	No	No	2.53	5.2	0.88	132	2.21	245.5	14.9	25.2	27.8	432	23.7	11.7513	28.5967	51.5	57.6	19.5	3.52	1.24	1.54	1.19	154.3	30.2	321.4	3.44	40.3	184	7.63	8.6	4.61	0.36	28.8	105
Non-LF	Male	5.04	28-32W	2500-4000g	Cesarean delivery	Formula	No	Yes	No	No	Yes	Yes	No	Yes	No	No	No	2.47	4.6	0.98	138	1.35	253.7	0.9	15	18.1	227.2	71.5	16.1503	22	79.4	50.8	15.7	2.5	1.06	0.73	0.4	83	25.9	357	4.64	51	108.5	18.2	11.8	7.11	2.5	29.4	103
LF	Female	5.05	28-32W	2500-4000g	Cesarean delivery	Formula	No	Yes	No	No	Yes	Yes	No	Yes	Yes	No	No	1.92	4.1	0.9	138	1.52	300.4	29.6	55.6	19.3	91.8	78.8	11.5306	30.1369	98.1	63.8	27	3.8	0.52	1.97	2.11	220.7	22.3	1217.6	7.22	60.8	170.6	21.33	11.4472	6.53569	0.220202	49.8	150
Non-LF	Female	21.36	>37W	2500-4000g	Vaginal birth	Mixture	No	No	No	No	Yes	Yes	No	No	Yes	No	No	2.51	5.8	1.02	139	2.16	390.1	14.36	32.2	78.2	511.7	238.9	20.68	46.4	317.1	59.2	17.7	5.29	0.92	3.45	1.23	75.4	54.7	436.4	4.7	41.8	351.9	7.35	1.81	4.83	0.12	45.5	160
Non-LF	Male	5.03	28-32W	<1500g	Cesarean delivery	Formula	No	Yes	No	No	No	No	No	Yes	Yes	No	Yes	1.77	4.3	0.51	138	1.5	166.2	12.68	84.5	25.8	408	80.3	9.13	139.7	106.1	41	16.4	2.34	0.24	0.81	1.63	116.1	52.8	853.3	3.4	44.8	96.2	14.18	5.35	4.96	0.15	41.8	133
Non-LF	Male	20.48	32-37W	2500-4000g	Vaginal birth	Mixture	No	No	No	No	No	No	No	No	Yes	No	Yes	2.61	6.2	0.8	132	2.12	199.4	12.89	16.6	17	118.2	6.7	16.16	128.9	8.7	49	14.7	4.04	1.87	1.04	1.85	60	25.5	245.3	12.18	53.5	402.4	16.17	5.91	8.31	0.16	26.2	99
Non-LF	Female	5.04	>37W	2500-4000g	Vaginal birth	Formula	No	No	No	No	No	No	No	No	No	No	No	2.42	4.9	0.76	140.2	2.06	105.5	7.4	50.8	17	53.4	64.5	8.8	119.4	70.5	55.8	17.3	2.19	0.9	0.79	0.91	418.3	37.4	523.9	3.58	62.1	410.8	19.4	12.69	5.01	0.21	46.2	163
Non-LF	Female	5.01	28-32W	1500-2500g	Vaginal birth	Formula	No	Yes	No	No	No	No	No	No	No	No	Yes	2.4	4	0.79	141	1.84	344.1	2.6	6.6	23.7	148.6	96.7	21.41	20.1	120.4	42.9	10.4	2.95	0.94	1.61	0.47	42.6	30.5	346.5	7.97	38.4	239.3	10.12	2.77	5.72	0.07	37.1	127
LF	Male	7.28	>37W	2500-4000g	Cesarean delivery	Formula	Yes	No	Yes	No	No	No	No	No	No	No	Yes	2.35	4.4	0.48	135	2.04	432	16.08	57.3	62.7	38.7	96.9	33.24	139.2	159.6	41.2	9.9	2.25	0.18	1.23	0.87	55.3	35.6	263.3	0.77	21.3	115.4	5.63	4.4	0.73	0.01	37	121
Non-LF	Male	20.31	>37W	2500-4000g	Vaginal birth	Mixture	No	No	No	No	No	Yes	No	No	No	No	Yes	2.39	5.1	0.79	138	2.08	329.6	16.25	33.1	27.3	566.6	112.1	11.49	117	139.4	46.8	13	2.65	0.93	0.99	0.52	113.6	45.8	334.9	2.22	23.5	167.5	11.28	4.7	4.85	0.38	31.9	118
Non-LF	Female	23.04	>37W	2500-4000g	Cesarean delivery	Breastfeeding	No	No	No	No	No	No	No	No	No	No	No	2.46	5.9	0.91	139	2.1	246	8.6	36.8	18.2	102.9	66.9	11.69	115.2	85.1	53	17.1	2.83	0.91	1	1.21	122.5	62.5	541.6	1.44	23.1	165	9.05	3.17	3.7	1.08	38.4	136
Non-LF	Female	8.19	32-37W	1500-2500g	Vaginal birth	Mixture	No	Yes	Yes	Yes	No	No	No	No	No	No	No	2.12	4.4	0.73	140	1.36	95.6	5.73	26.5	19.8	136.2	179.8	12.65	128	193.4	43.8	14	2.17	0.8	0.77	1.24	377.2	34.4	594.5	0.77	7.2	28	11.59	4.05	5.79	0.34	55	190
Non-LF	Male	5.02	28-32W	<1500g	Vaginal birth	Formula	No	Yes	No	No	No	No	No	No	No	No	Yes	2.22	4.3	0.76	140	1.81	328.2	4.72	20.9	17	33.2	57.5	13.08	18.4	64.2	42.7	15.6	2.51	0.53	0.88	1.3	88.1	33.8	577.5	3.23	54.8	109.6	9.77	2.9	5.47	0.19	28.1	96
Non-LF	Female	10.46	>37W	2500-4000g	Vaginal birth	Mixture	No	No	No	No	No	Yes	No	No	Yes	No	No	2.37	4.5	0.83	137	1.8	163.7	21.87	74	51	498.6	253.2	11.55	45.1	304.2	45.9	17	2.61	0.62	1.48	0.95	320.1	47.5	458.3	1.88	27.9	190.6	9.94	4.22	3.78	0.24	45.8	171
Non-LF	Female	5.01	32-37W	1500-2500g	Cesarean delivery	Formula	No	Yes	No	No	Yes	No	No	No	Yes	No	Yes	2.32	4.7	0.88	134	2.19	322.7	6.63	16.9	17	117.9	38.2	19.61	20.8	55.2	45	14.2	3.83	1.36	1.27	0.71	578.7	570.7	712.3	1.06	37.8	95.8	11.26	3.02	5.97	0.55	30.2	106
Non-LF	Male	14.89	>37W	>4000g	Vaginal birth	Mixture	No	No	No	No	No	Yes	No	Yes	No	No	Yes	2.49	6.2	1.09	132.8	2	442.2	49.4	91.7	76.5	746.5	114.2	13.11	115.3	190.7	63.8	22	4.59	0.69	3	1.59	195.5	75.5	415.4	0.77	10.8	28.6	12.93	6.93	4.58	0.26	38.7	142
Non-LF	Female	23.03	>37W	2500-4000g	Vaginal birth	Mixture	No	No	No	No	No	Yes	No	No	No	No	Yes	2.55	4.5	0.84	130	2.03	286.3	38.81	140.7	81.5	737.4	68.2	7.58	193	149.7	53.7	16.6	4.25	0.95	2.52	1.29	143.9	83.1	375	1.9	13.4	168	11.33	4.44	5.25	0.75	45.4	155
Non-LF	Female	5.01	32-37W	<1500g	Cesarean delivery	Formula	No	Yes	No	No	No	No	Yes	Yes	No	No	Yes	2.18	4	0.87	140	1.98	180.3	3.44	30.1	18.1	91.1	107.4	25.01	129.2	117.1	45.6	20.6	3.33	0.45	1.56	2.07	109.6	50.6	631.5	1.78	22.3	72.2	9.29	2.01	5.05	0.18	54.3	188
Non-LF	Male	7.08	>37W	2500-4000g	Vaginal birth	Breastfeeding	No	No	No	No	No	No	No	Yes	Yes	No	Yes	1.58	3.3	0.64	142	1.48	161.7	3.8	31.3	18.1	52.8	171.4	11.05	104.6	181.5	37.3	11.8	2.57	0.77	1.25	0.83	108.6	51.8	641.7	4.88	47.1	339	6.78	3.44	2.36	0.18	37.7	131
Non-LF	Female	5.55	>37W	2500-4000g	Vaginal birth	Formula	No	No	No	No	No	Yes	No	Yes	No	No	Yes	2.73	5	0.78	138	1.86	165.4	52.37	56	113.9	297.8	73.1	12.86	112.2	187	60.8	23.7	2.91	0.28	1.33	1.68	92.5	33	313.7	5.76	17.6	132.2	13.31	6.47	4.45	0.46	32.5	112
LF	Male	28.99	28-32W	<1500g	Cesarean delivery	Formula	Yes	Yes	No	No	Yes	Yes	No	Yes	No	No	No	1.69	2.4	0.6	127.2	0.81	79.5	23.28	38.7	109.8	76.3	33.4	11.12	134	143.2	35.1	13.4	1.59	0.07	0.59	1.55	76.9	94.9	765.8	20.88	78.6	516.9	10.48	8.47	0.74	0.29	24	90
Non-LF	Male	28.99	>37W	2500-4000g	Vaginal birth	Formula	No	No	No	No	No	No	No	No	No	No	No	2.56	5.1	0.82	135.8	2.32	571.5	17	26	197.2	146.4	118.2	20.35	82.9	315.4	53.4	15.3	4.7	0.77	2.95	1	100.4	41.3	294.9	3.74	18.5	112.5	8.81	2.12	5.31	0.48	28.6	103
LF	Male	5.43	32-37W	1500-2500g	Vaginal birth	Formula	No	No	Yes	Yes	No	No	Yes	Yes	No	No	Yes	2.51	4.6	0.78	138	2.39	256.1	16.94	43.1	74.5	163	41.2	12.84	71.1	115.7	47	17.5	1.59	0.45	0.42	0.5	93.4	49.4	570.7	2.59	43.2	173.3	13.3	5.64	4.25	1.93	24.5	91
Non-LF	Male	28.96	28-32W	1500-2500g	Vaginal birth	Breastfeeding	No	No	Yes	Yes	No	No	No	Yes	No	No	No	2.56	4.5	0.75	137.4	1.94	254	41.81	71	54.3	202.3	93.8	5.63	127	148.1	46.4	9.5	2.22	0.74	0.97	0.72	100.6	24.6	302.4	1.8	24.3	146.1	13.16	5.63	3.1	2.3	35.6	122
Non-LF	Male	11.1	32-37W	2500-4000g	Vaginal birth	Formula	No	No	Yes	Yes	No	Yes	Yes	Yes	No	No	No	2.57	5.5	0.72	139	1.39	139.7	5.26	21.2	42.4	149.5	54.4	10.33	110.2	96.8	54.4	16	3.53	0.46	2.33	1	44.3	45.7	347.2	3.85	39.1	114.3	23.87	14.89	3.86	0.85	39.5	141
Non-LF	Female	15.73	>37W	2500-4000g	Vaginal birth	Mixture	No	No	No	No	No	Yes	No	No	No	No	No	2.69	5.3	0.75	138	1.88	170.8	12.17	27.4	32.3	174.9	97.2	11.7	138.6	129.5	61.5	22.7	4	1.67	1.73	0.61	99	37.7	402.8	3.24	20	148.8	12.01	4.33	5.74	0.4	44.9	157
Non-LF	Male	5.56	32-37W	2500-4000g	Vaginal birth	Formula	No	Yes	No	No	No	Yes	No	Yes	No	No	Yes	1.7	2.8	0.77	142	1.46	163	5.3	20.6	19.8	381.6	139.6	26.61	5.6	153.4	41.4	14.1	2.75	0.73	1.24	0.78	142	21.6	614.3	5.29	39.1	140.6	5.35	2.31	2.2	0.52	45.6	167
Non-LF	Male	5.5	28-32W	<1500g	Vaginal birth	Formula	No	Yes	No	No	No	No	No	Yes	Yes	No	Yes	2.29	3.6	0.65	137	1.6	351.1	4.51	18.2	21.6	54.4	136.3	14.68	21.6	157.9	40.1	7.1	1.62	0.52	0.62	0.49	866.8	78.4	409.8	1.21	29.4	88.5	7.03	1.66	4.13	0.22	29.5	100
Non-LF	Female	9.29	>37W	2500-4000g	Vaginal birth	Mixture	No	No	No	No	No	Yes	No	No	Yes	No	No	1.76	4.6	0.85	139	2.34	194.3	9.97	38.9	38.7	410.8	222.6	10.38	71.2	261.3	53	19.6	1	1.07	0.3	1.69	232.8	68.4	819.8	5.73	27.4	161.5	10.81	6.15	2.72	0.34	45.6	166
Non-LF	Male	22.5	>37W	2500-4000g	Vaginal birth	Mixture	Yes	No	Yes	No	No	No	Yes	No	No	No	No	2.3	5.1	0.78	138.4	1.64	179	9.4	28.2	51.8	79.1	153.8	14.22	130.5	205.6	57.7	21.5	3.31	0.81	1.95	1.25	89.9	25	362	4.11	30.5	353.7	4.83	2.24	2.12	0.05	54.4	175
Non-LF	Male	5.06	32-37W	1500-2500g	Vaginal birth	Formula	No	Yes	No	No	No	No	No	No	No	No	Yes	2.53	4.2	0.8	142	2.13	224.2	6.97	22.8	26.3	344.5	93	9.91	132.3	119.3	59.8	24.8	3.14	0.7	1.88	1.37	184.1	67.1	365.1	3.15	69.4	194.3	9.14	2.08	5.22	0.93	42.7	154
Non-LF	Male	13.47	>37W	>4000g	Vaginal birth	Mixture	No	No	No	No	No	No	No	No	No	No	No	2.53	5.6	0.96	139.3	1.99	359.5	16.63	55.8	40.7	142.9	55	14.67	131.1	95.7	53.5	18.5	3.98	1.16	2.42	1.24	1704.5	162.2	615.2	2.26	21.8	97.8	14.8	4.79	7.87	0.73	39.7	139
LF	Male	27.84	>37W	2500-4000g	Cesarean delivery	Breastfeeding	Yes	No	No	No	No	No	No	Yes	No	No	No	2.66	3.9	0.59	159	1.86	100.8	8.8	46	50.3	45	195.1	14.5	80.9	245.4	61.9	18.6	1.93	0.3	1.41	1.3	125	16	482	16.8	115	538	12.77	5.32	3.42	2.07	39.2	128
LF	Male	6.81	28-32W	<1500g	Cesarean delivery	Breastfeeding	No	No	No	No	No	No	No	Yes	Yes	No	No	2.35	4.2	0.72	139	1.66	132.9	14.54	64.9	18.1	108	141.9	8.7	122.6	150	43.7	13.7	2.01	0.53	1.1	1.16	379.9	34.7	521.4	1.73	33.7	281.1	14.27	8.21	3.72	0.72	40.2	151
LF	Female	5.37	28-32W	<1500g	Vaginal birth	Formula	No	Yes	No	No	No	Yes	No	Yes	Yes	No	Yes	2.05	5	1.11	137.6	1.77	316.6	1.5	57	18.1	70.9	27.1	4.03	117.1	35.6	35.1	9	2.03	0.64	1.09	0.31	265	259.4	574.3	1.33	41.3	309.3	22.7	14.72	4.61	0.1	44.2	150
Non-LF	Female	5.62	32-37W	<1500g	Cesarean delivery	Formula	No	Yes	No	No	No	Yes	No	Yes	Yes	No	Yes	2.3	4.8	0.75	139.9	2.04	277.6	5	21.3	17	45.6	25.3	11.91	61.5	31.9	40.3	11.2	2.26	0.64	0.97	0.82	255.1	194.9	413.8	1.47	35.7	186.2	10.06	4.41	4.06	0.25	31.8	108
Non-LF	Male	5.97	32-37W	1500-2500g	Cesarean delivery	Formula	No	Yes	No	No	No	Yes	No	No	Yes	No	Yes	2.48	4.2	0.85	138.4	1.61	114	6.85	35.9	17	77.8	37.1	10.09	118.1	43.3	51.5	15.8	1.07	0.4	0.39	0.38	657.8	236	540.2	3.44	86.1	457.8	9.72	5.31	3.06	0.22	50.2	171
Non-LF	Male	5.04	32-37W	2500-4000g	Cesarean delivery	Formula	No	Yes	No	No	No	Yes	No	Yes	Yes	No	Yes	2.53	4.1	0.87	141.6	2.17	305	9.41	15.1	30.9	114.6	76.9	15.18	122.4	107.8	49.8	17.5	3.65	0.89	2.15	0.84	150.5	162.8	284.8	2.25	35.3	81.8	6.27	3.67	2.24	0.38	34.7	116.8
Non-LF	Male	5.12	28-32W	<1500g	Cesarean delivery	Formula	No	Yes	No	No	No	Yes	No	Yes	Yes	No	Yes	2.45	3.8	0.82	134.7	1.78	514.6	10.55	26.8	23.1	188.4	105	16.18	66.1	128.1	47.9	14.8	2.14	0.43	1.15	0.58	263.1	37.6	286.9	1.3	33.7	70.1	7.47	3.08	3.28	0.18	37.1	127
Non-LF	Male	5.01	28-32W	<1500g	Cesarean delivery	Formula	No	Yes	No	No	No	No	No	No	No	No	Yes	2.32	3	0.74	134.8	1.14	79	1.5	6	68.9	1452.4	72.4	0.76	67.2	141.3	54.4	16.8	1.12	0.18	0.51	0.76	244.9	29.8	321.2	3.52	49.7	284.7	25.08	14.94	5.01	1.67	46.8	151
Non-LF	Male	5.96	>37W	2500-4000g	Cesarean delivery	Formula	No	Yes	No	No	No	Yes	No	Yes	Yes	No	Yes	2.42	4.5	0.68	139	1.55	131.7	9.81	32.8	17	158.3	31.2	8.03	128.4	36.7	53	17.3	1.37	0.5	0.67	0.45	631.8	91.4	394.3	3.14	50.1	332.1	17.15	8.53	5.9	0.76	51.3	172
Non-LF	Female	5.05	>37W	2500-4000g	Cesarean delivery	Formula	No	Yes	No	No	Yes	Yes	No	Yes	Yes	No	Yes	2.5	5	0.71	136.6	1.48	107.1	20.85	17.9	20.9	304.5	65.8	12.8	137.2	86.7	62.9	23.5	3.22	1.08	1.35	1.39	30	16.4	465.8	18.68	45.2	350.9	14.47	9.28	1.76	0.02	40.6	146
Non-LF	Male	5.02	28-32W	<1500g	Cesarean delivery	Formula	No	Yes	No	No	Yes	Yes	No	Yes	No	No	Yes	1.28	3.4	0.44	136	2.35	475.3	2.63	14.4	18.1	126.3	75.2	11.64	30.4	86.1	32.2	10.8	1.69	0.33	0.58	0.69	82.6	24.8	465.2	1.2	43.6	68.5	8.02	1.8	3.82	1.01	33.8	121
[truncated: 18 more columns]
