# Supplementary material for: Retrospective assessment of the predictors of neonatal and infantile cholestasis with and without liver failure: an experience from Southeast China
Source: PeerJ. 2026 Feb 10;14:e20800. doi: 10.7717/peerj.20800 (PMC12903896; doi:10.7717/peerj.20800)
Supplement: Supplemental Information 8 [file peerj-14-20800-s008.xlsx]

## Sheet: 无标题3
Group	Sex	Onset age	Gestation age	Birth weight	Mode of delivery	Feeding	Fever	Breathless	Vomitting	Abdominal distension	Cyanosis	Hepatomegaly	Spleomegaly	Intubation	CHD	Intracranial hemorrhage	CMV infection	Ca	K	Mg	Na	P	ALP	ALT	AST	DBil	GGT	IBil	Prealbumin	TBA	TBil	Total protein	Globulin	Cholesterol	HDL	LDL	Triglyceride	CK	CKMB	LDH	Urea	Creatinine	Uric acid	Leukocyte	Neutrophil	Lymphocyte	Eosinophils	Hematokrit	Hemoglobin
Non-LF	Male	30.48	28-32W	1500-2500g	Cesarean delivery	Formula	No	Yes	No	No	No	No	No	No	No	No	No	2	4	0.7	137.2	1.9	344.6	3.8	22.2	25.4	1067.9	9.1	12.5255	27.9224	34.5	57.4	27	2.39	0.32	1.07	1.55	89.9	24	345.8	4.3	25	67	11.07	8	5.35	0.26	19.6	71
Non-LF	Female	49.48	>37W	2500-4000g	Cesarean delivery	Breastfeeding	No	No	No	No	No	No	No	No	No	No	No	2.49	6.3	1.16	134	1.79	417.3	59.2	106.9	122.9	136.1	59.9	1.98873	59.3	182.8	53.1	16.9	3.86	0.27	1.96	1.76	122.2	114	621	3.3	12.6	80	8.6	9.7	3.84	0.44	29.6	105
Non-LF	Male	71.88	>37W	1500-2500g	Vaginal birth	Formula	No	No	No	No	No	No	No	No	No	No	No	2.54	4.9	1.07	136.5	2.1	450.5	103.1	114	132.7	656.9	42.1	10.665	235.835	174.8	55.2	18.1	6.96	0.4	2.91	2.23	179.4	32.2	238.4	2.72	12	221.8	10.13	10.4	6.72	0.46	24.1	86
Non-LF	Male	35.64	>37W	1500-2500g	Cesarean delivery	Formula	No	Yes	No	No	No	No	No	No	No	No	No	2.19	4	0.88	137.7	1.88	433.7	11	43.9	19.3	57.5	42.1	11.6	12.4	59	36.8	11.8	1.28	0.48	0.28	0.44	112.4	66.1	333.4	0.36	22.2	72.1	6.91	12.9	1.41	0.28	27	94
Non-LF	Female	53.46	>37W	2500-4000g	Vaginal birth	Formula	No	No	No	No	No	Yes	No	No	No	No	No	2.23	4.9	1.11	135.3	1.52	478.9	57.1	70.1	36.6	214.6	18.6	12.5389	100.402	55.2	51.9	15.4	2.97	0.48	1.72	1.05	101	34.6	312.3	2.26	19	239.2	8.04	12	4.08	0.59	26.3	86
Non-LF	Female	74.46	>37W	1500-2500g	Vaginal birth	Formula	No	No	No	No	No	Yes	No	No	No	No	Yes	2.52	5.6	0.97	133	2.01	399.6	46.1	62.3	35.4	87.4	18.4	12.8344	60.8	53.8	61.7	24.1	2.51	0.68	1.22	1.03	79.9	43.7	324.4	2.3	17.7	171	10.5	7.4	6.33	0.59	28.2	98
Non-LF	Female	38.82	32-37W	2500-4000g	Vaginal birth	Formula	No	No	No	No	No	No	No	No	No	No	No	2.29	4.8	0.97	137	1.02	196.6	6.8	14.7	17.1	190.9	10.6	12.6423	59.5637	27.7	50	26.6	1.95	0.41	0.68	0.9	17.5	12.8	183.5	1.01	17.2	164.2	10.4	9.8	5.44	0.28	25.6	83
Non-LF	Male	160.62	28-32W	2500-4000g	Vaginal birth	Formula	No	No	No	No	No	Yes	No	No	No	No	No	2.61	4.5	1.04	138.2	1.79	391.1	141.9	99.6	53.1	200.1	18.3	16.848	40.4667	71.4	54.5	17.9	3.78	0.71	1.96	1.09	241.5	45.4	307.9	6.26	22.1	163.9	7.67	10.5	3.81	0.38	31	103
LF	Male	336.65	>37W	1500-2500g	Vaginal birth	Breastfeeding	No	No	No	Yes	No	Yes	Yes	No	No	No	No	2.28	4.5	1	141.3	1.26	666.4	58.3	130.8	36	146	19	1.70338	80.0904	55	58.4	23.4	3.19	0.65	1.41	1.18	150.2	123.6	463.2	1.76	11.9	195.6	4.06	10.5	2.75	0.16	29.9	103
Non-LF	Male	37.64	28-32W	2500-4000g	Vaginal birth	Formula	No	Yes	No	No	No	Yes	No	Yes	Yes	No	No	1.91	3.3	0.58	139.2	1.29	850.5	44.7	101	51.9	81.1	22.9	5.99119	121.104	74.8	55.3	24.9	2.69	0.44	1.33	0.84	466	46.7	380.5	4.58	12.3	77.8	11.54	12	5.02	0.74	26.4	88
Non-LF	Female	29.01	>37W	<1500g	Cesarean delivery	Formula	No	Yes	No	No	No	Yes	Yes	No	Yes	No	No	2.32	3.9	0.92	139.5	1.53	142.6	28.8	56.8	19.3	633.6	5.4	8.52464	45.6268	17.9	58.4	25.1	2.29	0.51	0.9	1.27	33.9	20.9	355.7	2.49	18.8	124	5.94	9.9	2.07	0.04	27.6	93
Non-LF	Female	41.67	>37W	2500-4000g	Vaginal birth	Formula	No	No	No	No	No	Yes	No	No	No	No	No	2.43	5.4	1.15	137.9	1.99	1152.4	35.1	120	97.8	472.6	139.8	11.6	323.8	237.6	50.9	16.1	6.98	0.59	1.76	1.21	213.6	38.8	368.6	3.21	18	158.3	13.28	9.4	9.42	0.17	32.6	109
Non-LF	Male	123.48	28-32W	2500-4000g	Vaginal birth	Formula	No	Yes	No	No	No	Yes	No	Yes	Yes	No	No	2.51	5.4	1.12	139.6	2.16	379.4	50.3	107.5	42.7	333.1	16.2	13.528	199.099	58.9	63.3	22.3	4.32	0.91	2.03	0.83	153.7	33.2	241.4	5.06	16	116.9	3.92	9.5	1.47	0.14	29.7	97
Non-LF	Female	95.52	28-32W	<1500g	Cesarean delivery	Formula	No	No	No	No	No	No	No	No	No	No	No	2.63	5.8	1.12	136.9	1.79	489.3	29.4	51.2	17.8	144.9	33.7	6.29831	131.122	51.5	49	9.8	4.41	1.58	1.65	0.77	85.4	24.7	200	2.01	15.3	155.1	11.25	11.2	7.75	0.7	32	104
Non-LF	Male	49.43	28-32W	1500-2500g	Cesarean delivery	Formula	No	No	No	No	No	Yes	Yes	No	No	No	Yes	2.52	3.8	0.91	130	2.17	331.8	124.5	166	59	142	29.8	20.0287	103.976	88.8	60.7	18.2	2.92	0.69	1.42	0.96	132.2	50.4	288.8	6.8	16.5	198	9.83	11.3	4.82	0.57	33	116
Non-LF	Male	55.46	>37W	2500-4000g	Vaginal birth	Breastfeeding	No	No	No	No	No	Yes	No	No	No	No	No	2.44	5.2	1	137.9	2.02	666.4	56.5	73	31.6	62.6	27.6	9.92098	58.2379	59.2	54.8	15.5	2.84	0.94	1.44	0.98	244.3	44.9	324	2.44	16.9	145	8.24	11.4	5.75	0.38	32.2	115
Non-LF	Female	43.52	32-37W	<1500g	Cesarean delivery	Formula	No	No	No	No	No	No	No	No	No	No	No	2.43	5.5	0.97	137.9	2	412.5	165.6	324	94.8	58.1	48.5	12.4745	68.1222	143.3	48.8	12.6	3.88	0.6	2.01	1.5	111.9	34.3	312.2	1.47	22.2	144.7	8.65	12	4.77	1.36	30.3	105
Non-LF	Male	78.38	32-37W	2500-4000g	Vaginal birth	Breastfeeding	No	No	No	No	No	Yes	No	No	No	No	No	2.64	5.5	1	136	2.13	340.8	54.9	99.7	51.5	171.6	20.6	15.7506	61.5	72.1	54.3	13.9	4.35	1.19	2.38	0.91	310	42.7	250.3	3.49	22.4	182.4	7.48	9.9	3.87	0.13	33.6	113
Non-LF	Male	121.87	>37W	2500-4000g	Vaginal birth	Breastfeeding	Yes	No	No	No	No	No	No	No	No	No	No	2.17	4.4	0.81	136	1.24	62.4	13.8	16.6	17	118.3	4	13.007	8.3	9.8	58.9	32.5	1.58	0.37	0.82	1.46	18.8	23.5	262.7	1.95	22.3	253	11.5181	10.2752	8.10271	0.38	30.6756	102.591
Non-LF	Female	29.57	28-32W	<1500g	Cesarean delivery	Breastfeeding	No	No	No	No	No	No	No	No	No	No	No	2.45	4.3	0.78	143.5	2.57	321.3	7.2	18.5	19.6	229.2	20.9	4.36624	20.2	40.5	41.2	11.6	2.36	0.73	1.19	0.61	96.2	36.5	234.1	0.64	19.1	139.9	11.61	11.1	5.06	0.72	29.1	99
Non-LF	Female	84.66	>37W	2500-4000g	Vaginal birth	Breastfeeding	No	No	No	No	No	Yes	No	No	No	No	Yes	2.22	5.3	0.98	135	1.08	174.371	48.5	49	31.5	103.2	14.6	19.1152	8.6	46.1	69.3	31.2	3.59	1.31	1.61	0.89	206.7	25.1	336.2	2.8	12.8	249	13.81	8.5	9.87	0.11	32.2	108
Non-LF	Male	62.59	>37W	>4000g	Vaginal birth	Breastfeeding	No	No	No	No	No	Yes	No	No	No	No	Yes	2.42	5.7	1.03	131.6	1.9	421	179	183.7	76	75.6	16.1	12.6103	174	92.1	59.9	19.5	3.56	0.41	2.31	2.65	120.8	66.5	358.4	3.07	17	307.2	13.52	9.3	9.36	0.39	28.1	98
Non-LF	Male	41.47	>37W	2500-4000g	Vaginal birth	Formula	No	No	No	No	No	Yes	No	No	No	No	Yes	2.18	5.4	0.83	134.7	1.44	667.9	53.8	110.7	81	194.2	16.3	2.10505	70.8	97.3	41.7	11.9	2.57	0.29	1.24	1.73	83.1	46.9	453.9	2.11	19.8	172.8	5.9	10.3	2.99	0.26	26.6	91
LF	Male	142.98	>37W	2500-4000g	Vaginal birth	Breastfeeding	No	No	No	Yes	No	Yes	Yes	Yes	No	No	No	1.48	6.6	0.82	126	1.8	50.7	12.2	47.1	17	42.4	1	11.6	64.8556	6.4	22	5.8	1.45	0.04	0.11	0.75	568.4	56.2	272.7	5.32	31.2	201.2	8.28	9.4	5.58	0.02	16.4	57
Non-LF	Female	52.44	28-32W	<1500g	Vaginal birth	Formula	No	No	No	Yes	No	Yes	Yes	No	No	No	No	2.39	4.8	1	137.3	2.06	281	13.9	36.6	34.4	121.2	20.4	3.27503	152.86	54.8	45	10.9	2.75	0.74	1.48	0.71	92.2	24.6	212.8	3.01	25.7	87.5	10.64	12.4	3.78	2.53	33.6	111
Non-LF	Male	48.75	>37W	2500-4000g	Vaginal birth	Formula	Yes	No	No	No	No	Yes	No	No	No	No	No	2.45	3.5	0.7	134	1.29	81.6	17.8	14.6	17.6	102.3	5.2	12.2971	68.8582	22.8	60.8	26.6	3.2	0.15	1.22	3.47	11.5	16.9	183.9	6.39	45.4	550.8	13.74	10.1	4.5	0.44	25.7	92
Non-LF	Male	66.43	32-37W	1500-2500g	Vaginal birth	Formula	Yes	No	No	No	No	Yes	No	No	No	No	Yes	2.7	5.1	0.99	136	1.5	321.4	131.5	139.7	18.2	203.1	3.7	7.07419	33.6	11.6	61.6	22.3	2.93	0.7	1.48	0.95	60.5	12.7	456.3	3.34	14.9	135.6	12.31	10.2	8.62	0.17	33.3	105
Non-LF	Male	56.65	>37W	2500-4000g	Vaginal birth	Formula	No	No	No	No	No	No	No	No	Yes	No	Yes	2.39	5.4	0.93	137	1.72	295.6	181.4	306.2	21.4	359.5	10.9	1.71546	62.1	32.3	59	23.3	3.11	0.46	1.34	1.4	44	30.3	526.6	1.42	16.4	197.7	10.25	9.9	7.12	0.4	27	88
Non-LF	Male	60.63	>37W	<1500g	Cesarean delivery	Formula	No	No	No	No	No	Yes	No	No	No	No	Yes	2.24	5.2	0.97	137	1.65	543.1	128.3	159.1	46.6	174.7	16.7	7.47933	68	63.3	57.2	17.5	3.47	0.56	1.86	1.7	151.5	30	339.8	3.09	15.9	202	6.65	10.9	5.08	0.33	30.1	96
Non-LF	Female	58.52	>37W	<1500g	Vaginal birth	Formula	No	No	No	No	No	No	No	No	No	No	No	2.29	4.4	0.93	132	1.97	659.1	98	261.2	138.1	73.9	54.8	11.6	191.9	192.9	47.9	14.7	4	0.42	1.75	1.42	108.8	34.5	328.4	1.7	28.5	186.8	4.79026	10.1568	1.52563	0.74745	29.9773	99.0634
Non-LF	Male	34.5	>37W	2500-4000g	Vaginal birth	Breastfeeding	No	Yes	No	Yes	No	Yes	Yes	Yes	No	No	No	2.15	3.8	0.65	142	1.65	211.4	28.4	27.7	36.2	336.2	18.3	7.89171	126.8	54.5	54.5	20.4	2.7	0.15	0.49	2.15	147	22.4	486.2	6.18	50.9	222	17.78	10.8332	2.74	0.06	23.8	83
LF	Male	43.72	>37W	1500-2500g	Vaginal birth	Breastfeeding	Yes	Yes	Yes	No	No	No	No	Yes	Yes	No	No	2.32	4.5	0.72	135	0.79	239.2	100.4	74.2	19.3	60	5.3	10.1879	143.953	18	43.7	17.4	2.62	0.12	0.29	3.47	181.5	147.5	1643.9	24.17	129.7	509.8	14.75	6.6	1.03	0.671608	26.3	92
Non-LF	Female	47.65	>37W	>4000g	Vaginal birth	Breastfeeding	No	No	No	No	No	No	No	No	No	No	Yes	2.46	4.5	0.93	133	1.75	445.6	92	202.8	71.6	61.8	27.8	9.80474	124.5	99.4	55.9	18.5	4.66	0.37	2.02	2.71	95.8	42.1	350.1	3.38	15.9	246.6	8.23	11.2	5.49	0.25	26.2	89
Non-LF	Male	116.44	28-32W	<1500g	Cesarean delivery	Formula	No	No	No	No	No	Yes	Yes	No	No	No	No	2.53	5	0.96	137	2.13	285.7	59.1	42.3	17.2	198.1	10.6	13.4221	51.6991	27.8	50.8	10.1	2.5	1.16	0.65	0.38	149.4	50.1	243.9	5.67	14.7	182.1	7.34	7.5	4.06	0.18	31	108
Non-LF	Female	65.38	32-37W	>4000g	Vaginal birth	Formula	No	No	No	Yes	No	Yes	No	No	No	No	No	2.24	4.1	0.97	138	1.42	696.9	90	96.1	39.8	171.3	19	7.26802	11.1	58.8	48.4	14.8	2.7	0.64	1.28	0.55	125.7	7.6	276.7	2.92	15.4	142.3	9.67	11.3	5.04	0.06	31.4	100
Non-LF	Male	34.8	>37W	2500-4000g	Vaginal birth	Breastfeeding	No	No	Yes	No	No	Yes	No	No	No	No	No	2.48	4.9	0.94	137	1.59	453.9	22.2	28.2	37.5	101.3	36.1	19.7146	7.07061	73.6	50	12.9	2.39	1.01	0.58	1.21	130.9	33.9	229.3	3.19	22	179.6	9.5	10	6.52	0.17	29.4	102
Non-LF	Female	47.72	28-32W	2500-4000g	Vaginal birth	Breastfeeding	No	No	No	No	No	No	No	No	No	No	No	2.15	4.2	0.87	137	1.99	241	6.2	19.7	18.4	103.6	29.7	3.54871	33.7	48.1	41.6	7.6	1.98	0.67	0.57	1.06	109.8	26.5	176.1	1.16	16.2	84.8	4.41	11.3	3.24	0.21	21.2	72
Non-LF	Male	141.58	>37W	1500-2500g	Vaginal birth	Formula	Yes	No	No	No	No	Yes	No	No	No	No	Yes	2.36	4.2	1	138	1.46	147.9	237.5	572	23.2	502.1	5.4	9.2653	23.474	28.6	57.9	19.2	2.63	0.47	1.27	1.25	72.9	14.3	629.3	3.07	27.1	323.3	10.73	9.2	3.56	0.18	35	105
Non-LF	Male	34.71	>37W	1500-2500g	Vaginal birth	Formula	No	No	No	No	No	Yes	No	No	No	No	No	2.41	4.4	1.04	136	1.83	366.5	16	22.7	19.3	53.3	47.6	11.0224	6.38079	66.9	51.5	16.6	3.09	0.87	1.31	1.86	115.6	19.1	212.8	2.67	15.5	104	9.32	11.6	6.25	0.58	34.3	123
LF	Male	38.68	>37W	2500-4000g	Vaginal birth	Formula	No	No	No	No	No	Yes	No	No	No	No	No	2.49	5.4	0.94	134	2.16	301.8	19.3	104.9	32.8	257.4	5	19.82	77	37.8	67.7	25.8	4.07	0.53	2.11	1.93	124.1	41	252.3	2.85	18.5	165	6.93	9.3	3.67	0.21	41.3	140
Non-LF	Female	58.41	>37W	2500-4000g	Vaginal birth	Formula	No	No	No	No	No	No	No	No	No	No	Yes	2.44	5.4	0.95	138	1.57	282.5	98	128	87.4	143	29.1	4.94662	101.4	116.5	67.3	32.2	4.1	0.27	1.65	2.05	61	52	346	2.59	21	244.4	13.32	10.5	7.36	0.74	29.5	90
Non-LF	Male	43.93	>37W	2500-4000g	Cesarean delivery	Formula	No	No	No	No	No	Yes	Yes	No	No	No	No	2.06	5.7	0.91	140	1.91	412.9	136.7	104.8	52.3	355.3	14.2	11.3782	18.3227	66.5	55.4	19.8	3.95	0.87	1.81	1.31	212.6	14.8	294.8	5.77	54.6	190.6	8.25	11	4.91	0.3	20.7	66
Non-LF	Female	47.53	>37W	2500-4000g	Vaginal birth	Breastfeeding	No	No	No	Yes	No	No	No	Yes	No	No	No	2.37	4.5	0.74	127	1.16	201.7	35	81	21	172	10.2	6.83229	50	31.2	40.8	11.4	1.32	0.57	0.23	0.81	209	48	613	9.5	48	421.3	5.16	10.8	1.96	0.03	22.1	73
Non-LF	Female	30.59	32-37W	2500-4000g	Cesarean delivery	Breastfeeding	No	No	Yes	No	No	No	No	Yes	No	No	Yes	2.43	4.6	0.66	136	1.74	306.8	41.2	59.5	19.3	315.3	8.6	12.9834	50	24.6	69	28.3	2.97	0.7	1.16	1.61	73.3	28.3	280.5	4.84	14.6	133.3	12.71	12.5	8.32	0.88	41.6	148
Non-LF	Male	45.66	28-32W	2500-4000g	Vaginal birth	Breastfeeding	No	Yes	No	Yes	No	Yes	No	No	No	No	No	2.38	4.3	0.7	136	0.65	303.1	7.1	23.6	39.6	397.9	14.8	10.0932	71.8	54.4	49.7	18.4	1.94	0.25	0.55	1.64	35.3	9.4	175.9	2.92	18.4	52.7	15.35	11.7	5.84	1.32	33	111
LF	Male	53.66	>37W	2500-4000g	Vaginal birth	Formula	No	No	No	No	No	Yes	No	No	No	No	No	2.26	4.7	0.91	135	1.68	388.3	23.8	51.5	73.8	172	30.9	9.04249	165.7	104.7	51.6	18.1	4.48	0.28	1.21	1.35	99.8	56.6	394.6	3.01	15.6	186.1	13.88	10.7	6.79	0.48	35.1	112
Non-LF	Male	99.39	>37W	2500-4000g	Vaginal birth	Formula	No	No	No	No	No	No	No	No	No	No	No	2.46	5.1	1.1	135	1.7	486.4	67.7	107.2	51.6	2837	19.5	24.3696	140.152	71.1	56.6	17	5.32	0.8	2.45	2.99	75.9	39.5	312.3	2.12	18.2	210.5	18.59	13.2	4.04	0.06	34.7	117
Non-LF	Male	37.74	>37W	2500-4000g	Vaginal birth	Formula	Yes	No	No	No	No	No	No	No	No	No	No	2.28	4.6	0.88	127	1.43	183.5	45.4	72.4	17	152.7	3.3	10.4121	31	9.8	61.3	29.7	3.04	0.78	1.44	1.15	73	23.3	349.1	3.39	27.3	283.8	17.67	9.5	9.66	0.3	28.2	93
Non-LF	Female	48.67	>37W	2500-4000g	Vaginal birth	Breastfeeding	Yes	No	No	No	Yes	No	No	No	No	Yes	No	2.2	5.5	1.13	131	1.54	318.1	42.1	36.4	49.9	102.9	20	19.7914	84.0552	69.9	57.2	15.4	3.77	0.68	2.08	2.72	47	20.6	230.5	6.32	19.1	135.5	10.12	10	6.11	0.23	33	107
Non-LF	Male	57.56	>37W	2500-4000g	Vaginal birth	Formula	Yes	Yes	No	No	No	Yes	No	No	No	No	No	2.26	4.5	0.88	139	0.87	78.6	403.4	725	38.9	227.3	10.4	8.80848	78.5521	49.3	54.6	15.8	1.91	0.11	0.35	1.56	53.7	61.3	724.7	8.45	19.8	289.5	7.49	9.86901	5.26	0.39	29.9	95
Non-LF	Female	75.32	28-32W	<1500g	Cesarean delivery	Formula	No	No	No	No	No	No	No	No	No	No	No	2.32	5.5	1.03	135	2	348.1	30.7	36.6	32.6	129.4	13.1	16.4648	64.6332	45.7	48.3	8.9	3.38	1.1	1.53	0.86	126.1	33.7	225.1	3.23	20.5	118.4	8.21	12.3	5.64	0.34	28.7	94
Non-LF	Male	31.45	>37W	2500-4000g	Vaginal birth	Breastfeeding	No	No	No	No	No	No	No	Yes	No	No	No	2.35	5.4	0.97	133	1.24	215.8	13.8	33.5	18.2	318.9	10.1	15.6917	87.8147	28.3	52.2	18.8	2.29	0.56	0.78	0.51	84.8	48.6	370.5	2.69	18.8	105	9.89	9	5.66	1.09	26.3	88
Non-LF	Male	48.73	28-32W	2500-4000g	Cesarean delivery	Formula	No	Yes	No	No	No	No	No	No	No	No	No	2.34	5.4	0.97	141	2.08	460.7	68.6	109.6	103.9	385.8	34.4	2.77893	94.4	138.3	43.1	10.5	3.51	0.72	1.79	0.91	136	33	298	2.93	18	190.3	9.81	9	4.81	0.63	24	81
Non-LF	Male	44.43	32-37W	2500-4000g	Cesarean delivery	Breastfeeding	No	No	No	No	No	No	No	No	No	No	No	2.57	5.8	1.14	135	1.14	1392.6	46.5	137.7	125	116.3	60.9	3.77264	160.3	185.9	44	8.5	2.28	0.44	0.74	0.44	178	86	541	1.55	15	124.9	8.24	11.3	4.79	0.19	27.6	96
Non-LF	Male	84.67	28-32W	<1500g	Vaginal birth	Formula	No	No	No	Yes	No	Yes	No	Yes	No	No	No	2.16	4.2	0.73	136	0.88	280.7	54.3	37	27.8	176.7	6.9	13.4909	65.1996	34.7	39.9	8.8	2.24	0.83	0.88	0.58	162.3	33.2	250.3	2.67	12.6	86.4	6.24	11	1.75	0.16	20.9	72
LF	Male	43.6	>37W	>4000g	Vaginal birth	Breastfeeding	No	No	Yes	No	No	Yes	No	No	Yes	No	No	2.03	6.1	0.77	135	1.47	259.9	77.4	34.5	17	87.2	6.9	12.8181	96.0083	12.9	51.4	14.4	3.05	0.76	1.69	0.85	68.6	67.8	315.5	2.48	11.9	140.9	8.8	9.8	6.51	0.06	31.1	108
Non-LF	Male	54.45	>37W	>4000g	Vaginal birth	Formula	No	No	No	No	No	Yes	No	Yes	No	No	Yes	2.51	4.7	0.91	133	1.88	321.6	452.3	410.6	111	122.4	40.2	22.5744	155.953	151.2	57.2	17.2	7.17	0.73	5.02	2.18	46.2	13	300.4	3.44	12.7	193.5	6.85	10	3.09	0.32	29	104
Non-LF	Male	56.38	>37W	1500-2500g	Cesarean delivery	Formula	No	No	No	No	No	No	No	No	No	No	Yes	2.55	5.2	1	137	1.99	478.9	57.7	54.5	51.9	119	11.2	12.0202	83.7	63.1	54.6	15.8	3.21	0.55	1.62	2.45	100.4	30.3	313.6	2.39	13.5	176.6	10.86	12.3	7.2	0.3	28.2	95
Non-LF	Male	42.44	>37W	2500-4000g	Vaginal birth	Formula	No	No	Yes	No	No	Yes	No	No	No	No	No	2.36	4.7	0.97	135	1.5	379.7	130.1	81.5	48.1	84.7	23	11.1616	81.7777	71.1	49.7	11.3	2.67	0.83	1.16	1.38	83.9	23.4	310.2	2.48	15.6	168.3	7.26	9.7	4.37	0.01	27.6	92
Non-LF	Male	45.68	>37W	<1500g	Vaginal birth	Formula	No	No	No	No	No	No	No	No	No	No	Yes	2.18	4.3	0.65	136	1.14	149.1	148.4	124.8	98.5	521.6	27.1	0.753364	112.334	125.6	38.5	11.7	4.01	0.31	1.23	4	51.6	23.6	364.6	1.85	17.1	101.3	8.74	12.7	4.74	0.82	30.3	104
Non-LF	Male	61.48	28-32W	<1500g	Vaginal birth	Formula	No	No	No	No	No	Yes	No	No	No	No	Yes	2.34	4.9	0.96	135	1.61	326.5	102.9	59.2	32	146.4	11.5	17.4452	38.4	43.5	49.5	13.9	2.51	0.91	0.66	0.68	33.5	14.1	169.1	3.47	12.8	130.6	11	10.5	7.08	0.18	37.8	127
Non-LF	Male	39.11	32-37W	<1500g	Vaginal birth	Formula	Yes	No	Yes	Yes	No	Yes	No	Yes	No	No	No	2.36	3.2	0.68	135	1.17	360.7	75.4	92.7	99.1	203	34.8	12.6648	76.2	133.9	52.2	15.7	2.71	0.18	1.14	1.95	41	33	217	4	14	84	9.59	9.5	4.86	0.79	26.1	90
Non-LF	Female	41.42	>37W	2500-4000g	Vaginal birth	Formula	No	No	No	No	Yes	No	No	No	No	No	No	2.51	4.6	0.85	135	1.92	410.4	84.3	64.9	27.5	65.7	17.3	8.66775	139.6	44.8	59.6	16.3	3.36	0.62	1.92	1.88	93	28.8	270.8	3.68	19.8	212.9	6.81	9.7	3.65	0.25	31.9	108
Non-LF	Male	70.83	28-32W	<1500g	Cesarean delivery	Breastfeeding	No	Yes	No	Yes	Yes	Yes	Yes	No	No	No	No	2.06	4.7	0.69	138	1.43	448.2	14.7	27.4	25.6	237.5	3.7	8.72804	108.053	29.3	39.8	9.1	1.79	0.87	0.19	0.61	189.1	41.5	232.8	1.61	13.7	103.4	11.62	11.4	7.92	0.47	51.4	182
Non-LF	Male	55.71	>37W	<1500g	Vaginal birth	Formula	No	No	No	No	Yes	Yes	No	Yes	No	No	No	2	5.4	0.72	138	1.68	124.1	109.5	162.5	20.3	66.5	10.9	9.2713	50	31.2	64.1	32.4	1.44	0.51	0.3	2.23	1060.5	79.8	1403.7	13.74	200.7	808.8	12.19	11.1353	2.76	0.315307	25.8	77
LF	Male	91.45	>37W	2500-4000g	Vaginal birth	Breastfeeding	No	No	No	No	No	Yes	No	Yes	No	No	No	2.42	5.3	1.1	138	2.16	527.5	225	310.7	143.8	200.8	63.1	7.83794	187.7	206.9	59.1	15.6	6.44	0.31	3.4	3.05	68	39.9	297.7	3	16.5	203.2	15.32	9.1	11.03	0.96	29.6	107
Non-LF	Male	33.41	>37W	1500-2500g	Cesarean delivery	Formula	No	No	No	No	No	Yes	No	No	No	No	No	2.47	5.8	1.07	134	2.13	617.9	85.7	291.031	195.6	208	82	4.18581	161.173	277.6	48.9	11.8	5.19	0.29	2.38	1.88	2007.9	140.3	502.8	1.7	9.4	154.1	12.63	11.3	6.28	0.34	29	98
Non-LF	Male	50.49	>37W	1500-2500g	Vaginal birth	Formula	Yes	No	No	No	No	Yes	No	No	No	No	Yes	2.42	5.1	1.08	138	1.53	665.4	98.2	87.8	26.1	215.5	12.8	15.7042	54.7	38.9	62.4	21.7	2.63	0.54	1.31	1.49	57.9	33.1	278.1	1.99	13.4	163.6	9.96	11.3	6.23	0.27	27.2	87
LF	Male	56.66	>37W	1500-2500g	Vaginal birth	Formula	No	No	No	No	No	Yes	No	Yes	No	No	No	2.43	4.4	1.03	137	1.87	329.3	82.5	166.5	119.4	297.9	43.8	7.54511	203.303	163.2	53.1	16.8	6.41	0.29	2.58	2.42	121.8	17.1	176.3	2.73	16.2	227.5	9.48	11	5.43	0.48	34.9	116
Non-LF	Male	50.56	28-32W	2500-4000g	Vaginal birth	Breastfeeding	No	Yes	No	No	No	Yes	Yes	No	No	No	No	2.45	4.1	1.01	138	1.53	837.8	183.4	176.6	146.2	46.6	58.5	3.03081	79.6	204.7	56.3	15.8	2.08	0.24	0.62	1.06	83	15	334	2.9	9	84	5.17	11.7	3.79	0.13	28.2	91
Non-LF	Female	49.35	>37W	2500-4000g	Vaginal birth	Formula	No	No	No	No	No	No	No	No	No	No	Yes	2.57	5.6	1.09	138	2.28	457.8	66	75	82.2	279	42.8	4.93335	203	125	64	18.5	3.65	0.58	1.92	1.66	99	41.5	401.1	3.1	15	164.9	21.78	10.2	15.38	1.29	30.7	101
Non-LF	Male	80.44	>37W	2500-4000g	Vaginal birth	Breastfeeding	No	No	No	No	No	Yes	No	No	No	No	Yes	2.35	5	0.95	137	1.77	194.8	108.5	86.5	24.5	523.1	9.7	23.8596	43.3	34.2	62.7	21.7	4.58	1.09	2.64	1.89	36.1	24	259.2	4.58	16.6	206	7.64	10.2	3.53	0.01	25.9	87
Non-LF	Male	56.4	32-37W	>4000g	Cesarean delivery	Breastfeeding	No	No	No	No	No	Yes	No	No	No	No	No	2.526	5.25666	0.852987	135.657	2.20668	438.6	106.8	111	60.2	1253.9	26.7	13.2152	124	86.9	55.8	15.1	6.27178	1.21159	2.11102	3.28043	190	46.5	411	4.8913	59.4056	324.623	12.53	10.3	8.66	0.15	33.1	115
Non-LF	Male	48.43	>37W	2500-4000g	Cesarean delivery	Formula	No	No	No	No	No	No	No	No	No	No	No	2.41	5.3	1.05	137	2.04	591.1	18	37	73.3	88	38.7	5.32205	78	112	56.3	15.5	3.16	1.09	1.07	1.04	196	31	299	4	15	204	6.62	9.9	3.83	0.38	28.4	94
Non-LF	Male	74.68	>37W	2500-4000g	Vaginal birth	Formula	No	No	No	Yes	No	Yes	No	No	No	No	Yes	2.48	4.5	1	141	2.19	86.8	23	30	17	111	6.6	11.9009	30.9863	13.4	63.9	23.8	2.34	0.97	0.47	1.41	102	15	249	5.5	52	121	5.73	11.4	2.79	0.06	44.6	143
Non-LF	Female	89.43	>37W	1500-2500g	Cesarean delivery	Formula	No	No	No	No	No	No	No	No	No	No	No	2.38	5.4	0.87	137	1.49	399.1	15	72	45.4	133	37.5	11.6	239	82.9	41.9	10.2	3.63	0.68	1.75	1.24	173	77	391	3.5	17	157	10.52	12.3	6.38	0.32	36.5	117
Non-LF	Female	44.58	>37W	2500-4000g	Cesarean delivery	Breastfeeding	Yes	No	No	No	No	Yes	No	No	No	No	No	2.39	4.3	1.04	133	1.7	663.3	198.5	494.5	63.2	71.4	23.1	11.7348	112.6	86.3	54.5	14	3.18	0.61	1.67	0.77	122.1	32.9	515.1	4.68	19.5	273.3	6.67	10.6	3.7	0.28	28	87
LF	Female	57.99	>37W	2500-4000g	Vaginal birth	Formula	No	Yes	No	No	Yes	No	No	No	No	No	No	2.02	4.8	1.09	146	2.85	760.7	369.1	743.3	18.2	58.5	3.7	11.5835	50	12.5	50.5	14.2	2.8	0.74	1.23	0.55	11909	1591.8	2988.5	12.09	92.2	975.6	17.42	11.8	3.43	0.02	30.8	101
Non-LF	Male	37.56	>37W	1500-2500g	Vaginal birth	Formula	No	No	No	No	No	No	No	No	No	No	No	2.52	5.6	1.05	135	1.76	586.4	90.2	167.3	130.1	378.6	32.1	4.49675	80.9	162.2	55.4	17	5.19	0.73	2.52	1.19	153.3	60	409.8	2.62	16.5	105.8	11.76	13.1	6.81	0.72	44.9	146
LF	Male	42.74	>37W	2500-4000g	Vaginal birth	Breastfeeding	Yes	No	No	No	No	Yes	No	No	No	No	No	2.07	5.1	0.88	134	1.68	230.6	10.5	46.7	17.2	137.4	31.9	11.0296	50	49.1	44.4	11	2.1	0.93	0.68	0.75	420.5	48.7	446.1	4.15	27.6	101.4	8.68	10	4.46	0.19	22.6	74
Non-LF	Female	37.64	32-37W	2500-4000g	Cesarean delivery	Formula	No	No	No	No	No	Yes	No	No	No	No	No	2.48	5.4	1.12	138	1.7	148.8	152.9	194.4	76.6	1620.7	16.7	15.9453	76.5455	93.3	70.2	30.1	7.12	0.53	3.65	3.3	75.7	20.7	307.6	4.74	14.5	164.5	9.83	8.3	5.78	0.57	30.6	113
Non-LF	Male	73.54	>37W	2500-4000g	Vaginal birth	Formula	No	No	No	No	No	Yes	No	No	No	No	Yes	2.45	4.8	0.95	131	1.66	247.4	518	225.7	85.3	87.3	14.9	17.3028	85.4	100.2	59.6	18.3	3.54	1.04	1.95	1.07	56.5	22.8	231.2	4.91	5.3	101.1	11.76	12.7	4.65	0.01	32	108
Non-LF	Male	36.53	32-37W	2500-4000g	Cesarean delivery	Formula	Yes	No	No	No	No	No	No	No	No	No	No	2.16	4.9	0.89	138	1.93	444.2	38.2	46.9	20.8	116.3	23.4	14.0533	50	44.2	57.2	20.7	3.01	1.33	0.82	1.35	304.2	51.2	315.8	3.75	16.7	220.1	10.7	10.2	7.7	0.41	28.9	95
Non-LF	Male	69.44	>37W	<1500g	Vaginal birth	Formula	No	No	No	No	No	Yes	No	No	No	No	Yes	2.42	5.5	1.13	136	2.06	714.5	214.3	304.2	139	294.6	36.7	7.82691	249.3	175.7	54.5	15	3.97	0.3	2.16	2.15	121.4	56.1	372.4	2.47	17.8	226.6	13.62	11	8.7	0.5	30.6	100
Non-LF	Male	70.4	28-32W	1500-2500g	Vaginal birth	Breastfeeding	No	No	No	No	No	Yes	No	No	No	No	No	2.29	4.8	0.91	136	1.59	391.8	19	32	18.2	123	14.4	14.9259	77.1599	21.5	55.9	16.2	4.05	1.71	1.39	0.96	115	31	244	2.4	16	142	9.12	11.6	6.29	0.13	33.6	107
Non-LF	Male	60.42	>37W	2500-4000g	Vaginal birth	Breastfeeding	Yes	No	No	No	No	No	No	No	No	No	Yes	2.43	4.5	0.86	137	1.79	531.1	99.3	82.1	37.6	427.2	13.5	13.9183	49.3	51.1	54.6	18.1	4.9	0.51	2.76	1.41	94.6	32	241.2	2.2	14.4	195.5	8.99	10.4	6.85	0.17	31	95
Non-LF	Male	222.69	>37W	<1500g	Vaginal birth	Formula	No	No	No	No	No	No	No	No	No	No	No	2.43	3.7	0.8	136	1.06	99.4	232.8	463.8	18.9	105.3	20.6	14.6714	103.948	39.5	57.6	16.7	6.07	1.14	3.72	0.82	522.2	53.3	600.7	3.22	20.3	294.3	11.2	10.2	1.65	0.02	35	118
Non-LF	Male	47.43	>37W	2500-4000g	Vaginal birth	Formula	No	No	No	No	No	No	No	No	No	No	Yes	2.41	5	0.86	137	1.92	404.2	78	88	69	104	13.2	10.8713	116	82.2	51.3	12.4	3.35	0.6	2.09	1.68	189.3	47.5	292.9	3.25	21.7	226.8	8.26	9.2	5.25	0.55	28.7	91
Non-LF	Male	67.42	>37W	<1500g	Cesarean delivery	Formula	No	No	No	No	No	No	No	No	No	No	Yes	2.35	5.7	1.05	135	1.43	836.3	176.5	182.375	31.8	201.1	6.7	16.362	28.485	38.5	59.7	22.4	3.22	0.66	1.42	2.45	106.3	70	591.8	3.5	16.2	176.4	10.12	11.2	7.6	0.42	33.7	106
Non-LF	Male	37.65	32-37W	1500-2500g	Vaginal birth	Formula	Yes	Yes	No	No	No	Yes	No	No	No	No	Yes	2.32	4.5	0.85	136	2.01	349.7	13.4	25.2	21.1	106.1	33.9	8.60801	50	55	47.8	12.8	3.17	1.31	1.19	0.91	96.3	25	239.4	0.91	20.7	129.1	12.8	10.4	7.91	0.12	34	110
Non-LF	Female	42.74	>37W	<1500g	Vaginal birth	Formula	No	No	No	No	No	No	No	No	Yes	No	No	2.68	4.8	0.91	134	1.84	215.2	34.4	55.4	21.2	554.3	7.5	15.0381	34.2534	28.7	60	19	4.38	1.22	2.29	1.18	29.5	21.5	187.5	7.5	69.6	441.7	9.81	9.6	5.35	0.39	32.5	102
Non-LF	Female	58.81	>37W	<1500g	Vaginal birth	Formula	No	No	No	No	No	No	No	No	No	No	Yes	2.48	4.5	0.86	139	1.53	263.9	139	124.8	105.5	623.9	22.6	6.61602	140.206	128.1	58.7	20	5.56	0.26	2.18	1.8	166	20.9	319.4	4.51	11	132.6	10.11	11.7859	3.85	0.28	22.4	74
Non-LF	Female	56.43	>37W	2500-4000g	Vaginal birth	Breastfeeding	No	No	No	No	No	Yes	No	No	No	No	Yes	2.58	5.6	0.99	134	1.97	433.1	48.2	57	52	110.9	14.2	15.3518	195.5	66.2	79.3	37.2	3.64	0.23	1.54	3.02	115.2	27.8	444.1	3.77	22.9	235.6	17.71	10.6	10.42	0.93	31.3	99
Non-LF	Male	36.48	>37W	2500-4000g	Vaginal birth	Breastfeeding	No	No	No	Yes	No	Yes	No	Yes	No	No	Yes	2.63	3.9	0.89	131	1.5	518.8	233.9	249.6	143.4	393.4	33.7	11.0261	69.6669	177.1	56.2	15.4	3.6	0.56	2.37	0.69	139.3	31.6	307.7	5.57	17.7	217.1	11.84	12.7	7.51	0.85	36.9	130
LF	Female	32.62	>37W	2500-4000g	Vaginal birth	Formula	No	No	No	No	No	No	No	Yes	No	No	No	2.12	4.7	0.93	135	1.75	154.1	12.5	64	19.9	87.1	25	27.6058	50	44.9	44.3	11.8	2.58	1.18	0.61	0.94	345.8	70	791.3	4.64	58.5	405.4	95.23	11.3	28.97	0.96	32.1	115
Non-LF	Male	99.47	>37W	2500-4000g	Cesarean delivery	Formula	No	No	No	No	No	Yes	No	No	No	No	Yes	2.53	4.6	0.97	138	1.79	533.4	57.1	63.2	18.2	25.3	5.2	15.9475	38	15.8	56.4	14.3	4.26	0.97	2.85	1.21	137.7	32.1	347.9	2.51	17.8	235.7	8	9.1	5.85	0.53	29.2	95
Non-LF	Male	94.97	28-32W	<1500g	Cesarean delivery	Formula	No	No	No	Yes	No	Yes	No	Yes	No	No	No	2.59	4.1	0.93	137	1.66	779.5	65.6	83.8	138.3	111.8	33.3	7.93892	172.01	171.6	61.7	22.9	3.08	0.25	1.38	1.95	37.1	9	232.5	6.16	15.2	161.3	7.06	10.1644	3.21	0.12	24.8	89
Non-LF	Male	40.43	>37W	2500-4000g	Vaginal birth	Formula	No	No	No	No	No	No	No	No	No	Yes	Yes	2.31	4.5	0.84	137	1.83	517.7	68	104	133.1	414	39	9.62564	107	172.1	57.2	18.2	5.31	0.8	2.74	1.66	57	37	295	1.5	32	114	8.79	10.7	6.17	0.24	30.8	105
Non-LF	Male	48.64	>37W	2500-4000g	Vaginal birth	Formula	No	Yes	No	No	No	Yes	No	Yes	Yes	No	No	2.26	4.1	0.99	133	1.3	126.5	10.3	34.1	17	14.8	3.2	5.19077	70.9715	6.9	51.2	21.2	2.72	0.75	1.44	1.63	47	23.5	262.1	2.8	21.7	227	6.4	9.4	4.34	0.05	26	86
Non-LF	Male	71.66	28-32W	<1500g	Cesarean delivery	Formula	No	No	No	No	No	No	No	No	Yes	No	No	2.09	4.6	0.97	137	1.5	716.6	27.9	39.8	20.5	135.1	15.1	6.47354	30.7	35.6	55.2	17.9	2.47	0.78	1.22	1.25	169.3	28.9	394.2	4.65	17.4	231.5	8.35	10.8	5.59	0.26	31.1	99
Non-LF	Male	56.54	>37W	2500-4000g	Cesarean delivery	Formula	Yes	No	No	No	Yes	No	Yes	No	No	No	No	2.23	4.1	0.88	137	1.43	331	45.2	54.1	22.7	81.3	6.6	8.58096	89.4407	29.3	51	14.9	1.91	0.68	1.08	0.47	137.7	20.3	293.8	5.4	25.4	254	9.37	9	2.72	0.04	24.1	85
Non-LF	Female	42.42	>37W	2500-4000g	Cesarean delivery	Formula	No	No	No	No	No	No	No	No	Yes	No	No	2.41	4.8	0.95	135	1.88	555.5	63	87.5	165.5	294.9	28.3	9.50631	220.8	193.8	56.4	14.9	3.4	0.55	2.1	1.52	117	32.4	241.7	2.49	14.5	144.7	9.49	11	2.85	0.16	34.8	117
Non-LF	Male	53.71	>37W	2500-4000g	Vaginal birth	Formula	No	Yes	No	No	No	Yes	No	Yes	Yes	No	No	2.69	2.7	0.91	137	0.98	73.6	15.1	38.8	18.9	296.6	32.7	13.7547	50	51.6	84	38	2.06	0.59	1.12	1.29	87.7	25	421.8	11.66	34.3	344.7	6.85	9.7	2.9	0.25	24.3	84
Non-LF	Male	39.63	28-32W	2500-4000g	Cesarean delivery	Formula	No	Yes	No	No	No	Yes	No	No	Yes	No	No	2.15	3.3	0.53	139	1.1	504.4	3.7	12	33.6	38.9	57	11.6	16.3082	90.6	38.3	10.9	1.81	0.35	1.15	0.53	54.3	18	147.7	1.92	28.5	71.9	6.53	10.2	3.88	0.51	41.3	148
LF	Male	147.46	>37W	<1500g	Cesarean delivery	Formula	No	No	No	No	No	Yes	No	No	No	No	No	2.67	5	0.86	135	1.84	522.6	284.4	175.6	149.9	58.5	22.2	17.5865	423.9	172.1	39.6	9.1	3.79	0.27	1.79	1.23	38.9	21.7	293.4	1.83	17.2	243.9	10.49	9.44135	2.22	0.01	35.7	114
LF	Male	214.66	>37W	2500-4000g	Vaginal birth	Formula	No	No	No	No	No	Yes	No	Yes	Yes	No	Yes	2.25	4.1	1.34	138	0.87	88.9	310.4	547.6	18.1	26.9	7.1	23.7745	43.0874	25.2	83.3	39.4	2.97	0.4	1.4	2.61	202.3	82.2	1421.5	17.92	98.2	785.2	8.56376	11.3629	7.15381	0.205269	32.4842	108.115
Non-LF	Female	90.43	>37W	2500-4000g	Vaginal birth	Formula	No	No	No	No	No	No	No	No	No	No	Yes	2.4	6.4	1.2	137	2.01	584	159.5	210.5	159.8	371.4	29.5	13.5924	69.5	189.3	57.8	17.1	3.3	0.39	1.72	1.51	231.2	33.8	351.1	3.59	19.8	248.5	10.12	11.7	4.45	0.03	25.3	81
Non-LF	Male	48.55	>37W	1500-2500g	Vaginal birth	Formula	No	No	Yes	Yes	No	Yes	No	No	No	No	No	2.51	4.9	0.81	137	1.48	390.7	31.8	37.6	19.1	236.5	7	16.1684	17.6541	26.1	60	20.6	2.39	0.81	1.29	0.91	32.8	24.3	215.3	3.62	18.2	276.4	7.87	9.8	4.16	0.11	25.8	90
Non-LF	Female	58.65	>37W	2500-4000g	Vaginal birth	Breastfeeding	No	No	No	No	No	Yes	No	Yes	No	No	Yes	2.17	4.5	0.73	142	1.94	401	1014.3	3053.4	120.4	602.5	11	4.3316	124.3	131.4	34.6	8	3.95	0.28	2.04	1.49	734.2	118.1	3198.8	4.73	35	497	10.55	10.2	4.75	0.36	35.6	119
Non-LF	Female	84.65	>37W	<1500g	Vaginal birth	Formula	No	No	No	No	No	No	No	No	No	No	Yes	2.59	4.7	0.8	139	1.84	335	86	91	19.3	83	5.8	13.3747	28	21.8	65.2	22.9	3	0.61	1.25	3.47	186	82	537	2.4	26	159	18.29	10	12.5	0.79	30.9	102
Non-LF	Male	58.39	>37W	2500-4000g	Vaginal birth	Formula	No	No	No	No	No	Yes	No	No	No	No	No	2.32	4.5	0.8	136	2.06	510.7	97.9	82.1	19.3	85.3	9.2	13.4788	9.2	25.7	55.8	15	2.67	0.88	1.46	1.14	113.9	51.6	302.2	3.17	17.6	200.1	7.53	11.4	3.56	0.17	27	89
Non-LF	Female	55.71	>37W	2500-4000g	Vaginal birth	Breastfeeding	No	No	No	No	No	No	No	No	No	No	Yes	2.59	5.7	0.9	138	1.75	426	100	89	68.2	93	15.2	11.8128	100	83.4	57.6	14.4	4.12	0.78	2.68	1.21	31	19	173	5.1	30	179	15.08	9.1	8.5	2.4	38.9	134
LF	Male	38.07	>37W	1500-2500g	Vaginal birth	Formula	No	No	Yes	No	No	No	No	No	No	Yes	Yes	1.98	3.8	0.89	136	1.86	462.7	17.4	42	59.6	232.3	17.1	7.74701	106.595	76.7	41.9	10.5	2.36	0.46	1.25	1.32	126.5	32.4	326.2	2.68	17.1	173.9	8.77	10.1	4.47	0.44	34.5	122
Non-LF	Male	65.71	28-32W	1500-2500g	Cesarean delivery	Breastfeeding	No	Yes	No	No	No	No	No	No	Yes	No	Yes	2.11	2.9	0.76	136	1.2	734.7	98.5	242.1	152.8	62.8	25.2	7.22122	104.442	178	38.7	12.4	3.64	0.23	2.11	1.84	151.8	75.6	405.2	1.02	14.6	80.7	5.31	11.7	3.8	0.11	25.7	87
Non-LF	Male	78.5	>37W	2500-4000g	Vaginal birth	Formula	No	No	No	No	No	Yes	No	No	No	No	Yes	2.80631	5.89932	1.22887	136.838	2.39286	463.2	121.4	73.3	50.8	180.8	13.4	14.4942	140.1	64.2	58	14.2	1.93845	1.23956	1.35426	1.29472	190	40.0117	319.419	2.41721	63.3198	261.297	12.16	12.2	7.12	0.06	28.5	97
Non-LF	Female	68.47	>37W	2500-4000g	Vaginal birth	Formula	No	No	No	No	No	Yes	No	No	No	No	No	2.45	5.4	1.21	139	1.68	731.3	72.5	48.3986	54.4	120.3	66	6.70485	66.6723	120.4	46.8	7.6	2.37	0.48	1.2	1.22	165.8	111.6	390	1.47	28.3	132.9	9.67	11.9	5.87	0.06	27.1	84
Non-LF	Male	52.56	>37W	<1500g	Vaginal birth	Formula	No	No	Yes	No	No	No	No	No	No	No	Yes	2.53	5.1	0.94	135	1.56	481.8	150.7	114.9	18.2	564.2	6.8	13.5287	65.5	14.8	62.9	18.2	5.27	1.13	2.71	1.57	61.6	36.6	731.6	3.76	20.9	341.3	10.35	11.7	6.84	0.55	31.4	101
Non-LF	Male	70.42	28-32W	2500-4000g	Cesarean delivery	Formula	No	No	No	No	No	No	No	No	No	No	No	2.37	4.4	0.94	136	1.54	743	54.7	99.8	102.9	235.4	27.1	15.7961	116.117	130	57.9	16.8	4.48	0.79	2.44	1.52	43.4	29.3	299.9	3.24	14.6	260.4	11.63	8.4	6.53	0.02	23.5	81
Non-LF	Male	80.57	28-32W	2500-4000g	Vaginal birth	Formula	No	No	No	No	Yes	Yes	No	Yes	No	No	No	2.32	5.1	0.99	144	1.66	677.659	20	50	54.7	169	99.1	11.6307	45	153.8	48.8	9.3	1.6	0.81	0.64	0.38	323	35	326	1.2	29	122	10.89	12.5	3.49	0.25	32.6	102
Non-LF	Female	73.63	>37W	2500-4000g	Vaginal birth	Formula	Yes	No	No	No	No	No	No	No	No	No	Yes	2.45	5.7	1.09	138	1.96	234	912.4	587.7	17.4	224.5	4.6	18.8979	174.7	22	55.5	13.5	4.11	0.9	2.28	1.63	88.6	36.6	714.3	3.98	20.2	188.2	13.42	9.7	8.66	0.32	28.5	95
Non-LF	Male	62.52	28-32W	<1500g	Cesarean delivery	Formula	No	No	No	No	No	No	No	No	No	No	No	2.21	4.6	0.87	133	1.89	316.7	33.2	91.6	48.8	174.2	18.3	6.86986	103.905	67.1	50.5	12.5	2.68	0.84	1.51	0.72	113	35.3	277.4	2.2	23.5	82	9.46	11.4	5.6	0.05	29.5	99
LF	Male	135.06	>37W	2500-4000g	Cesarean delivery	Formula	Yes	Yes	No	No	No	No	No	Yes	No	No	No	1.84	5.8	1	121	2.62	93.5	86.8	494.7	19	169.8	2.6	8.8618	98.0759	21.7	44.8	8.8	1.28	0.58	0.39	0.45	402	47.7	963.7	8.8	76.7	798	8.02	10.7	5.63	0.04	23.5	77
Non-LF	Male	32.57	>37W	2500-4000g	Vaginal birth	Formula	No	Yes	No	No	No	No	No	No	No	No	No	2.34	4.7	0.92	135	1.46	241	24	38	19.3	105	37.7	19.7267	50.7816	57	53.5	16.5	3.91	2	1.33	0.34	76	23	234	2.9	24	99	18.79	9.8	11.7	0.34	34.2	116
Non-LF	Male	45.5	32-37W	>4000g	Vaginal birth	Formula	No	No	No	No	No	Yes	No	No	No	No	Yes	2.46	5.3	1.01	138	2.06	313.1	57.3	76.2	60.8	411.9	19.2	17.9047	68.9	80	57.4	17.2	4.08	0.65	2.53	0.95	68	27.4	290.8	4.27	12.8	157.3	11.9	9.8	5.68	2.2	27.3	87
Non-LF	Male	54.58	32-37W	2500-4000g	Cesarean delivery	Formula	Yes	No	No	No	No	No	No	No	No	No	No	2.09	5	0.94	136	2.1	247.8	22.5	30.2	17.3	294	17.2	9.51	24.28	34.6	46.1	11.2	2.71	1.24	0.88	0.66	95.7	38.4	362.5	0.8	25.2	133	4.4	12.6	3.45	0.2	20.3	71
Non-LF	Male	84.51	>37W	2500-4000g	Vaginal birth	Formula	No	No	No	No	No	Yes	No	No	No	No	Yes	2.36	5.2	0.94	137	1.97	467.4	352.9	306	21.9	233.7	6.9	20.9393	41.5769	28.8	66.7	22	3.99	0.87	2.37	1.81	94.9	49.4	304.7	3.8	20.6	114	6.12	10.5	4.29	0.1	32.1	109
Non-LF	Female	307.95	>37W	1500-2500g	Vaginal birth	Formula	Yes	No	No	No	No	Yes	No	No	No	No	No	2.22	4.4	0.93	133	1.63	330.4	284.1	132.9	23.9	171.8	7	18.1672	109.9	30.9	66.2	29.5	3.72	0.86	1.89	1.42	142.8	26.5	374.3	4	23.4	255	6.47	8.9	3.43	0.04	30.7	98
Non-LF	Female	53.06	>37W	2500-4000g	Vaginal birth	Formula	Yes	No	No	No	No	No	No	No	No	No	No	2.45	4.2	0.94	135	2.03	256	17	31	17.9	81	34.5	4.12033	23.9029	52.4	61	20	3.47	1.35	1.56	2.4	66	12	254	2.8	24	154	19.1364	12.3005	8.50259	1.4398	34.8131	113.728
Non-LF	Male	58.38	>37W	2500-4000g	Vaginal birth	Formula	No	No	No	No	No	No	No	No	No	No	No	2.45	5.2	0.96	137	1.77	964.283	62	64	47	167	20.5	13.5738	25	67.5	62.1	19.5	4.59054	1.53259	3.00002	2.00954	138	72	348	1.7	15	63	8.71	10.4	6.77	0.35	32.8	103
Non-LF	Female	30.46	>37W	<1500g	Vaginal birth	Breastfeeding	No	No	Yes	No	No	Yes	No	No	No	No	No	2.65	5.4	0.92	122	1.93	207	15	42	24.2	916	18.3	17.1201	50	42.5	67.1	24.4	2.49	1.35	0.65	1.12	68	25	225	4.4	37	241	11.13	8.6	5.34	0.35	27.2	84
Non-LF	Male	85.49	28-32W	1500-2500g	Vaginal birth	Formula	No	No	No	Yes	No	No	Yes	No	No	No	No	2.15	4.9	0.91	137	1.49	378.6	12.7	39.4	20.9	283.1	12.7	14.7858	10.7252	33.7	42.8	10.3	1.68	0.62	0.72	0.37	187.9	33.6	351.7	0.4	27.3	99	7.79	10.9	4.67	0.31	28.9	95
Non-LF	Male	43.46	28-32W	2500-4000g	Vaginal birth	Formula	No	Yes	No	No	No	Yes	Yes	No	No	No	No	2.19	3.9	0.88	135	0.87	948.676	143	126	81.4	51	25.1	16.3199	66	106.5	41.3	10.9	3.64	0.41	2.21	0.89	90.1	64.3	560.2	5.5	24.3	181	34.51	11.1317	4.86	0.14	32.4	104
Non-LF	Female	31.67	>37W	1500-2500g	Cesarean delivery	Formula	No	No	Yes	No	No	No	No	No	No	No	No	2.34	4.7	0.82	135	1.97	348.9	33.6	52.9	73.8	279.7	27.7	20.0042	157.558	101.5	52.9	18.7	2.74	0.46	1.6	1	179.5	42.8	233.1	4.5	26.8	108	7.35	12.3	3.92	0.64	26.1	89
Non-LF	Male	60.78	>37W	2500-4000g	Vaginal birth	Formula	No	No	No	No	No	Yes	No	No	No	No	Yes	2.46	4.6	0.87	136	1.63	451	64.8	101.1	92.1	86.9	26.9	14.3832	75.2	119	55.4	16.5	3.99089	1.16388	1.51958	0.873457	126.6	72.3	587.4	2.7	18	245	8.18	11.4	5.18	0.26	33	108
Non-LF	Male	48.03	>37W	2500-4000g	Vaginal birth	Formula	No	No	No	No	No	Yes	No	No	No	Yes	No	2.54	5.1	0.94	132	1.5	471.2	36.2	70.5	26.3	73.6	16.3	7.36819	50	42.5	53.9	17	2.89	0.9	1.42	1.21	107.3	34.5	307.3	1.9	26.3	137	10.59	8.7	8.27	0.52	39	134
LF	Male	95.71	28-32W	<1500g	Cesarean delivery	Formula	No	No	No	No	No	Yes	No	Yes	Yes	No	No	2.28	4.9	0.87	135	1.28	105.4	14.8	27	17	13.9	1.4	7.23376	23.2504	4.7	68.5	26	2.56	0.65	1.56	0.57	45.2	14.9	224.3	3.2	20.1	142	4.61	9.4	1.54	0.19	28.5	95
Non-LF	Male	38.64	>37W	<1500g	Vaginal birth	Formula	No	No	Yes	No	Yes	No	No	Yes	No	Yes	No	1.92	4.2	0.94	134	1.38	454.4	31.6	51.1	35.3	126	23.1	4.29794	65.4847	58.5	51.2	13.9	2.68	0.64	1.56	0.7	167.5	89.5	292.7	4.9	23.7	297	24.26	11.3	2.11	0.17	33.6	106
Non-LF	Male	39.42	>37W	<1500g	Cesarean delivery	Formula	No	No	Yes	No	No	No	No	No	No	Yes	No	2.48	5.9	1	126	1.26	387.2	17.5	31.4	26	45	20.9	14.3913	18.5304	46.9	55.1	20	3.62	0.69	2.17	1.24	138.7	23.2	248.4	2.8	22.6	173	17.91	7.9	5.68	0.06	16.1	60
Non-LF	Male	30.7	28-32W	<1500g	Vaginal birth	Formula	No	No	No	Yes	No	Yes	No	No	No	No	No	2.05	4.1	0.85	139	1.34	489	6.1	22.6	31.7	130.5	62.8	5.36814	96.4716	94.5	46	15.7	1.99	0.7	0.87	0.41	423	43.1	299.1	1.5	51.2	114	6.36	10.2	2.69	0.41	27.6	88
Non-LF	Male	64.74	28-32W	2500-4000g	Cesarean delivery	Formula	Yes	No	No	No	No	Yes	No	No	No	No	Yes	2.27	5.1	1.04	138	1.62	502.3	99	147.6	108.8	79.1	40.4	15.8621	75.4	149.2	52.7	16.8	5.17	0.64	2.65	1.49	133.6	35.9	461	4	26	82	15.91	11.1	10.08	0.02	30.2	92
Non-LF	Female	45.49	>37W	1500-2500g	Vaginal birth	Formula	No	No	No	No	No	Yes	No	No	No	No	No	2.36	5.1	0.9	136	1.78	248.7	50	64.3	20.5	120.9	39.7	12.2423	84.81	60.2	53	14.6	3.21	1.15	1.52	0.81	92.4	27.9	245.3	1.9	23.6	149	4.92	10.9	3.2	0.37	30.8	110
Non-LF	Female	99.69	>37W	2500-4000g	Cesarean delivery	Formula	No	No	No	No	No	Yes	No	No	No	Yes	Yes	2.1	3.9	0.93	137	1.37	315.1	223.7	104.6	36.8	209.1	15.9	18.1489	87.5	52.7	67.5	23.3	4.04	0.83	2.6	0.79	647	32.7	412.9	2.9	22.8	176	8.75	9	4.76	0.58	31.9	101
Non-LF	Male	48.56	>37W	<1500g	Cesarean delivery	Formula	No	No	No	Yes	No	Yes	No	No	No	No	No	1.62	4.1	0.46	137	1.95	194.8	48.5	27.9	19.3	104.5	6.3	15.3746	40.4098	21.7	48	15.8	2.24	0.62	1.12	0.74	268.5	31.5	307.9	4.8	18.2	100	8.85	10.9	4.34	0.3	23.8	80
Non-LF	Male	102.7	>37W	2500-4000g	Vaginal birth	Breastfeeding	No	No	No	No	No	Yes	No	No	No	No	Yes	2.19	4.1	0.93	136	1.42	391.8	153	272.3	127.6	418	37.8	7.12089	234.391	165.3	57.5	24	5.77	0.48	3.14	1.84	41.9	30.1	287.3	1.4	21.1	159	9.2	11.5	5.58	0.28	29.1	100
Non-LF	Male	61.76	>37W	<1500g	Vaginal birth	Formula	Yes	No	No	No	No	No	No	No	No	No	No	2.2	4.7	0.89	134	1.17	332.1	297.2	246.7	17	221.9	3.5	5.8126	15.8	7.3	64.6	27.4	2.97	0.32	0.81	1.03	18.9	20.8	385.7	2.8	26.3	142	16.26	10.6	10.85	0.31	30.9	101
Non-LF	Female	67.47	>37W	<1500g	Vaginal birth	Formula	No	No	No	No	No	Yes	No	No	No	No	Yes	2.48	5.3	0.93	136	1.87	344.7	124	149.6	62.1	92.7	20.5	12.2421	78.5	82.7	60.4	19.8	3.68	0.62	2.16	1.86	73.7	53.5	444.8	2.1	21.8	158	5.47	10.8	3.62	0.31	29	96
Non-LF	Female	51.48	>37W	2500-4000g	Vaginal birth	Breastfeeding	No	No	No	No	No	Yes	No	No	No	No	No	2.3	5.4	0.95	135	1.48	431.4	1314.6	1764.1	193.8	78.8	64.2	12.2368	120.881	258	59.8	20.5	4.41	0.51	2.4	1.12	108	29.7	769.4	4.4	24.5	79	8.98	11	5.19	0.51	34.7	119
Non-LF	Male	56.62	>37W	2500-4000g	Cesarean delivery	Formula	Yes	No	No	No	No	Yes	No	No	Yes	No	No	2.24	3.7	0.88	137	1.15	367.8	22.6	25.8	19.3	102.6	15.6	1.83898	66.8856	34.9	59.2	22.7	2.14	0.42	0.79	1.35	18.1	23.3	202.2	3.6	40.9	253	14.8	10.7	4.22	0.33	43.3	141
Non-LF	Female	49.6	>37W	2500-4000g	Vaginal birth	Formula	No	No	No	No	No	Yes	Yes	No	No	No	Yes	2.41	4.8	0.88	135	1.78	239.4	168.3	91.9	18.2	84.4	4.8	16.0384	44.8	15.7	76.8	36	4.1	0.72	1.58	2.18	57.6	40.8	522	2.5	23.1	143	10.27	9.5	4.8	0.59	33	108
Non-LF	Female	36.6	>37W	2500-4000g	Cesarean delivery	Formula	No	No	Yes	Yes	No	Yes	Yes	No	Yes	No	No	2.05	4.2	0.71	135	1.33	159.4	7.8	25	31.3	154.5	26.2	0.829661	77.0651	57.6	46.9	16.7	1.71	0.23	0.54	1.25	56.4	38.7	353.7	2.6	24.9	96	8.24	11	2.63	0.15	27.9	97
Non-LF	Male	102.38	>37W	<1500g	Cesarean delivery	Formula	No	No	No	No	No	Yes	No	No	No	No	Yes	2.19	4.9	0.78	134	1.83	1047.2	33.4	61.2	67.2	125.1	98.6	4.47513	325.3	165.8	45	12.9	1.96	0.44	0.7	0.81	59	43.2	361.7	4.2	17.5	178	13.72	11.6	10.85	0.38	27.6	101
Non-LF	Male	37.8	>37W	2500-4000g	Vaginal birth	Formula	No	No	No	No	Yes	Yes	No	No	No	No	No	2.39	5.9	0.94	135	1.93	422.8	16.7	28.4	22.1	56.5	45.7	4.65205	30.1042	67.8	53.4	16.3	2.89	1.01	1.34	0.35	126.1	40.2	367.2	3.7	21.5	236	8.95	10.2	3.64	0.85	33.7	115
Non-LF	Female	46.56	>37W	2500-4000g	Cesarean delivery	Breastfeeding	No	No	No	No	No	Yes	No	No	No	No	Yes	2.39	5	0.86	137	1.7	640.4	73.1	157.9	86.3	425.9	33.2	3.06325	94.9	119.5	54	17.7	3.88	0.74	2.18	0.99	60.5	40.9	488.9	2.9	21.8	161	14.15	8.2	8.43	0.69	33	143
Non-LF	Male	74.5	>37W	2500-4000g	Cesarean delivery	Formula	No	No	No	No	No	Yes	No	No	No	No	No	2.59	4.2	0.94	137	1.72	265.1	67.3	75.5	20.4	48.5	43.5	11.6654	12.6	63.9	59.9	18.2	3.27	1.01	1.56	1.88	105.9	31.1	310.9	1.8	26.9	223	9.01	8.7	6.88	0.45	33.6	115
Non-LF	Male	48.42	>37W	1500-2500g	Vaginal birth	Formula	No	No	No	No	No	No	No	No	No	No	No	2.38	5.5	1.06	137	1.76	526.7	27.4	32.4	21.1	202.9	133.9	12.2624	9.1	155.1	55.4	16.3	4.82	1.92	2.05	0.94	24.1	23.7	338.7	3.8	23.6	83	9.8	10.2	5.34	0.38	32.7	112
Non-LF	Male	59.38	>37W	2500-4000g	Vaginal birth	Formula	Yes	No	No	No	No	Yes	No	No	No	Yes	No	2.53	5.1	0.9	133	1.6	284.6	92	91.8	31.2	71.2	18.6	15.5871	8.61962	49.8	56.6	16.1	3.71	1.34	1.42	1.79	51.7	15.1	267.2	5.2	23.2	118	9.24	8.4	6.48	0.13	30.7	108
Non-LF	Male	42.49	>37W	2500-4000g	Vaginal birth	Formula	No	No	No	No	No	No	No	No	No	No	Yes	2.71	5.5	1.1	136	2.29	541.1	89.9	61.4	22.8	65.9	14	9.43781	38.5	36.7	63.7	23	3.3161	0.85343	1.82626	2.04924	130	48.1	367.4	2.9	26.5	185	12.81	9.7	9.65	0.27	23.8	84
Non-LF	Male	59.17	>37W	<1500g	Vaginal birth	Formula	No	Yes	No	No	No	No	No	No	No	No	No	2.34	4.7	1.02	137	2.09	236.6	15.9	18.2	17	48.3	10	7.55724	9.8	16.2	62.4	25.3	2.48	1.38	0.51	0.33	123.6	39.1	296.8	1.2	28.8	106	8.86	8.5	5.75	0.01	36.2	125
Non-LF	Male	50.42	32-37W	1500-2500g	Cesarean delivery	Formula	No	No	No	No	No	Yes	No	No	No	No	Yes	2.39	4.3	0.87	136	1.56	318.2	203.5	182.5	170.2	108.2	51	5.95134	68.6	221.2	53.3	20.5	5.95	0.67	2.21	4.27	123.7	39.2	245.4	2	25.5	90	8.69	11.3	3.51	0.13	27.2	101
Non-LF	Female	46.45	>37W	2500-4000g	Vaginal birth	Formula	No	No	No	No	No	Yes	No	No	No	No	No	2.59	4.3	0.82	137	1.9	520.6	47	57.8	19.3	45.5	15.9	15.7059	64.9462	35.1	58.4	21.1	3.45	1.04	1.67	1.02	49.6	22.3	182.7	1.6	18.7	113	6.55	10.4	4.02	0.23	31.7	111
Non-LF	Male	29.09	>37W	2500-4000g	Vaginal birth	Formula	No	No	No	No	No	No	No	No	No	No	No	1.52	4.2	0.78	135	2.7	327	8.5	23	20.5	165.5	14.1	4.93606	108.778	34.6	47.7	14.7	2.81	1.19	0.98	0.55	1201.9	35.7	558.4	1.7	28.9	124	7.23	10.9	3.76	0.28	35.2	120
LF	Male	60.71	>37W	2500-4000g	Vaginal birth	Formula	Yes	No	Yes	No	No	Yes	Yes	No	No	No	No	2.05	4.1	1.01	128	1.12	103	109	225	46.5	408	15.7	0.813934	50	62.2	59.1	25.8	1.64	0.3	0.35	3.87	35	19	577	8.1	28	593	19.9	7.97376	11.1	0.38	29	92
Non-LF	Male	29.01	>37W	2500-4000g	Vaginal birth	Formula	Yes	No	No	No	No	Yes	No	No	No	No	No	2.16	4	0.87	135	1.33	151.4	12.2	7.8	22.6	90.9	60.1	9.99903	29.9744	82.7	49.1	15.5	3.33	1.54	0.97	0.34	70.4	14.2	164.7	1.7	31.3	96	15.1	8.2	5.01	0.77	28.9	98
Non-LF	Male	35.45	>37W	1500-2500g	Vaginal birth	Formula	No	Yes	No	No	No	Yes	No	No	No	Yes	No	2.75	4.5	1.13	131	1.6	307.8	45.1	29.7	21.8	35.2	14.7	10.4254	50	36.5	74.7	27.8	3.52	0.77	2.07	2.14	59.9	21.6	391.6	4.9	21.2	137	4.74	10.3	3.35	0.17	37.4	129
Non-LF	Female	184.39	>37W	1500-2500g	Cesarean delivery	Formula	No	No	No	No	No	Yes	No	No	No	No	Yes	2.37	4.8	1.02	137	1.61	286.6	333	399.9	77.8	171.4	29.6	17.9367	138.5	107.4	73.9	31.3	5.75	0.67	2.87	2.3	68.2	45.6	502.1	2.2	20.8	90	15.79	11.1	10.82	0.47	34.3	118
Non-LF	Male	37.49	>37W	<1500g	Vaginal birth	Breastfeeding	No	No	Yes	No	No	No	No	No	No	No	No	2.62	3.3	0.96	126	1.68	184.8	19.1	47.2	21.2	113.7	46	12.7092	50	67.2	63.5	22	4.96	2.07	2.11	0.68	58	2.9	245.9	4.3	25.4	226	4.04	8.6	2.72	0.09	33.5	118
Non-LF	Female	38.64	>37W	2500-4000g	Vaginal birth	Formula	No	No	Yes	No	No	No	No	No	No	No	No	2.59	4.6	0.93	138	1.61	219.8	38.5	49.8	18.1	70.1	39.7	4.02408	109.494	57.8	57.8	18.3	3.63	1.71	1.22	0.83	61.8	13	221.9	2.7	33.4	168	5.13	10.7	3.04	0.21	28.1	100
Non-LF	Female	46.37	>37W	2500-4000g	Vaginal birth	Formula	No	No	No	No	Yes	Yes	No	No	No	No	No	2.58	6	0.92	137	2.24	277.3	47.7	47.9	26.3	169.4	74.9	20.3666	146.064	101.2	61.4	21.5	4.56	1.43	2.25	1.75	130	13.9	283.2	2.9	24.9	170	5.81	9.8	4.08	0.26	33.4	120
Non-LF	Male	46.68	>37W	<1500g	Vaginal birth	Formula	No	No	Yes	No	No	No	No	No	No	No	No	2.23	4.2	0.8	140	1.32	452.8	38.3	69.6	20	83	44.2	15.6307	31.723	64.1	66.5	26.2	4.13	1.1	1.89	3.57	93	14.5	269.6	7.3	62.4	667	8.32	9.1	4.71	0.28	30.1	99
Non-LF	Male	272.93	>37W	2500-4000g	Cesarean delivery	Formula	Yes	No	No	No	No	Yes	Yes	No	No	No	Yes	2.05	4.8	0.94	133	1.86	57.9	270.2	105.897	18.2	795.7	4.4	20.2676	87.9929	15.3	74.2	36.4	4.64	0.7	2.07	4.98	26.8	10.2	409.9	4.3	22.9	145	10.33	8.8	5.03	0.1	23.7	77
Non-LF	Male	31.6	32-37W	2500-4000g	Vaginal birth	Formula	No	No	Yes	No	No	Yes	No	No	No	No	No	2.34	5.5	0.84	137	1.43	243.1	15.1	17.3	21.6	97.2	30.7	7.79386	50	52.3	48.9	15.8	3.28	1.42	1.15	0.37	82.1	16.8	323	2.81	28.5	221	8.97	9.5	4.35	0.32	39.8	131
Non-LF	Male	57.63	>37W	2500-4000g	Vaginal birth	Formula	No	No	No	No	No	Yes	No	No	No	No	Yes	2.62	6.1	0.95	134	2	451.8	132.4	163.5	62	427.1	20.9	20.6282	104.9	83	64	24.3	2.79	0.84	1.36	0.86	96.9	29	323.2	2.66	23	81	16.64	11.5	11.94	0.21	32.2	106
Non-LF	Female	41.44	>37W	2500-4000g	Vaginal birth	Formula	No	No	No	No	No	Yes	No	No	No	No	No	2.51	5.1	1.02	136	2.05	510.1	38.8	72.6	51.4	93.4	35.8	12.3025	104	87.2	57.9	19.7	3.33	1.05	1.8	0.58	218.8	22.6	337.4	3.81	24.9	192	6.64	11.7	4.51	0.31	33.2	118
Non-LF	Female	29.9	28-32W	2500-4000g	Vaginal birth	Formula	No	No	No	No	Yes	Yes	No	No	No	No	No	2.41	4.1	0.9	140	1.9	185.5	9.7	15.1	23.8	36.2	42.5	6.09733	50	66.4	41	10.3	2.21	0.73	1.12	0.32	148	35.5	237.1	1.26	34.8	49	7.61	11.1	4.92	0.22	29.6	91
Non-LF	Female	29.01	28-32W	<1500g	Vaginal birth	Formula	No	No	No	No	No	No	Yes	Yes	Yes	No	No	2.34	3.6	0.51	133	0.25	690.3	8.8	25.6	19.3	22.4	24.5	9.8508	4.16832	40.9	50.3	23.1	2.55	0.51	1.32	1.36	69.9	22.1	263	5.22	52.5	146	10.71	9.6	4.15	0.99	26.6	91
LF	Male	72.85	>37W	<1500g	Vaginal birth	Formula	No	No	No	No	Yes	No	No	Yes	No	No	No	2.12	4.6	0.92	137	2.6	322.2	51.8	89.1	17	58.5	10.1	11.7617	10.5282	16.7	47.9	15.5	2.05	0.65	0.87	1.79	243	126.3	418.1	5.1	28.6	427	20.97	11.1	8.31	0.47	21.6	78
Non-LF	Male	29.32	>37W	2500-4000g	Vaginal birth	Formula	No	No	No	No	No	No	No	No	No	No	No	2.41	4.8	0.84	136	1.87	324.3	17.9	26.7	23.2	114.7	19	6.12323	36.9762	42.2	53.4	18.4	2.47	1.11	0.84	0.55	263.9	26.7	255.2	3.79	29.2	111	9.08	10.5	5.17	0.36	29	107
Non-LF	Male	32.9	>37W	1500-2500g	Cesarean delivery	Formula	No	No	No	No	Yes	Yes	No	Yes	No	No	No	2.19	5.7	0.91	134	1.67	745.7	6.7	24	32.9	133.6	51.7	7.25204	66.3502	84.7	54.4	16.5	2.84	1.28	1.02	0.42	264.8	41.4	328.9	1.67	33.6	255	8.1	12	4.26	0.08	27.7	98
Non-LF	Male	71.68	>37W	1500-2500g	Vaginal birth	Formula	No	No	No	No	No	Yes	No	No	No	No	No	2.63	5.3	0.89	137	2.05	392.7	199.9	139.5	25.7	77	14.4	11.5103	16.2	40.1	64.2	21.6	3.32	1.27	1.5	0.49	134	41.7	340.9	2.99	21.9	175	11.62	8.6	8.54	0.45	25.3	88
Non-LF	Male	67.61	>37W	1500-2500g	Vaginal birth	Formula	No	No	No	No	No	No	No	No	Yes	No	No	2.45	5.2	0.99	135	1.65	516.1	51.1	68.7	50.8	349	20.7	8.53094	42.7302	71.5	62.9	22.2	2.35	1	0.82	0.33	40.4	34.4	272	4.54	25.1	90	9.91	12.2	3.93	0.15	24.4	89
Non-LF	Female	68.17	>37W	1500-2500g	Vaginal birth	Formula	Yes	No	Yes	No	No	Yes	No	No	No	No	No	2.11	3.3	0.84	128	0.78	565	41	33.2	20.6	111.1	5.7	11.6	69.203	26.3	48.2	15.9	1.69	0.41	0.74	1.2	17.4	17.3	257.6	3.54	22.9	276	9.54	10.2	3.35	0.04	19.7	68
Non-LF	Male	76.45	>37W	2500-4000g	Cesarean delivery	Formula	No	No	Yes	Yes	No	Yes	No	No	No	No	Yes	2.22	4	0.88	138	1.8	303.2	51.1	85	18.2	738.6	5.2	11.75	58.4	17.2	52.8	18.2	2.78	1.08	1.08	1.06	128.2	28.1	268.3	2.39	27.1	141	4.72	10.5	2.88	0.06	24.7	85
Non-LF	Male	31.62	>37W	1500-2500g	Vaginal birth	Formula	No	No	No	No	No	Yes	No	No	No	No	No	2.53	4.2	1	139.4	1.99	281.5	38	82.4	18.9	110.7	48.6	8.47	33.4	67.5	56	18.9	3.85	1.13	2.2	1.35	87.4	27.7	282.3	2.17	23	116	6.37	10.8	4.71	0.23	27.4	97
Non-LF	Male	32.53	>37W	2500-4000g	Vaginal birth	Formula	No	No	No	No	No	Yes	No	No	No	No	No	2.42	5.7	0.99	137	2.17	291.2	62.4	101	39.6	133.7	18.6	9.53	48.8	58.3	55.6	17.6	2.96	0.82	1.65	0.55	3165.6	139.2	679.7	2.08	20.3	127	12	11.9	5.77	0.43	33.4	115
Non-LF	Male	32.49	>37W	2500-4000g	Vaginal birth	Formula	No	No	No	No	No	Yes	No	No	No	No	No	2.35	5.2	0.93	140	2.46	286.8	68.8	120.7	18.8	137.4	6.8	9.57994	110.682	25.6	56.5	18.2	2.52	0.94	1.08	0.34	6120.9	145.8	580.4	2.71	22.3	62	12.72	11	6.8	0.56	30.1	100
Non-LF	Male	56.41	>37W	1500-2500g	Vaginal birth	Breastfeeding	No	No	No	No	No	Yes	No	No	No	No	No	2.33	6	0.95	134	1.79	467.4	70.6	44.9	33.4	101.6	10.2	19.97	30.2	43.5	53.9	19	3.2	1.05	1.5	1.37	70.2	49.3	389.3	3.59	20.8	103	10.88	10.5	6.79	0.66	29.2	100
LF	Male	54.74	>37W	2500-4000g	Vaginal birth	Formula	No	No	No	No	No	Yes	No	No	Yes	No	No	2.4	5.3	0.95	131	1.85	657.2	412.9	708.7	158.2	189.3	58.4	11.3804	195.048	216.6	60.1	20.8	6.14	0.8	3.54	2.45	141.1	38.7	570.7	2.63	20.8	148	15.08	10.3	10.16	0.66	34.8	127
Non-LF	Male	29.76	>37W	2500-4000g	Vaginal birth	Formula	No	No	No	No	No	Yes	No	No	No	No	No	2.52	5.5	0.96	133	1.82	171.5	18	40.3	19.7	122.8	43.3	9.99619	21.7228	63	62.3	28.3	3.21	0.76	1.71	1.49	51.3	22.6	300.6	1.35	26.7	102	15.82	10.8	9.39	0.66	40.2	137
Non-LF	Male	30.71	>37W	2500-4000g	Vaginal birth	Formula	No	No	Yes	No	No	No	No	No	No	No	No	2.31	4.3	0.85	135	1.57	269.9	24.3	22.1	25	82.1	46.1	5.86468	8.00371	71	51	15.5	2.91	1.39	0.81	0.74	103.2	29.7	260.2	2	30.7	199	8.76	10.3	4.76	0.93	28.9	107
Non-LF	Female	85.68	>37W	1500-2500g	Vaginal birth	Formula	No	No	No	No	No	Yes	No	No	No	No	Yes	2.33	5.3	0.99	138	1.57	425	58.7	62.6	76	324.8	19.2	8.58535	139.562	95.2	59.6	23.8	4.67	0.8	2.48	2.86	75.5	26.1	316.1	2.54	17.8	124	13.81	9.1	10	0.47	23.8	85
Non-LF	Female	69.77	>37W	1500-2500g	Vaginal birth	Formula	No	No	No	Yes	No	Yes	Yes	No	No	No	No	1.93	4.7	0.91	140	1.36	426.2	24.7	46.3	75.2	880.2	31.9	2.04438	50	107.1	55.3	22.8	2.03	0.41	1.01	0.6899	65.9	25.2	265.4	7.74	27.4	146	13.16	10.6	5.45	0.27	37.3	134
LF	Female	77.59	>37W	2500-4000g	Vaginal birth	Formula	No	No	No	No	No	No	No	No	No	No	Yes	2.27	4.9	0.98	137	1.84	564.6	31.2	133	55.8	125	26.8	11.84	73.9	82.6	57.7	21.7	3.59	1.37	2.01	0.91	119.2	62.2	440.4	2.65	22.6	135	14.15	12.2	9.51	0.32	30.4	99
Non-LF	Male	140.5	>37W	2500-4000g	Cesarean delivery	Formula	No	No	Yes	No	No	Yes	No	No	No	No	No	2.24	5.2	0.95	133	1.6	525.5	78.4	56.2	18.9	1874.8	8.1	10.9	10.7	26.9	42.4	17.2	5.56	1.07	2.99	1.47	93.2	25.6	318.3	1.62	19.4	79	18.31	10.3	8.25	0.73	39.3	128
Non-LF	Female	52.42	>37W	<1500g	Cesarean delivery	Formula	No	No	No	No	No	Yes	No	No	No	No	Yes	1.95	5.4	0.92	137	1.7	620.5	474.7	392.9	55.8	195.4	17.7	12.8646	40.8	73.6	58.1	21.1	3.69	0.64	2.07	2.03	114.4	59.7	629	2.58	21.4	166	11.63	12.4	8.47	0.27	26.9	88
Non-LF	Female	113.64	>37W	<1500g	Vaginal birth	Formula	No	No	No	No	No	Yes	No	No	No	No	Yes	2.57	4.4	0.94	135	1.58	290.8	95.7	138.8	116.9	137.1	41.4	7.91	111.9	158.4	60.1	25.9	3.66	0.68	2.51	0.42	26.4	20.5	235.8	2.04	21.8	151	10.14	10.3	5.7	0.07	29.7	99
Non-LF	Male	72.44	>37W	2500-4000g	Vaginal birth	Formula	Yes	No	No	No	No	No	No	No	No	No	Yes	2.79	6.9	0.98	137	1.94	636	186.1	100.7	38.3	143.4	9.5	14.4769	30.5459	47.7	66.5	23.2	3.18	0.83	1.61	1.75	101.6	80.3	282.4	3.17	22.7	59	11.29	10.2	5.48	0.06	28.6	91
Non-LF	Female	41.67	>37W	<1500g	Vaginal birth	Formula	No	No	No	No	No	Yes	No	No	No	No	No	2.22	4.7	0.95	138	0.94	277.7	103.6	114.1	137.8	388.3	51.2	8.57286	128.619	189.1	55.9	19.5	2.71	0.36	0.95	0.81	274.3	33.2	463.6	2.53	22	145	13.04	10.6	4.64	0.27	39.3	135
Non-LF	Male	62.12	>37W	2500-4000g	Vaginal birth	Formula	No	No	No	No	No	No	No	No	No	No	No	2.36	5.6	0.98	137	1.65	522.8	57	63.2	19.3	157.2	7.6	21.9081	30.7878	22.3	64.6	21.3	3.55	1.2	1.62	1.3	82.6	100	322.5	4	25.9	240	14.46	9.4	10.6	0.2	29.6	106
Non-LF	Female	152.42	>37W	<1500g	Vaginal birth	Formula	No	No	No	No	No	No	No	No	No	No	Yes	2.47	4.4	0.92	139	1.47	329.8	480.3	218.2	58.6	109.8	23.9	28.55	93	82.5	68.6	25.5	4.59	1.42	2.5	1.06	30.3	18.4	363.4	2.7	18.8	86	9.39	10.1	4.58	0.38	39.4	134
Non-LF	Male	40.68	>37W	<1500g	Vaginal birth	Formula	No	No	No	No	No	No	No	No	No	No	Yes	2.32	5.2	1.03	134	1.28	680.9	91.4	49.3	17	125.2	4.2	8.92793	5.5	10.1	58.8	23.7	3.08	1	1.67	0.52	66.9	23.7	275.2	3.11	23.1	179	9.36	10.8	7.29	0.43	29.1	94
Non-LF	Female	40.62	>37W	2500-4000g	Vaginal birth	Formula	Yes	No	No	No	No	No	No	No	No	No	No	2.03	4.7	0.98	136	2.08	247.5	33.1	47.5	25.8	65.7	30	9.41453	68.731	55.8	55.7	16.9	2.06	1.08	0.75	0.33	231.5	45	316.1	2.5	26.7	64	7.61	9.5	3.09	0.38	30	112
Non-LF	Male	39.47	>37W	2500-4000g	Cesarean delivery	Formula	No	No	No	No	No	No	No	No	No	No	No	2.93687	4.69719	1.10972	133.732	2.19276	210	8	15	39.7	340	31.3	11.5726	38	71	53.7	16.3	4.02376	1.28644	2.05487	0.664344	64.7	41.7	368.3	0.64	27	133	11.51	10.9	5.2	1.56	37.4	128
Non-LF	Male	101.95	32-37W	2500-4000g	Cesarean delivery	Formula	No	No	No	Yes	No	Yes	Yes	No	No	No	No	2.37	4.9	1	133	1.49	673.1	84.8	100.9	66.4	370.2	46.1	10.77	94.2	112.5	58.4	19.1	5.22	1.21	3.09	0.44	390.2	81.1	579.1	3.1	21.6	120	9.11	9.8	4.64	0.66	41.6	139
Non-LF	Female	47.73	>37W	<1500g	Vaginal birth	Formula	No	No	No	No	No	Yes	No	No	No	No	No	2.03	3.6	0.69	140	1.35	226	18.5	38.4	19.3	57.6	7	18.8	61	19.4	54.6	15.7	5.89	0.62	1.76	3.5	244.8	40.1	476.1	1.64	31.6	113	7.53	12.7	5.48	0.38	24	66
Non-LF	Female	58.66	>37W	2500-4000g	Vaginal birth	Formula	No	No	No	No	No	Yes	Yes	No	No	No	Yes	2.3	5.7	1.03	135	1.95	336.5	14.6	32.3	43.6	149.7	21.6	9.57	80.7	65.1	52	16.8	2.36	0.78	0.95	0.73	119.1	28	386.8	3.6	15.7	353	12.26	9.5	9.06	0.22	29.8	102
Non-LF	Male	56.48	>37W	2500-4000g	Vaginal birth	Formula	No	No	No	No	No	Yes	No	No	No	No	Yes	2.34	5	0.92	133	1.39	310.593	86.9	75.2	49.8	278.8	15.3	17.79	81.9	65.1	65.6	26.1	3.46	0.7	1.98	0.71	41.2	23.5	370.9	1.97	26.7	160	14.34	11.2	8.64	1.07	31.2	109
Non-LF	Male	59.4	32-37W	2500-4000g	Cesarean delivery	Formula	No	No	No	No	No	Yes	No	No	No	No	Yes	2	5	0.86	136	1.82	766.8	21	63.4	66.6	307.4	26.8	7.68	93.3	93.4	55.1	23.6	3.35	0.96	1.6	0.49	191.9	127.6	674.3	2.63	22	115	8.09	12.8	4.19	0.16	30.4	96
Non-LF	Male	74.45	>37W	2500-4000g	Vaginal birth	Formula	No	No	No	No	No	Yes	No	No	No	No	Yes	2.31	5.7	1.02	136	1.84	486.8	77.5	79.2	45.7	172	17.9	11.7	67.1	63.6	53.9	16.1	3.78	1.04	2.1	1.43	145.7	47.1	324.8	1.71	22	92	8.16	9.7	5.29	0.32	30.8	103
Non-LF	Male	149.71	>37W	2500-4000g	Vaginal birth	Formula	Yes	No	No	No	No	Yes	No	No	No	No	No	2.04	3.3	1	135	1.16	168	29.7	43.6	20.8	253.6	5.5	11.3861	40.0175	26.2	46.9	16.9	1.95	0.33	0.49	1.8	73	44.5	527.1	12.34	55.1	558	12.55	10.8	1.55	0.01	29.4	109
Non-LF	Female	132.45	>37W	2500-4000g	Vaginal birth	Formula	Yes	No	No	No	No	Yes	No	No	No	No	Yes	2.28	5.5	1.03	137	0.91	487.7	99.4	88.2	77.9	1056.4	21.7	11.2169	50.1	99.6	68	28.6	4.69	0.65	1.75	2.99	28	19.5	208.2	2.51	21.2	209	12.37	10.8	6.29	0.104276	28.5	90
Non-LF	Male	61.03	32-37W	2500-4000g	Cesarean delivery	Formula	No	No	No	No	Yes	Yes	No	No	Yes	No	No	2.44	5	0.95	134	1.6	202.8	57.3	66	17	26.5	4.9	9.7179	11.5999	10.9	63.9	24	2.48	0.82	1.24	0.96	190.5	40.7	275.6	3.69	23	106	5.87	11.3	1.24	0.15	26.4	87
Non-LF	Female	348.45	>37W	1500-2500g	Vaginal birth	Formula	Yes	No	No	No	No	Yes	Yes	No	No	No	Yes	1.84	4.1	0.84	129	0.86	254.6	1348	1846	78.1	302.5	22.4	9.35384	70.3537	100.5	44.7	17.2	2.78	0.27	0.99	3.46	19.4	13.9	731.7	2.26	21.6	90	6.22761	10.1506	3.05488	0.38	32.6882	108.741
Non-LF	Male	36.57	>37W	<1500g	Vaginal birth	Formula	No	No	No	No	No	Yes	No	No	No	No	No	2.37	4.6	0.92	134	1.74	222.8	11.9	25	27	53.1	47.4	13.868	50	74.4	54.7	17.6	4.03	1.68	1.64	0.43	119	36	657	2.13	25.7	95	5.69	12.2	4.05	0.21	38.9	138
Non-LF	Male	65.5	>37W	1500-2500g	Vaginal birth	Formula	Yes	No	No	No	No	No	No	No	Yes	No	No	2.26	5.3	1.03	139	2	531.1	99.2	66.6	55.7	565.2	17	13.9558	48.1	72.8	55.7	16.4	3.15	1.34	1.13	0.18	94.3	14.9	241.6	4.24	22	203	11.68	10.7	2.21	0.22	31.2	108
Non-LF	Male	48.94	>37W	2500-4000g	Vaginal birth	Formula	No	Yes	No	No	Yes	Yes	No	No	No	No	Yes	2.15	4.9	0.84	139	2.16	263.6	16	31.8	27.4	53.7	36.7	15.4479	50	64.1	60.3	19	3.08	1.55	1.04	1.14824	83.5	26	310.5	3.25	23.9	253	9.87	11.7	3.28	0.02	25.3	88
Non-LF	Male	45.67	28-32W	<1500g	Cesarean delivery	Formula	No	Yes	No	No	No	Yes	No	No	No	Yes	No	2.17	3.4	0.51	135	0.65	387.5	1.3	33.6	46.8	114.7	17.5	2.70312	35.2317	64.3	56.5	29.5	1.61	0.19	0.52	2.03	108.8	24	287.8	5.4	33.1	65	7.15	10.6	3.06	0.49	26.9	94
Non-LF	Female	47.71	>37W	<1500g	Vaginal birth	Formula	No	No	No	No	No	Yes	No	No	No	No	Yes	2.23	6	1.08	142	1.83	908.9	31.4	70.1	119.2	207.2	54.6	12.0092	58.957	173.8	50.5	18.9	6.91	0.98	4.17	2.99	434.3	75.1	404.7	4.93	29.6	162	16.06	12	6.49	0.38	26.6	87
Non-LF	Male	59.54	>37W	2500-4000g	Vaginal birth	Formula	No	No	No	No	No	Yes	No	No	No	No	No	2.16	4.9	0.88	137	1.47	247.1	245	324.5	74.5	241.1	25.6	10.6402	123.92	100.1	51.9	14.7	3.98	0.67	2.44	2.18	52.4	17.6	303	2.21	21.1	132	13	10.9	5.88	0.12	28.9	104
Non-LF	Male	33.48	>37W	2500-4000g	Vaginal birth	Formula	No	Yes	No	No	No	Yes	No	No	No	No	No	2.32	4.2	0.6	132	0.97	53.4	22.9	57.5	24.2	71.4	8.2	24.2171	50	32.4	59.8	26.4	2.09	0.57	0.94	1.24	112.5	21.3	1967.8	31.82	63.9	461	18.7	8.47015	1.68	0.06	49.1	165
Non-LF	Female	30.13	>37W	1500-2500g	Vaginal birth	Formula	No	No	No	No	No	Yes	No	No	No	No	No	2.31	5.3	0.87	136	1.9	253.5	19.2	54	22.4	201.3	52.1	6.93626	44.2893	74.4	49.1	15.2	3.35	1.55	1.14	0.81	107	29	1063	4.41	24.5	164	7.73	11.4	5.54	0.67	30.5	106
Non-LF	Female	59.46	32-37W	2500-4000g	Cesarean delivery	Formula	No	No	No	No	No	Yes	No	No	No	No	No	2.44	4.5	0.96	138	1.73	517.1	33.5	50.5	25.4	55.8	47.2	6.92681	3.29809	72.6	55.3	16.4	3.2	1.08	1.73	0.21	158.4	43.8	261.4	3.39	24.6	143	13.92	10.3	7.29	1.19	30.6	102
Non-LF	Male	42.18	32-37W	2500-4000g	Cesarean delivery	Breastfeeding	No	No	No	No	No	Yes	No	No	No	No	Yes	2.15	5.7	0.95	133	2.09	307.1	14.9	42.4	57.8	214.6	55.8	10.5022	23.9882	113.6	49.7	14.2	2.87	1.07	1.34	0.46	215.1	15.1	224.9	2.73	35.2	45	9.61	10.9	6.21	0.65	21.4	80
Non-LF	Male	50.39	>37W	1500-2500g	Cesarean delivery	Breastfeeding	No	Yes	No	No	No	No	No	No	No	No	Yes	2.25	6	1.07	135	2.03	357	58.2	114	64	131.1	21	11.3331	162.798	85	61.1	24.6	3.67	0.62	1.95	3.95	49.3	26.3	349.8	2.21	25.5	156	17.11	9.5	8.76	0.76	27.8	92
Non-LF	Female	29.11	>37W	2500-4000g	Vaginal birth	Formula	No	No	No	No	No	No	No	No	No	No	No	2.51	5.7	0.94	137	2.1	380.4	272.1	204.1	17.9	972.5	28.6	18.7971	59.2026	46.5	60	22.5	5.14	1.88	1.8	1.48	101.2	27.2	433.4	3.48	24.6	133	15.3	11.4	10	0.48	41.3	136
Non-LF	Male	37.76	28-32W	2500-4000g	Cesarean delivery	Formula	No	Yes	No	No	No	No	Yes	No	No	No	No	2.04	4.6	0.73	137	1.11	115.4	12.7	18.8	27.7	85.6	12.9	18.5502	114.652	40.6	47.3	14.5	2.38	0.44	1.13	1.9	101	24.9	283.8	3.02	30.5	73	15.19	12.1	3.21	0.09	38.8	136
Non-LF	Male	31.52	>37W	1500-2500g	Cesarean delivery	Formula	No	No	No	No	Yes	Yes	No	No	No	No	No	2.3	4.5	0.89	139	1.76	260.5	30	24.6	18.6	42.8	25.3	11.1956	51.1312	43.9	54.7	16.5	2.98	1.2	1.25	0.56	218.3	19.7	279.5	2.23	27	194	4.95	9.2	1.99	0.2	30.9	107
Non-LF	Male	48.43	>37W	2500-4000g	Vaginal birth	Formula	No	No	No	No	No	Yes	No	No	No	No	Yes	2.22	5.8	1.02	139	1.69	360.8	559.4	91	18.2	154.7	7.2	10.71	14.5	14.8	58.6	22.9	3.32	1.1	1.67	0.44	71.5	24.1	1462.3	3.73	26	183	10.4	10	6.87	0.59	34	117
Non-LF	Female	38.5	>37W	1500-2500g	Vaginal birth	Formula	No	No	Yes	No	No	Yes	No	No	No	No	No	2.49	3.9	1.06	137	1.72	485	18.4	39.8	21	44.8	50	15.3853	89.4982	71	67.9	23.8	4.85	1.82	2.24	0.94	53.1	18.9	299.4	6.65	34.1	368	9.51	10	2.53	0.03	41.5	139
Non-LF	Male	66.42	>37W	2500-4000g	Vaginal birth	Formula	No	No	No	No	No	Yes	No	No	No	No	Yes	2.12	5.3	0.96	135	1.67	610.5	64.4	74.3	52.9	71.9	19.6	10.16	59	72.6	46.8	14.4	3.02	0.94	1.71	0.52	109.5	37.5	303	3.64	24.1	93	9.43	9.3	5.99	0.53	31.5	106
Non-LF	Female	64.42	>37W	2500-4000g	Vaginal birth	Formula	No	No	No	No	No	Yes	No	No	No	No	No	2.28	5.2	0.99	136	2.01	368.4	75.2	100.8	100	318.3	30.4	16.8698	105.784	130.3	56.2	19.8	4.71	0.69	2.92	2.89	143.3	50.2	270	3.14	24.7	197	7.86	12.3	4.92	0.19	25.3	87
Non-LF	Male	39.66	>37W	<1500g	Vaginal birth	Formula	No	No	No	No	No	Yes	No	No	No	No	No	2.45	5.7	0.75	138	2.32	231.2	9.3	19.4	17.6	67.9	49.7	12.5483	34.227	67.3	57.7	22.2	3.21	1.01	1.51	1	79.3	32.8	268.2	2.26	21.1	209	6.91	9.7	4.05	0.12	27.4	92
Non-LF	Male	34.03	>37W	2500-4000g	Cesarean delivery	Formula	No	No	No	No	No	No	No	No	No	No	No	2.25	5.1	0.75	135	1.78	272.9	9.8	19.5	21.4	23.6	44.8	11.2	5.6	66.2	46.9	16.3	3.49	1.54	1.39	0.53	97.9	30.6	226.1	2.97	25.6	163	7.4	10.9	3.22	0.16	27.6	102
Non-LF	Male	38.51	>37W	1500-2500g	Vaginal birth	Formula	No	Yes	No	No	No	No	No	No	No	No	No	2.49	6.1	0.92	136	2.11	218.1	22.3	19.5	17	78.4	10.5	16.9497	83.2947	16.3	62.7	25.9	3.85	1.74	1.15	1.66	113.4	27	234.1	0.14	26.9	161	8.01	9.6	4.03	0.41	33.2	114
Non-LF	Male	37.63	32-37W	>4000g	Cesarean delivery	Formula	No	Yes	No	No	No	Yes	No	No	Yes	No	No	2.32	5.9	0.95	136	2.28	218.6	4.1	16.2	31.1	166.4	19.7	7.82	26.1	50.8	52.4	19.5	2.79	0.65	1.75	0.85	104.3	51	226.6	2.25	27.5	60	14.03	10.8689	5.89	0.28	25.9	93
Non-LF	Female	52.45	>37W	2500-4000g	Vaginal birth	Formula	No	No	No	No	No	No	No	No	No	No	No	2.35	4.9	0.94	136	1.84	405.8	350.1	468.9	137.1	104.4	44.3	9.86	77.8	181.4	49.7	16.5	2.78	0.43	1.63	0.75	72.3	28.5	413	1.76	25.5	116	9.24	10.1	5.92	0.74	22.7	81
Non-LF	Male	66.7	>37W	>4000g	Vaginal birth	Formula	No	No	No	No	No	No	No	No	No	No	Yes	2.48	5.2	1.03	134	1.89	517.6	382.9	170.9	187	1515.1	51.6	11.7225	102.1	238.6	62.4	22.7	10.27	1.18	4.44	2.67	75.3	47.8	267.4	4.68	23.5	182	10.04	10.2	5.45	0.34	31.3	106
Non-LF	Male	101.41	28-32W	<1500g	Vaginal birth	Formula	No	Yes	No	No	No	Yes	No	No	No	No	No	2.31	5	1.03	136	1.97	431.1	73.5	72.1	69.9	372.3	21.1	12.55	89	91	72	32.1	3.31	0.83	2.1	0.67	214.8	35	313.4	2.53	22.4	65	10.72	9.9	7.91	0.74	32.2	110
Non-LF	Male	43.38	>37W	<1500g	Vaginal birth	Formula	No	No	No	No	No	Yes	No	No	No	No	Yes	2.4	4.7	0.85	136	1.72	292.8	53	49.7	18.2	63.2	2.9	15.6	14.7	11.6	61.2	27.7	2.26	0.57	1.21	1.6	41.8	25.1	359.3	1.08	32	209	16.38	10.6	10.65	0.29	33.1	111
Non-LF	Male	69.45	32-37W	2500-4000g	Vaginal birth	Formula	No	No	No	No	No	Yes	No	No	No	No	Yes	2.29	4.3	0.91	137	1.8	381	11.9	29.2	27.6	58.2	42.1	8.47	14.4	69.7	44.7	10.2	1.97	0.95	0.6	0.53	131.1	33	182.5	0.73	23.6	36	7.63	11.4	5.26	0.16	25.4	83
Non-LF	Male	37.88	>37W	2500-4000g	Cesarean delivery	Formula	No	No	No	No	Yes	Yes	No	No	No	No	No	2.32	5.2	1	136	1.97	389.4	15.7	24.7	18.9	126.7	57.9	19.5	7	76.8	54.5	17.1	6.5	2.57	2.96	0.78	277.2	32.9	331.6	2.41	26.5	96	8.23	9.8	5.39	0.21	29.8	92
Non-LF	Male	71.39	>37W	<1500g	Vaginal birth	Formula	No	No	No	No	No	Yes	No	Yes	No	No	Yes	2.11	3.9	0.93	142	1.73	195.9	38.8	59.2	34.1	357.4	10.6	8.03	110.7	44.7	53.1	20.7	3.94	0.77	2.44	1.42	37.7	15.8	327.8	1.62	26.7	151	12.75	11.4	6.67	0.01	36.8	110
Non-LF	Male	34.53	>37W	1500-2500g	Vaginal birth	Formula	No	Yes	No	No	No	No	No	No	No	No	No	2.46	5	0.92	140	1.95	372.3	30.8	61.4	21.3	303.6	39.3	14.81	5.2	60.5	63.1	22.3	5.07	2.47	1.67	0.62	125.8	27.6	279.7	1.79	22.4	83	14.02	9	10.42	0.7	33.5	123
LF	Female	62.97	28-32W	2500-4000g	Vaginal birth	Formula	No	Yes	No	No	Yes	Yes	No	No	No	No	No	2.36	4.8	0.74	133	1.14	350	20	23	23.6414	72	49.3	17.0875	50	72.9527	50.9	21.2	0.986826	1.25211	1.7	0.43	76	38	535	2.31	33.8	146.4	6.7	12	4.36	0.17	30.5	109
Non-LF	Male	67.43	>37W	>4000g	Vaginal birth	Formula	No	No	No	No	No	Yes	No	No	No	No	No	2.33	4.4	0.83	138	1.88	550.7	68.9	67.1	76.4	74.4	21.3	13.03	115.2	97.7	53.6	16.6	4.42	0.77	3.36	1.19	100	44	219.4	2.99	22.2	126	12.02	9.1	7.26	1.09	30.5	104
Non-LF	Female	73.64	32-37W	<1500g	Cesarean delivery	Formula	No	No	No	No	No	Yes	No	No	No	No	Yes	2.35	5.6	0.87	135	1.66	516.2	44.2	62.3	31.4	284.6	14.2	12.77	34.6	45.5	67.9	30.1	6.19	0.86	4.27	2.01	37.8	18.3	295.9	4.54	21.2	112	10.88	11.6	3.18	0.56	33.3	106
Non-LF	Male	32.57	>37W	2500-4000g	Vaginal birth	Formula	Yes	No	Yes	No	No	No	No	No	No	Yes	No	2.2	4.1	0.82	138	1.27	135.9	12	8.5	25.9	365.6	21.5	7.01	7.7	47.4	59.6	27.4	2.51	0.69	1.21	0.89	21.2	17.4	229.6	2.48	25.5	115	10.31	11.6	6.27	0.01	27.5	88
Non-LF	Male	37.65	>37W	2500-4000g	Vaginal birth	Formula	No	No	No	No	No	Yes	No	No	No	No	Yes	2.34	5.9	0.88	140	1.6	313.6	18.6	52.3	25.5	104.3	48.2	7.86	28	73.7	59.4	25.5	3.51	1.16	1.74	0.6	99.3	29.2	378.6	1.05	27.5	125	17.42	11.7	12.73	0.16	37	125
Non-LF	Female	125.43	>37W	2500-4000g	Cesarean delivery	Formula	No	No	No	No	No	Yes	No	No	No	No	Yes	2.51803	4.92229	0.977545	137.543	2.10019	214	30.9	57.3	49.2	248.5	19.6	19.64	118.3	68.7	56.5	18.5	2.26155	0.383922	1.08567	1.81674	190	91.4665	402.056	4.04857	34.8	23.2547	13.83	9.64328	10.32	0.17	24.6	90
Non-LF	Male	57.53	32-37W	1500-2500g	Cesarean delivery	Formula	No	No	No	No	No	Yes	No	No	No	No	No	2.29	5.4	1.01	139	1.97	481.3	147.7	149.7	26.3	131	34.5	14.02	66.1	60.8	62.6	20.9	3.46	0.9	1.79	2.63	103.4	45.2	375.4	3.68	23.7	149	21.2	10.1	16.9	0.04	31.1	108
Non-LF	Female	43.43	>37W	2500-4000g	Vaginal birth	Formula	No	No	No	No	No	No	Yes	No	No	No	No	2.16	4.7	1.01	136	1.9	481.8	76.7	149.8	78.6	138.8	55.9	9.46	86.6	134.5	46.3	11.6	3.32	0.57	2.4	0.88	77	29.2	294.4	2.54	21.4	120	9.29	11.8	5.13	0.36	34.3	124
LF	Male	109.39	>37W	2500-4000g	Vaginal birth	Formula	Yes	No	No	No	No	Yes	No	Yes	No	No	No	1.58	4.9	0.86	128	2.45	168	126	348	33.8096	141	23.2	7.22574	50	57	48.3	14.9	1.32	0.0520638	1.22237	0.55	1501	149	1320.72	9.11	72.2	777.8	8.97	10.1	3.44	0.26	37.6	130
Non-LF	Female	65.58	>37W	2500-4000g	Vaginal birth	Formula	No	No	Yes	No	No	Yes	No	No	No	No	No	2.49	6.5	1.01	136	2.13	336.1	380.1	664.8	78.1	47.6	43	11.56	135.9	121.1	65.7	24.5	5.23	0.72	3.63	1.71	176.6	62.4	576.6	3.98	20.5	301	15.2	9.1	8.68	0.99	31.9	107
Non-LF	Male	33.86	>37W	2500-4000g	Vaginal birth	Formula	No	No	No	No	No	No	No	No	No	No	Yes	2.47	4.6	1.01	140	1.99	379.6	58.6	125.3	60.3	354	27.8	9.35	69.6	88.1	50.4	19.5	3.34	0.385869	1.65739	1.53	71	45	1916	1.08	20	117.2	18.71	11.1	13.02	1.05	21.6	69
Non-LF	Male	31.8	28-32W	1500-2500g	Vaginal birth	Formula	No	No	No	No	Yes	Yes	No	No	No	No	No	2.5	4.3	0.85	141	2.04	219.3	1.7	8.4	20.8	257.6	20	9.44	21.7	40.8	54.2	18.9	2.04	0.73	0.62	0.84	77.8	27.9	197.4	3.11	34.5	90	5.94	12.6	3.44	0.86	31.6	112
Non-LF	Male	78.37	>37W	2500-4000g	Vaginal birth	Formula	No	No	No	No	No	Yes	No	No	No	No	Yes	2.31279	5.52878	0.990527	137.899	1.85507	730.1	99.6	110.3	39.8	598.3	21.1	24.27	42.4	60.9	68.5	25.2	3.63633	1.62454	2.0342	1.9525	354.139	57.7734	526.048	3.17479	10.718	149.553	9.67	9.5	7.14	0.2	35.7	121
Non-LF	Male	50.7	>37W	2500-4000g	Vaginal birth	Formula	No	No	No	No	No	Yes	No	No	No	No	No	2.77	5.5	0.92	138	2.05	659	96	182	97.6188	263	47	15.0455	143.583	144.6	60.6	20.8	6.44	0.941316	3.68131	1.68	97	67	679	2.21	23.4	135.4	17.92	12.4	12.58	0.55	37.7	135
Non-LF	Female	42.63	>37W	1500-2500g	Vaginal birth	Formula	Yes	No	No	No	No	No	No	No	No	No	No	2.12	5.2	1.02	131	1.83	239.2	35.8	39.7	18.2	100.9	46.2	7	14.3	64.4	56.9	18.2	3.06	1.15	1.43	0.8	165.1	15.7	317	2.08	22.7	143	8.26	10.5	4.88	0.02	28.9	103
Non-LF	Male	57.48	>37W	<1500g	Vaginal birth	Formula	No	No	No	No	No	Yes	Yes	No	No	No	Yes	1.94	4.8	1.03	141	1.49	624.7	526.9	347.6	36.7	116.9	15.1	7.77	37.9	51.8	51.7	19.1	2.98	0.42	1.5	1.77	87.5	58	587.2	2.47	21	133	13.41	10.4	9.26	0.19	23.2	83
Non-LF	Female	40.71	>37W	<1500g	Vaginal birth	Formula	No	No	No	No	No	No	No	No	No	No	No	2.32	5.1	0.99	137	1.75	297.6	33.7	54.8	18	67	64.1	14.4	8.5	82.1	50.5	13.9	4.22	1.72	1.93	0.49	141.5	33.4	271.5	3.39	28.4	126	7.9	10	5.58	0.26	31.2	121
Non-LF	Female	60.42	>37W	2500-4000g	Vaginal birth	Formula	No	No	No	No	No	No	No	No	No	No	Yes	2.33	5.7	1.11	139	2.16	651	99.6	297.2	84.5	264.5	36.1	8	60.7	120.6	50.5	16.5	4	0.53	2.37	2.45	105	93	401.3	1.49	25.7	137	13.18	10.7	9.24	0.46	32.7	114
Non-LF	Male	49.5	>37W	2500-4000g	Vaginal birth	Formula	No	No	No	No	No	No	No	No	No	No	No	2.32	5.9	1.1	136	2.18	352.3	18.6	42.1	30.2	66.7	22.2	9.96	65	52.4	55.2	16.8	2.48	0.88	1.18	0.68	138.1	35.8	378.8	2.96	24.1	138	9.49	10.7	5.92	0.38	29.5	106
Non-LF	Male	59.4	>37W	2500-4000g	Vaginal birth	Formula	No	No	No	No	No	Yes	No	No	No	No	Yes	2.37	5.4	1.02	138	1.88	449.9	83.4	58.2	19.3	525.6	6.5	18.2	65.7	21.8	59	21.9	4.31	1.23	2.18	1.78	89	27.3	286.5	2.89	24.3	89	8.49	9.9	4.83	0.54	29.8	103
Non-LF	Male	43.54	>37W	2500-4000g	Vaginal birth	Formula	No	Yes	No	No	No	No	No	No	No	No	No	2.38	5.3	1.08	135	1.84	290	24.6	30	22	61.5	51.6	10.25	6.1	73.6	59.9	18.6	3.36	1.59	1.33	0.23	104.8	30.4	250.6	2.52	25.4	106	4.55	9.6	2.1	0.26	34.5	119
Non-LF	Male	210.43	>37W	1500-2500g	Cesarean delivery	Formula	Yes	No	No	No	No	No	No	No	No	No	Yes	2.24	5.1	1.02	134	1.22	189.5	186.8	75	37.8	339.6	12.7	8.8	103.535	50.5	60.3	22.9	3.26	0.81	1.69	1.51	24	10.2	283.3	3.04	25.2	149	14.33	9.9	2.42	0.02	36.7	125
Non-LF	Male	32.44	>37W	2500-4000g	Vaginal birth	Breastfeeding	No	No	Yes	No	Yes	No	No	No	Yes	No	Yes	2.38	4.6	0.87	140	2.13	214.6	21.3	29	17.2	74.9	28.9	12.22	13.7	46.1	49.8	14.9	2.01	0.84	0.85	0.29	158.1	25.4	248.7	2.03	26.6	87	10.92	12.6	7.31	0.37	30.2	98
Non-LF	Male	30.92	>37W	1500-2500g	Vaginal birth	Mixture	No	No	No	No	No	Yes	No	No	No	Yes	Yes	2.23	5.4	0.9	135	1.71	276.4	245.8	102	93.6	209.7	33	12.94	72.6	126.6	61	20.5	4.65	0.99	2.91	1.14	109.1	26.8	615.3	4.71	19.2	144	13.21	8.7	7.18	0.43	29.3	103
Non-LF	Female	32.38	>37W	2500-4000g	Vaginal birth	Mixture	No	No	No	No	No	Yes	No	No	No	No	No	2.7	5.8	0.98	133	1.6	293.4	22.2	37.6	17.3	95.6	60	12.96	13.5	77.3	53.7	16.5	3.84	1.53	2.04	0.31	121.4	64.3	654.7	2.29	89.5	235	7.96	8.7	5.65	0.55	34	122
Non-LF	Male	43.4	>37W	2500-4000g	Vaginal birth	Formula	No	No	No	No	No	Yes	No	No	No	No	No	2.37	5.3	1.01	135	1.93	445.9	50	51.7	29.5	85.2	17.4	11.87	152.1	46.9	53.6	17.3	3.41	0.85	1.79	1.2	73.5	26.7	273.6	2.68	32.7	103	14.58	9.5	6.86	1.08	34.4	116
Non-LF	Male	38.66	>37W	2500-4000g	Vaginal birth	Mixture	Yes	No	No	No	No	No	No	No	No	No	No	2.55	5.2	0.91	137	2.21	205	27	41	21.5	191	292	12.4359	15	313.5	51.9	13.8	3.06	1.23023	1.19491	0.59	89	27	854	2.72	25.2	127.5	10.39	9.5	6.67	0.28	38.9	140
Non-LF	Female	105.43	28-32W	1500-2500g	Vaginal birth	Mixture	No	No	No	No	No	Yes	No	No	No	No	No	2.31	4.7	0.97	137	1.53	580.5	55.8	52.7	19.3	84.6	11.1	18.7	68.6	24.9	56.9	17.8	2.53	1.28	0.41	0.52	105.5	41.7	363.2	1.15	29.3	120	8.4	11.2	5.21	0.18	32.4	112
Non-LF	Male	46.4	>37W	1500-2500g	Vaginal birth	Mixture	No	No	No	No	Yes	No	No	No	No	No	No	2.51	5	0.98	134	2.04	452.4	19.1	30.6	21.5	93.7	56.4	11.09	17.3	77.9	52.2	16.9	3.4	1.48	1.34	0.96	76.1	23.6	257.7	1.81	65.9	143	7.14	9	4.12	0.57	25.3	94
Non-LF	Female	53.41	32-37W	2500-4000g	Vaginal birth	Mixture	No	No	No	No	No	No	No	No	No	No	Yes	2.43	5.1	1.07	137	2.01	362.4	8.2	15.5	17.3	158.8	13.9	10.44	37.8	31.2	52.9	14.9	2.94	1.37	0.93	0.74	114.3	19.1	223	2.24	27.1	71	7.07	12	5.45	0.18	32.7	112
Non-LF	Male	40.41	28-32W	1500-2500g	Cesarean delivery	Mixture	Yes	No	Yes	Yes	No	Yes	Yes	No	No	No	No	2.15	3.2	0.96	139	0.9	128	35	110	18.2	89	5.8	11.6	61.9341	16.1	24.7	12.9	1.50552	0.694282	0.0105794	0.77	415	183	1916	6.59	50	272.3	19.88	11.6	4.46	0.11	35.7	131
LF	Male	112.8	>37W	2500-4000g	Vaginal birth	Formula	No	No	No	No	No	Yes	No	No	No	No	Yes	2.55	3.8	0.8	140	1.03	304.3	52.7	70	54	207.5	27.9	13.58	119.7	81.9	67.9	27.4	3.15	1.07	1.5	0.84	175.9	30.8	299.4	2.14	26.9	91	9.97	10.5	7.89	0.24	33.3	111
LF	Male	41.81	>37W	2500-4000g	Vaginal birth	Formula	No	No	No	No	No	No	No	No	No	No	No	2.26	5.5	0.92	138	1.86	618.9	16.2	67.8	64.9	202.3	88	6.65	159.2	152.9	40.1	12.5	1.57981	0.482982	1.7	1.32	213	98	1441	2.4	21.6	164.9	17.34	12.4	10.12	0.09	31.8	109
Non-LF	Male	37.39	>37W	1500-2500g	Vaginal birth	Mixture	No	No	No	Yes	No	No	No	No	No	No	No	2.29	5.9	1.06	135	2.29	303	11.7	33.8	19	377.3	37.2	10.97	31.6	56.2	52.7	16.8	2.21	1.04	0.8	1.31	151.5	125.3	374.2	3.96	79.7	115	7.7	10.7	5.01	0.2	28.9	103
Non-LF	Male	45.48	>37W	2500-4000g	Vaginal birth	Mixture	No	No	Yes	Yes	No	Yes	No	No	No	No	No	2.1	4.5	0.9	136	1.7	265.8	4.3	21.7	27.8	142.2	33.8	6.42	22.7	61.6	47.3	11.1	2.01	0.96	0.58	0.31	151.4	25.7	213.5	1.09	33.8	30	7.55	10.5	4.46	0.51	35.5	131
Non-LF	Male	128.44	28-32W	<1500g	Cesarean delivery	Formula	No	Yes	No	No	No	Yes	Yes	No	No	No	No	1.55	3.4	0.94	140	1.07	752.4	125.5	79.8	80.8	102.7	25.5	11.25	13.8	106.3	51	15.2	2.71	0.6	1.42	0.69	352.2	23.9	576.5	3.95	30.3	176	4.4	9.6	2.21	0.17	26.6	86
Non-LF	Male	63.43	28-32W	1500-2500g	Vaginal birth	Mixture	No	No	No	No	No	No	No	No	No	No	No	2.31	4.8	0.96	136	1.88	596.1	17.3	50	19.3	89.8	135.4	5.6	28.6	150.3	44.4	10.9	1.96	1.17	0.51	0.14	141.3	36	214.1	1.1	31.6	82	7.93	9.9	5.85	0.29	23	82
Non-LF	Female	54.72	>37W	1500-2500g	Vaginal birth	Mixture	Yes	No	No	No	No	Yes	Yes	No	No	No	Yes	2.4	4.8	0.92	145	1.77	345	100	173	17	61	10.6	11.0024	15.8503	16.2	53.2	22.7	1.83	0.32825	0.552427	3.46	102	20	2150	2.53	29	256.6	17.63	10.5651	9.98888	0.102682	36.3468	117.211
LF	Male	77.61	>37W	2500-4000g	Vaginal birth	Mixture	Yes	No	No	No	No	Yes	No	Yes	No	No	No	2.23	5.2	0.84	138	1.33	213.8	483.7	133.7	41	518.4	17.6	6.86	76.6	58.6	44.4	14.2	3.52	0.54	1.62	1.05	115.2	158.7	939.9	2.15	85.1	268	59.3	9.67366	16.6	2.37	26.4	86
Non-LF	Male	65.44	32-37W	2500-4000g	Vaginal birth	Mixture	No	No	No	No	No	Yes	No	No	No	No	Yes	2.16	4.9	0.87	136	1.69	673.2	72.8	133.2	83	345.4	24.8	9.99	87.9	107.8	49.9	16.2	3.92	0.57	1.92	1.82	334.1	49.6	456.9	2.92	60.5	121	8.36	10.8	5.34	0.27	29.8	99
Non-LF	Female	144.67	28-32W	1500-2500g	Vaginal birth	Mixture	No	No	No	No	Yes	Yes	No	No	No	No	Yes	1.84	5.2	0.54	137	1.24	445.1	44.4	64.7	18.2	60.7	9.1	8.95	7.7	20.5	61.2	23.5	3.41	1.09	1.55	1.56	76	25.4	268.9	2.82	40.2	199	6.41	9.3	3.21	0.31	30.7	111
Non-LF	Female	345.65	>37W	2500-4000g	Vaginal birth	Mixture	Yes	Yes	No	No	No	No	No	Yes	Yes	No	No	1.72	4.2	0.4	154	0.67	114.5	12.1	83.1	27.8	89.6	8.9	11.96	19.9	36.7	52.9	22.8	1.62	0.46	0.51	1.53	23.9	11.5	698.6	28.15	70.4	671	9.14	12.19	5.32	0.01	23.7	82
Non-LF	Male	45.41	>37W	2500-4000g	Vaginal birth	Mixture	No	No	No	No	No	No	No	No	No	No	No	2.48	7.1	1.06	135	2.09	580.1	75.8	71.8	97	130.1	33.5	10.01	71.2	130.5	53.3	20.2	4.59	0.94	2.84	0.87	182.7	176.8	665.7	2.09	121.4	183	8.91	12.5	3.41	0.44	33.4	110
Non-LF	Male	54.72	32-37W	2500-4000g	Vaginal birth	Mixture	No	No	No	No	No	No	No	No	No	No	Yes	2.51	6.6	1.15	133	1.66	485.9	280.5	243	75.9	101	34.2	12.5	69.2	110.1	62.8	23.7	3.38	0.77	2	1.61	86.1	28.3	292.1	3.52	40.2	183	14.63	10.9	9.82	0.61	31	80
Non-LF	Female	50.38	>37W	2500-4000g	Vaginal birth	Mixture	No	No	No	No	No	Yes	No	No	No	No	Yes	2.45	6.8	1.05	134	2.17	302.8	20.4	55.6	30.9	496.8	52.1	7.85	18.4	83	51.5	15.1	2.79	1.2	0.86	0.31	115.8	69.2	464.8	2.92	82.4	128	17.28	11.4	12.55	0.44	31.9	110
Non-LF	Male	62.48	>37W	2500-4000g	Vaginal birth	Formula	No	No	No	No	No	Yes	No	No	No	No	No	2.73	5.3	0.93	135	1.93	314.7	37.3	49.2	18.7	64.6	60.7	13.2	3.8	79.4	53.5	15.3	3.65	2.01	1.17	0.17	98.8	33.1	228.9	2.52	27.6	102	5.96	9.5	3.84	0.26	31.3	108
Non-LF	Male	40.84	32-37W	2500-4000g	Cesarean delivery	Mixture	No	No	No	No	No	No	No	No	No	No	No	2.46	5.8	0.88	132	2	288.3	21.3	35.1	18.7	50.6	37.5	5.43	9.5	56.2	49.2	14	2.64	1.49	0.13	0.53	106.7	60.5	286.9	2.89	59.3	318	5.83	9.3	0.84	0.01	34.9	128
Non-LF	Male	62.4	>37W	2500-4000g	Vaginal birth	Formula	No	No	No	No	No	Yes	No	No	No	No	Yes	2.34	4.5	1.02	135	1.52	727.2	106.2	139.1	62.6	205.2	22.8	13.59	128.3	85.4	53.6	16.2	4.12	0.95	2.5	0.54	56.6	23.3	223.6	1.91	25.2	72	12.01	10.8	8.85	0.28	30.6	106
Non-LF	Male	41.67	>37W	2500-4000g	Cesarean delivery	Mixture	No	Yes	No	No	Yes	Yes	No	Yes	Yes	No	No	2.53	4	0.69	135	1.37	130	23	35	17	194	11.9	16.664	73.3834	18.5	73.4	31	2.84	1.20602	1.63324	0.84	20	12	948	7.6	53.5	193.6	20.44	8.8	3.49	0.06	30.1	106
Non-LF	Female	52.39	>37W	2500-4000g	Vaginal birth	Mixture	No	No	No	No	No	Yes	No	No	No	No	No	2.36	5.9	0.91	134	2.02	559.2	85.9	103.4	30.6	94.4	17.2	10.75	94.1	47.8	59.3	21.9	3.72	0.98	1.94	1.9	69.9	53.7	362.3	3.5	61.5	190	16.33	12.1	11.16	0.36	35.2	120
Non-LF	Male	72.85	>37W	2500-4000g	Vaginal birth	Formula	No	No	No	No	No	No	No	No	No	No	Yes	2.42	5.1	0.89	138	2.01	632.1	177.8	106.1	19.3	74.4	8.8	26.89	5.3	21.3	58.4	19.6	3.9	1.46	1.76	1.25	31.2	37	352.3	6.32	69.4	289	12.39	11.5	3.26	0.13	31.2	110
Non-LF	Female	62.36	32-37W	<1500g	Vaginal birth	Mixture	No	Yes	No	No	Yes	No	No	No	No	No	No	2.18	5.1	0.84	133	2.02	333	18.3	30.9	17.2	95.9	52.7	7.62	12.3	69.9	54.2	14	3.39	1.5	1.25	0.1	183	26.2	202.5	2.94	22.5	131	4.8	10.2	3.48	0.15	25.5	85
Non-LF	Female	50.37	>37W	2500-4000g	Vaginal birth	Mixture	No	No	No	No	No	No	No	No	No	No	Yes	2.44	5	1.01	133	1.74	276.1	38.8	58.2	17	89.7	6.2	17.32	17.7	12.4	65.9	30	3.45	0.64	2.01	1.35	90.8	16.2	319.2	2.82	25.2	167	6.61	10.3	5.66	0.29	22.1	80
Non-LF	Female	29.91	28-32W	2500-4000g	Cesarean delivery	Formula	No	No	No	Yes	No	No	No	No	No	No	No	2.26	5.4	1.11	140	1.4	286.4	17.9	65.6	49.6	195	24.2	6.1	44.6	73.8	51.7	14.8	2.49	0.49	1.22	0.54	65.3	23.6	175.7	2.14	37.2	53	15.62	10.3	10.03	1.07	25.8	86
Non-LF	Male	40.94	>37W	2500-4000g	Vaginal birth	Formula	No	No	No	No	No	No	No	No	No	No	No	2.46	4.5	0.87	137	1.59	219.8	57.7	88.7	18.2	645	4.5	13.68	122.7	11.7	52.5	18	3.92	1.26	1.9	1.12	71.7	21.7	234.1	2.9	54.6	84	12.34	9.4	5.03	0.56	32.7	111
Non-LF	Male	42.89	>37W	2500-4000g	Cesarean delivery	Formula	No	Yes	No	No	Yes	Yes	No	No	No	No	No	1.99	5.1	0.81	138	2.81	671.7	36	34.5	17.5	135.1	9.8	19.32	22.2	27.3	61.3	25.3	2.04	0.915951	0.982539	0.57	80.4	28.8	340.9	7.74	48.4	171	13.18	10	9.14	0.62	26.5	91
Non-LF	Male	54.44	28-32W	2500-4000g	Cesarean delivery	Mixture	No	No	No	No	No	Yes	No	No	No	No	No	2.32	5.2	0.97	134	1.75	536.3	12.5	25.9	18.2	199.6	7.2	9.42	41.1	18.6	49.6	14.4	2.85	1.37	0.7	0.36	339.1	33.2	288.8	1.79	32	79	7.2	11.5	5.02	0.24	29.4	89
Non-LF	Female	63.95	>37W	2500-4000g	Vaginal birth	Mixture	No	No	No	No	No	No	No	No	No	No	No	2.64	5.6	0.8	135	2.53	506	88	82	19.031	75	41.9	16.9737	65.2764	60.9	63.2	23.2	4.08	0.680695	2.07048	5.77	58	54	773	2.34	18	93.9	13.4	10.2	10.13	0.76	30.8	103
Non-LF	Female	51.41	>37W	<1500g	Vaginal birth	Mixture	No	No	No	No	No	No	No	No	No	No	Yes	2.48	6.1	0.95	138	2.03	426.6	49.2	73.9	40.4	87.7	17.6	13.44	92.1	58	62.8	23	3.2077	0.143557	2.16728	1.83085	75.4	24.3	242	3.1	29.6	166	13.52	11.9	8.64	0.57	29.2	88
Non-LF	Female	48.54	>37W	<1500g	Vaginal birth	Mixture	No	No	No	No	No	Yes	Yes	No	No	Yes	Yes	2.35	5.1	1.06	134	1.84	361.2	49.7	82.8	35.3	47.9	21.3	6.74	77	56.6	58.2	21.5	3.08	0.83	1.47	1.73	103	23.3	333.4	2.54	29.6	172	10.19	10	6.8	0.57	25.7	99
Non-LF	Male	38.95	28-32W	<1500g	Cesarean delivery	Formula	No	No	No	No	Yes	No	No	No	No	No	No	2.27	4.1	0.83	132	2.11	226	30	23	46.695	52	55.6	14.3014	10.7177	102.294	51.8	23.2	3.74643	1.18969	1.27766	0.57	269	87	744	1.68	32.9	95.3	13.23	10.4	3.27	0.05	37.7	126
Non-LF	Male	30.41	32-37W	<1500g	Cesarean delivery	Formula	No	No	No	No	No	Yes	No	No	No	No	No	2.12	3.9	0.87	137	1.68	172	19.4	26.7	18.2	49.4	24.2	12.14	18.2	33.5	49.6	13.4	2.29	0.85	0.84	0.93	59.8	40.1	217.5	0.66	37.2	161	12.12	12.5	8.75	0.55	28.6	102
Non-LF	Male	48.42	>37W	2500-4000g	Vaginal birth	Formula	No	No	No	No	No	No	No	No	No	No	No	2.53	4.9	0.84	136	2.2	292.7	21	27.4	17.3	90.5	49.1	11.42	39.4	66.4	53.3	16.2	3.64	1.61	1.39	1.24	102.6	20.6	233.4	2.98	60.8	142	9.36	9.6	6.1	0.28	30.5	108
LF	Female	47.6	>37W	2500-4000g	Vaginal birth	Formula	No	No	No	No	No	Yes	No	No	Yes	No	Yes	2.63	4.8	0.82	142	1.66	300.9	105.2	85.5	27.6	571.6	8.8	15.15	34	36.4	56.2	14.3	4.17	1.02	1.83	1.92	84.8	21.4	198.2	2.91	23.9	75	13.19	11.1	6.73	0.03	32	103
Non-LF	Female	64.4	>37W	1500-2500g	Vaginal birth	Breastfeeding	No	No	No	No	No	No	No	No	No	No	Yes	2.28	5.9	0.94	136	1.99	314.7	88.8	76.3	69.1	239.4	19.4	23.43	64.2	88.5	57.1	17.1	3.47	0.59	2.21	1.19	119.8	47.9	490	1.91	42.9	89	8.17	8.8	5.22	0.11	34.2	106
Non-LF	Female	40.45	>37W	2500-4000g	Cesarean delivery	Formula	No	No	No	No	No	No	No	No	No	No	No	2.72	5.4	1.04	132	2.84	433.7	14.8	52	19.3	99.7	162.2	10.7	20.4	177.6	59.5	22	3.52	1.8	0.94	3.85	139.3	82.7	466.1	1.48	134.2	304	4.29	10.9	2.99	0.02	26	91
Non-LF	Male	35.4	>37W	1500-2500g	Vaginal birth	Formula	No	No	No	No	No	Yes	No	No	No	No	No	2.57	5.4	0.98	139	2.11	327.4	11.1	32.5	19.3	119.5	52.2	8.81	17	71.5	53.5	17.1	3.81	1.97	1.18	0.68	98.1	22.4	272.7	1.47	48	101	12.51	10	7.02	0.58	42	142
Non-LF	Male	34.42	>37W	2500-4000g	Vaginal birth	Formula	No	No	Yes	No	No	Yes	No	No	Yes	No	No	2.57	3.6	0.8	135	1.38	223.1	43.3	48.1	17.3	84.9	37.6	16.55	6.1	54.9	53.7	14.7	4.31	1.71	1.85	1.09	71.4	35	283.3	3.93	37.7	255	7.47	8.9	4.87	0.45	34.5	131
Non-LF	Female	35.74	>37W	<1500g	Vaginal birth	Formula	No	No	No	No	No	Yes	No	No	No	No	Yes	2.40173	4.21887	0.77609	133.026	1.41798	260.8	99.2	117.7	63.8	276.5	12.4	7.22	93.2	76.2	52	17.3	4.95106	0.581442	2.28451	2.78034	1098.11	78.5604	439.163	3.4	6.86577	177.2	7.12	11.5	4.91	0.12	32.8	105
Non-LF	Male	46.77	32-37W	<1500g	Cesarean delivery	Formula	No	No	No	No	Yes	Yes	No	Yes	Yes	No	No	2.31	6	1.35	127	3.58	208	26	40	17	159	71	6.82346	29.9255	77.2	44.2	13	1.62	1.5903	0.428073	1.07	375	50	825	2.6	49	294.9	16.23	11.7	8.33	0.05	26.3	84
Non-LF	Male	44.47	>37W	<1500g	Vaginal birth	Formula	No	Yes	No	No	Yes	Yes	No	Yes	No	No	No	1.92	4.4	0.88	136	2.12	303.9	28.1	66	29.3	35.7	39.3	11.98	7.8	68.6	46.6	13.4	1.73	0.58	1.11	0.83	400.6	96.9	369.5	1.33	30.8	118	6.24	10.3	1.15	0.02	20.9	75
Non-LF	Male	73.41	>37W	2500-4000g	Vaginal birth	Formula	No	No	No	No	No	No	No	No	No	No	Yes	2.52	6.3	0.98	141	2.09	476.2	118.9	133	70.4	161.4	17.9	20.13	66.4	88.3	58	19.5	4.32	0.93	2.76	1.35	110.3	57.9	353.1	1.98	62	174	12.47	10.5	9.5	0.25	32.5	109
Non-LF	Male	85.45	>37W	2500-4000g	Vaginal birth	Formula	No	No	No	No	No	No	No	No	No	No	Yes	2.38	4.7	1.01	136	1.61	608	120.3	87.1	23.2	99.2	13.4	20.94	25.2	36.6	60.9	19.3	2.65	0.61	1.47	1.55	35.6	24.4	339.7	1.12	35.5	138	9.29	9.9	7.7	0.31	30.3	105
Non-LF	Female	61.41	>37W	2500-4000g	Vaginal birth	Formula	No	No	No	No	No	No	No	No	No	No	Yes	2.4	4.8	1.21	138	1.96	305.4	65.8	46.6	45.7	208.8	10.2	11.93	93.6	55.9	54.4	16.3	2.78	0.88	1.31	1	53.4	29.8	311.7	1.84	49.7	120	9.12	10.5	6.79	0.43	27	90
LF	Female	164.83	>37W	<1500g	Cesarean delivery	Formula	Yes	No	No	No	No	Yes	Yes	Yes	No	No	No	1.65	2.8	0.89	140	1.27	75.2	141.7	654.6	28.8	107.9	7.7	7.56	52	36.5	49	17.1	1.68	0.46	0.62	1.48	179.4	81.2	3372.4	6.82	35.2	277	4.45	9.19242	2.32	0.38	19.5	69
Non-LF	Male	31.27	28-32W	<1500g	Cesarean delivery	Formula	No	Yes	No	No	No	Yes	No	No	Yes	No	No	2.36	3.1	0.76	134	0.2	419	19	22	22.2888	158	9.7	6.12463	51.0689	32	45.9	20.7	1.89745	0.175834	1.40215	0.88	46	5	577	2.87	38.5	79.6	7.72	11.4	2.29	0.52	23.1	78
Non-LF	Male	30.77	32-37W	2500-4000g	Cesarean delivery	Formula	No	No	No	No	No	Yes	No	No	No	No	No	2.45	5	1.01	137	1.39	491.7	49.2	121.2	29.4	58.4	10.3	6.55	56.6	39.7	48.2	12.9	2.74	1.11	1	0.58	182.2	27.1	314.8	0.87	58.1	92	7.67	11.1	4.51	0.42	25.2	85
Non-LF	Male	40.54	>37W	<1500g	Vaginal birth	Formula	Yes	No	No	No	No	No	No	No	No	No	Yes	2.22	5.1	0.9	137	1.72	288.7	25.7	55.7	26.9	68.7	50	9.33	22.9	76.9	55.2	17.6	2.83	1.13	1.27	0.76	66.2	20.4	323.7	2.73	47	231	15.08	9.7	8.71	0.43	37.6	120
Non-LF	Male	41.4	>37W	1500-2500g	Cesarean delivery	Formula	No	No	No	No	No	Yes	No	No	No	No	No	2.48	4.7	0.95	140	1.95	303.4	19.3	35.6	22.9	117.4	21.9	11.42	68.9	44.8	51.5	13.7	2.61	1.18	0.91	0.49	200.8	48	239.6	2.46	30.8	60	8.54	11.7	5.56	0.4	26	82
Non-LF	Female	48.38	32-37W	2500-4000g	Vaginal birth	Formula	No	No	No	No	No	No	No	No	No	No	Yes	2.36	5.3	1.01	136	1.93	267.9	13.4	24	17	79.1	5.3	14.48	8.1	9.3	63.1	25.9	2.52	1.05	0.92	0.52	71.1	28.9	227.6	1.26	27.4	93	14.41	12	8.66	0.04	26.8	86
Non-LF	Male	40.51	>37W	2500-4000g	Vaginal birth	Formula	No	No	No	No	No	Yes	No	No	No	No	No	2.46	5.2	0.88	135	2.06	265	41.3	55.2	18.7	192.4	49.1	15.41	18.6	67.8	52.2	14.2	2.86	1.22	0.97	1.13	148	31.4	246.1	2.75	50	127	10.24	11.3	6.86	0.54	45.4	150
Non-LF	Male	55.48	28-32W	2500-4000g	Vaginal birth	Breastfeeding	No	Yes	No	No	No	Yes	No	No	No	No	No	2.23	6	1.08	139	1.85	204.6	6.5	22	31.3	189.1	29.2	15.39	41.8	60.5	52.9	15.1	4.31	1.63	1.77	0.51	87.8	20.5	263	2.88	29.6	84	8.02	12.2	5.39	0.18	28.9	99
Non-LF	Male	35.65	>37W	2500-4000g	Vaginal birth	Formula	No	No	No	No	No	No	No	No	No	No	No	2.6	6.1	1	137	2.22	424.9	20.2	41.2	21.8	172.7	50.4	9.39	12.8	72.2	49	13	3.69696	1.75475	1.35764	1.72404	244.4	43.2	468	1.98	57.3	146	5.87	9.7	3.85	0.21	30.8	106
Non-LF	Female	102.42	>37W	2500-4000g	Vaginal birth	Formula	No	No	No	No	Yes	Yes	No	No	No	No	Yes	2.88	5.5	0.95	138	1.88	322.8	36.3	105.1	25.2	249.5	7.2	13.68	118.4	32.4	57.4	17.3	5.25	1.29	2.61	1.35	101.8	67.2	376.3	1.79	56.1	133	7.21	10.1	4.97	0.3	34.6	114
Non-LF	Female	132.64	>37W	1500-2500g	Cesarean delivery	Formula	Yes	No	No	No	No	Yes	No	No	No	No	No	2.24	4.3	0.9	133	1.1	305	120	104	19.3046	966	3.5	18.3464	47.4489	22.8	54.5	22.6	4.87	1.84	2.04	0.36	36.6	25.8	265.4	2.23	22.2	173	14.4	10.3	7.16	0.31	34.5	117
LF	Male	62.41	>37W	2500-4000g	Vaginal birth	Formula	No	No	No	No	No	No	No	No	No	No	No	2.09	6.1	0.91	136	1.87	907.7	28.2	69.8	31.7	284.3	95.5	4.2	120.9	127.2	39.7	12.8	3.01	1.21	1.13	0.3	121.1	76.2	431.2	1.9	73.3	145	12.47	8.79981	7.34	0.68	29.6	105
Non-LF	Male	54.36	>37W	<1500g	Cesarean delivery	Formula	No	Yes	No	No	No	No	No	No	No	No	No	2.22	4.4	0.91	136	1.52	469.9	38.6	69.8	18.2	316	4.1	14.6	10.2	12.4	58.5	19	2.85	0.79	1.52	0.74	61.4	19	186.8	6.98	22.7	282	9.76	10.7	4.76	0.24	34.9	108
Non-LF	Female	35.39	>37W	2500-4000g	Vaginal birth	Formula	No	No	No	No	No	Yes	Yes	No	No	No	Yes	2.35	5.2	0.79	135	1.67	242	43	71.1	54.5	422.4	13.6	21.06	69.9	68.1	66.4	33.9	4.17	0.6	1.83	2.51	57.9	42	581.6	1.34	37.4	99	12.51	11.6	6.26	0.01	27.4	90
Non-LF	Female	97.38	>37W	2500-4000g	Vaginal birth	Formula	No	No	No	No	No	Yes	No	No	No	No	Yes	2.38	5.1	0.94	137	1.78	147.7	89.6	138.8	27.5	1830.7	9.3	20.67	128.1	36.8	56.5	20.2	4.88	0.69	2.17	1.31	569.9	54.9	359.1	1.17	17.4	91.8	16.8	8.7	9.41	0.07	32.8	107
LF	Male	59.57	>37W	<1500g	Vaginal birth	Formula	Yes	No	No	No	No	Yes	No	No	No	Yes	No	2.42	5.7	1.02	131	1.46	461.1	36.8	42.7	19.3	55.7	17.8	8.27	4.2	37.1	56.6	18.5	2.84	0.83	1.23	1.7	382.8	33.5	503.9	5.76	21.7	366	31.52	9.3	10.59	0.02	13.1	47
Non-LF	Male	35.41	>37W	2500-4000g	Cesarean delivery	Formula	Yes	No	No	No	No	No	No	No	No	No	No	2.48	5.5	0.91	137	2.43	267.8	19	34.8	19.3	81.4	112.4	11.8	18.7	125.8	54.4	17	3.96	1.96	1.2	1.34	108	43.6	335	1.93	63.2	113	11	11.4	7.51	0.37	39.5	136
Non-LF	Female	29.12	>37W	1500-2500g	Vaginal birth	Formula	No	Yes	No	Yes	No	Yes	No	Yes	No	No	No	2.44	4.6	0.81	137	1.48	189.2	11.9	20.6	17	50.5	5.5	11.61	26.3	10.4	63.6	30.1	3.02	0.55	1.57	1.89	87.5	32.5	323.1	4.99	32	109	7.37	9	4.47	0.56	34.3	111
Non-LF	Male	48.5	28-32W	2500-4000g	Vaginal birth	Formula	No	Yes	No	No	Yes	Yes	Yes	No	No	No	Yes	2.26	5	0.93	138	1.66	162.9	9.9	29.2	26.8	333.3	31	8.36	7.3	57.8	50.4	17.7	2.56	0.83	1.21	0.44	327.9	34.3	332.9	2.27	28.1	88	12.32	10.3	9.72	0.02	26.6	95
Non-LF	Male	153.67	>37W	1500-2500g	Vaginal birth	Breastfeeding	No	No	No	No	No	Yes	Yes	No	No	No	Yes	2.36	5.4	0.87	140	2.09	675	84	141	46.2071	90	31.4	9.20629	156.092	77.6	56.7	22.1	3.47	0.180087	2.4898	2.13	79	53	1000	2.12	16.4	155	16.75	10.5	10.55	0.81	31.4	109
Non-LF	Male	90.57	>37W	2500-4000g	Vaginal birth	Formula	No	No	No	No	No	Yes	No	No	No	No	No	2.8	5.6	0.93	138	2.26	710.3	722.5	770	120.8	207.8	56.3	12.52	94.9	177.1	77.3	27.3	7.23	1.21	4.69	1.91	114.9	59.1	596.4	3.35	88.8	231	14.52	9.7	7.33	0.29	39.7	134
Non-LF	Female	52.55	>37W	<1500g	Vaginal birth	Formula	No	No	No	No	No	Yes	No	No	No	No	Yes	2.32	4.5	0.88	136	1.74	269.9	137.8	119.3	93.3	101.5	22.4	9.9	75.5	115.7	50.4	15.4	2.93	0.77	1.5	0.99	74.7	27.8	275.5	2.02	30.1	55	19.43	10	8.56	0.13	37.8	123
Non-LF	Male	39.66	>37W	1500-2500g	Cesarean delivery	Formula	No	No	No	No	No	Yes	Yes	No	No	No	Yes	2.38	6.3	0.92	133	2.01	613.3	215.2	554.8	144.1	82.9	61.8	6.05	98	205.9	54.7	16.1	4.6	0.82	2.14	1.61	159.9	99.6	612.9	2.42	73.8	181	7.54	11.2	4.4	0.56	34.3	121
Non-LF	Male	47.44	>37W	2500-4000g	Vaginal birth	Formula	No	No	No	No	No	Yes	No	No	No	No	Yes	2.36	5.5	0.97	132	2	405.9	75.8	83.7	59.7	81.6	18.8	13.46	72.4	78.5	56.3	17.7	2.32	0.81	1.23	0.63	166.1	68.3	344.6	1.1	35.2	125	11.49	7.5	6.5	0.03	21.4	96
Non-LF	Male	41.43	>37W	2500-4000g	Cesarean delivery	Formula	No	No	No	No	No	No	No	No	No	No	No	2.3	5.3	1	137	1.98	248	19.8	37.9	43	116.9	21.8	11.12	18.5	64.8	48.7	12.8	3.38	1.66	1.08	0.23	88	30	360.6	0.97	42.4	93	10.58	10.7	7.12	0.37	29.9	97
Non-LF	Male	29.51	>37W	2500-4000g	Vaginal birth	Formula	Yes	No	No	No	No	Yes	No	No	No	No	No	2.26	5.3	0.91	140	1.57	138.5	16.1	23.7	25.7	146.2	13.2	6.96	14.1	38.9	52	21.9	3.61	1.4	1.3	0.91	29.8	15.3	245.2	2.65	30.3	190	7.81	10.8	3.63	0.09	30.1	107
Non-LF	Female	50.64	>37W	1500-2500g	Vaginal birth	Formula	No	No	No	No	No	Yes	No	Yes	No	No	No	2.3	5.4	0.81	137	1.97	281.5	32.8	45.7	17.4	111.2	46.8	13.44	3.4	64.2	51	13.7	3.63	1.23	1.73	0.63	95.4	20.6	260	2.21	32	144	5.4	9.5	3.54	0.29	30.6	105
Non-LF	Female	44.44	>37W	2500-4000g	Vaginal birth	Formula	No	No	No	No	No	Yes	No	No	No	No	No	2.31	5.9	0.93	136	2.14	346.4	40.6	53.5	45.9	79	18.5	11.13	52.7	64.4	51.3	13.8	3.98	0.97	2.28	1.28	56	34.8	352.3	2.27	68.2	107	11.66	11.6	7.43	0.9	36.7	126
Non-LF	Female	70.41	32-37W	>4000g	Vaginal birth	Formula	No	No	No	No	No	Yes	No	Yes	No	No	Yes	2.3	4.8	0.89	133	1.42	278.6	238.3	199	29.9	583.2	14.9	20.99	10.1	44.8	58.8	23.6	5.45	1.08	3.14	2.5	132.8	40.4	361.7	2.96	42.3	158	8.78	10.8	4.68	0.14	37.5	128
Non-LF	Male	74.4	>37W	<1500g	Cesarean delivery	Formula	No	No	No	No	No	Yes	No	No	No	No	Yes	2.59	5.6	1.04	137	1.88	566.6	23.6	71.1	31.2	167.2	10.3	19.34	113.9	41.5	59.4	16.5	4.11	0.67	2.24	1.95	185.2	36.7	435.3	3.36	32.2	134	9.62	11.8	6.99	0.24	35.1	119
Non-LF	Male	38.57	28-32W	1500-2500g	Vaginal birth	Formula	No	No	Yes	Yes	No	Yes	Yes	No	No	No	No	2.19	5	0.91	138	0.87	350	41	78	18.8823	435	12.4	7.42679	42.4412	31.3	48.5	23.3	1.84	0.291742	1.38159	0.96	93	25	1129	4.47	30.2	192.4	9.12	10	3.65	0.04	26.1	89
Non-LF	Male	39.42	>37W	2500-4000g	Vaginal birth	Formula	No	No	No	No	No	Yes	No	No	No	No	No	1.5	6.7	0.98	137	2.89	705.2	163.7	180.8	109.8	46.4	49.7	9.86	74.2	159.5	48.8	12.8	3.12	0.58	1.79	1.07	473.5	47.3	622.9	1.99	60.2	89	7.4	9.7	4.3	0.26	26.1	90
Non-LF	Male	47.86	32-37W	2500-4000g	Vaginal birth	Formula	No	No	No	Yes	No	Yes	No	Yes	No	No	No	1.54	3.8	0.61	138	1.12	222.3	191.6	339.2	67.6	365.4	11.6	4.87	12.2	79.2	36.8	12.3	1.47	0.49	0.23	0.21	96.6	23.2	357.3	2.97	35.7	109	12.18	10.8196	2.07	0.07	43.9	154
Non-LF	Male	52.64	>37W	2500-4000g	Vaginal birth	Formula	No	No	No	Yes	No	No	No	No	No	No	No	2.19	5.5	0.95	138	1.23	100.9	9.4	29.2	24.3	224.1	21.8	6.31	15.6	46.1	63.6	28.8	2.7	0.63	0.82	1.99	92.7	38.2	546.8	4.36	95.8	216	19.77	9.1	6.29	1.36	32.4	105
Non-LF	Female	64.44	32-37W	2500-4000g	Cesarean delivery	Formula	Yes	Yes	No	No	No	No	No	No	No	No	No	2.37	4.7	0.95	140	1.36	185.3	21.6	32.8	17	176.7	3.8	12	20	10	55.8	19.7	2.79	1.03	0.86	1.11	31.4	13.5	149.9	3.85	26.1	108	7.68	10.2	4.55	0.25	25.7	81
Non-LF	Male	45.03	>37W	2500-4000g	Vaginal birth	Formula	Yes	No	No	No	No	No	No	No	No	No	No	2.32	6.8	0.97	142	1.95	275	26	34	17.7	455	47.6	12.6694	72	65.3	59.7	20.2	3.44	1.08	1.57	1.36	192	27	172	4.43	183.6	355	16.49	10	9.18	0.03	32.4	114
Non-LF	Female	33.47	>37W	<1500g	Cesarean delivery	Formula	No	No	No	No	No	No	No	No	No	No	No	2.53	6.1	0.91	142	2.25	299	28.7	45.1	18.2	113.5	10.6	7.93	100.3	28.8	53.2	15.3	4.29	1.61	1.75	1.35	92.7	38.2	226.6	3.33	49.2	104	12.29	10.7	6.94	0.37	34	115
Non-LF	Female	32.51	>37W	1500-2500g	Cesarean delivery	Formula	No	Yes	No	No	Yes	Yes	No	No	No	No	No	2.23	4.7	0.81	126	1.25	475	39.9	78.5	19.9	88.3	40.1	11.1	5	60	59.5	17.8	2.55	0.87	1.06	0.77	266.6	65.2	592.6	3.16	23.8	226	7.94	11	4.16	0.02	27.5	93
Non-LF	Female	29.65	>37W	1500-2500g	Cesarean delivery	Formula	No	No	No	No	No	No	No	No	No	No	No	2.37	5.6	0.94	137	1.8	327.8	38.1	47.6	19.8	152.5	50.5	11.55	33.5	70.3	53.9	15.4	3.5	1.35	1.39	0.71	46.9	29.5	266	5.19	35	102	12.7068	9.89038	5.14807	1.21907	32.9104	107.317
Non-LF	Male	65.11	>37W	1500-2500g	Vaginal birth	Formula	No	No	No	No	No	No	No	No	No	No	Yes	2.28	6.3	0.91	138	1.72	512.4	130.1	99.4	49.1	148.8	11.3	12.87	42.9	60.4	58.5	23	4.14487	0.598432	2.80049	1.39699	190	31.9099	135.211	2.17	26	159.1	15.45	10.6	8.49	1.63	29.8	98
Non-LF	Female	83.41	>37W	<1500g	Vaginal birth	Formula	No	No	No	No	No	Yes	No	No	Yes	No	Yes	2.32	4.4	0.86	136	1.71	151	729.4	357.7	65.8	240.128	15.8	20.51	100.8	81.6	51.3	18.5	5.41	1.22	2.22	1.28	50.2	21.4	303.1	3.98	42.1	110	10.95	9.7	6.47	0.13	34	115
Non-LF	Female	34.36	32-37W	<1500g	Vaginal birth	Formula	No	Yes	No	No	No	Yes	No	No	No	No	No	2.47	5.1	1.08	138	2.15	386.8	15.6	26.3	20.3	60.1	42.8	11.61	3.9	63.1	55.1	16.4	3.39	1.42	1.2	0.73	84.7	20.7	226.6	3.3	40	171	5.79	10.4	3.38	0.05	31.6	106
Non-LF	Male	30.55	32-37W	>4000g	Vaginal birth	Formula	No	Yes	No	No	No	No	No	No	No	No	No	2	5.1	1.04	123	1.32	172.4	45	56.3	17.8	52.3	34.3	10.58	3.5	52.1	52.7	15	2.33	1.05	0.58	1.21	171.7	114.5	556.6	3.59	36	178	18.26	10.5	5.18	0.07	36.2	122
Non-LF	Male	54.49	28-32W	<1500g	Cesarean delivery	Formula	Yes	Yes	No	No	No	Yes	No	No	No	No	No	1.92	4.8	0.97	137	1.98	335.8	20.9	33.1	29	135.3	23.4	7.64	4.2	52.4	44.7	10.3	1.95	1.09	0.3	0.18	179.8	30.3	234.2	2.27	22.6	110	7	11.3	3.64	0.25	29.6	87
Non-LF	Female	45.56	>37W	2500-4000g	Vaginal birth	Formula	No	Yes	No	No	No	Yes	No	No	Yes	No	No	2.48	5.2	1.11	136	1.87	302.1	14.2	25	23.4	59.3	53.8	15.56	8.7	77.2	59.7	17	2.72	1.52	0.58	0.36	121.6	19.6	291.6	3.51	32.9	190	11.1	11.6	5.87	0.03	28.8	95
Non-LF	Female	96.47	>37W	<1500g	Vaginal birth	Formula	No	No	No	No	No	Yes	No	No	No	No	No	2.39	9	1.53	111	3.85	995.4	198.4	243.6	39.9	1172.2	15.7	28.91	3.3	55.6	84.2	33.8	6.36	1.36	3.55	2.53	111.2	55.2	397.4	17.1	102.1	769	23.63	9.7	14.08	0.1	38.6	149
Non-LF	Male	47.45	28-32W	<1500g	Vaginal birth	Formula	Yes	Yes	No	No	No	No	No	No	No	No	Yes	2.61	6.1	0.98	135	1.63	314	13.8	60.6	19.3	107.8	15.6	10.55	5.2	30.4	52.9	17.8	3.67	1.8	0.83	0.54	165.4	57	637.3	1.31	131.3	187	12.01	10.9	7.47	0.76	25.4	83
Non-LF	Male	49.56	32-37W	1500-2500g	Cesarean delivery	Formula	No	No	No	No	No	No	No	No	No	No	Yes	2.49	4.9	0.99	135	1.71	252.8	19.2	36.9	20.9	121.6	30.4	11.24	12.1	51.3	54	15.7	2.95	1.55	0.64	0.98	173.7	29.7	322.4	2.93	46.6	104	5.12	9.4	2.62	0.1	37.3	118
Non-LF	Male	141.43	28-32W	2500-4000g	Cesarean delivery	Formula	No	No	No	No	No	Yes	No	No	No	No	Yes	2.72	5.5	0.97	139	1.7	605.1	291.3	200.7	29.8	540	12.9	14.62	22.4	42.7	64.2	21.2	4.85	1.06	2.94	1.47	61.9	40.3	334.9	3.76	41.8	138	9.26	10.1	4.48	0.01	32	106
Non-LF	Male	37.41	28-32W	2500-4000g	Cesarean delivery	Formula	No	No	No	No	No	Yes	No	No	No	No	No	2.26	5.5	1.01	137	1.86	348.5	9.5	26.2	20.7	142.5	29.7	15.04	4	50.4	47	11.8	2.7	1.17	0.93	0.3	162.9	18	222.5	3.96	37	92	8.77	11.5	3.79	0.01	23.9	80
Non-LF	Female	138.42	>37W	1500-2500g	Vaginal birth	Formula	Yes	No	No	No	No	Yes	Yes	Yes	No	No	Yes	2.6	5.2	0.73	131	0.6	110.9	264.6	132.3	92.4	1860	39	14.6	34.9	131.4	76.7	35.8	7.59	1.02	4.09	2.56	73.9	91	315.7	5.54	22	74	6.3	9.5	3.24	0.58	42.8	156
Non-LF	Male	61.39	32-37W	2500-4000g	Vaginal birth	Formula	Yes	No	No	No	No	No	No	No	No	No	Yes	2.21	5.7	1.04	138	1.99	191.3	18.9	24.3	17	51.3	2.9	12.46	5.4	5.4	55.7	21.1	2.02	0.67	1.05	0.48	119.8	29.2	315.3	3.62	33.4	239	19.5	9.4	6.25	0.27	26.3	82
Non-LF	Male	166.43	>37W	1500-2500g	Cesarean delivery	Formula	Yes	No	No	No	No	Yes	No	No	No	No	Yes	2.51	5.4	0.87	137	1.72	234.4	49.7	31.4	17	18.3	2.4	10.99	4.7	3.5	59.3	18.7	3.38	0.99	1.93	0.87	92.4	26.4	232	2.38	21	105	8.19	8.4	4.46	0.03	31	100
Non-LF	Male	50.44	>37W	1500-2500g	Cesarean delivery	Formula	No	No	No	No	No	Yes	No	No	No	No	No	2.48	5.5	0.98	142	2	215.7	27.5	52.3	21.3	134.6	50.3	10.43	4.5	71.6	55.7	15.4	3.11	1.35	1.09	0.72	81.6	29.9	293.6	2.81	39.3	191	8.16	9.9	5.83	0.38	24	85
Non-LF	Female	63.58	>37W	2500-4000g	Vaginal birth	Formula	No	No	No	No	No	Yes	No	No	No	No	Yes	2.35	4.7	0.84	141	1.7	267.9	186.9	72.7	29	154.2	9.2	11.88	26.4	38.2	51.5	16.8	2.69289	1.26848	1.40766	1.74208	119.3	44.1	400.6	2.9	12	76	7.83	9.3	4.21	0.52	33.3	100
Non-LF	Male	73.44	>37W	2500-4000g	Vaginal birth	Formula	No	No	No	No	No	Yes	No	No	No	No	No	2.58	4.6	0.83	136	1.96	464.9	218.8	165.5	123.9	810.513	38.2	13.51	42.2	162.1	54.5	17.2	11.42	1.52	3.86	2.26	49.1	21.5	252.5	4.32	28.1	121	12.78	10.3	4.11	0.09	39.5	128
Non-LF	Female	61.47	>37W	2500-4000g	Vaginal birth	Formula	Yes	No	No	No	No	No	No	Yes	No	No	No	2.01	3.2	1.19	132	1.31	100.3	70	94.6	23.8	112.1	7.2	5.16	30.2	31	67.7	37	2.42	0.18	1.62	1.17	190.2	14.1	361.4	9.35	32.3	130	8.33	9.4	2.79	0.08	21.6	73
Non-LF	Female	56.66	28-32W	1500-2500g	Vaginal birth	Mixture	No	Yes	No	No	Yes	No	No	No	No	Yes	Yes	2.38	5.1	0.94	134	1.95	270.7	23.5	55.4	19.3	125.7	6.2	11.12	8.4	19.5	59.3	19.4	3.32	1.02	1.52	1.66	62.1	21.4	246.7	1.96	55.6	115	8.3	11	6.78	0.09	29.4	90
Non-LF	Male	52.42	>37W	2500-4000g	Vaginal birth	Formula	No	No	No	No	No	No	No	No	No	No	Yes	2.64	5.5	1	138	2.09	375.9	111.9	95.7	67	77.7	22.3	14.26	24.5	89.3	62.8	21.3	3.67	0.61	2.44	1.48	82.7	55.2	258.1	2.71	46.6	99	14.58	10.6	10.57	1	26	87
Non-LF	Male	32.39	32-37W	>4000g	Cesarean delivery	Formula	No	No	No	No	No	No	No	No	No	No	No	2.71	5.3	0.85	140	2.32	390.5	67.5	69.7	78.8	533.1	20.2	11.02	25.6	99	47	12.7	4.14	0.7	2.16	0.62	93.6	21.4	261	1.32	36.6	85	11.57	10.2	6.28	0.81	28.1	104
Non-LF	Female	40.59	>37W	<1500g	Vaginal birth	Formula	Yes	No	No	No	No	No	No	No	No	No	No	2.18	5.8	0.97	133	1.58	148.2	23.8	28.7	23.3	127	27.3	3.38	34.2	50.6	53.2	18.4	2.79	1.32	0.92	0.72	15.8	13.1	236.8	1.8	28.2	155	17.96	10.6	5.3	0.06	35.5	110
Non-LF	Male	66.41	>37W	1500-2500g	Vaginal birth	Formula	No	No	No	No	No	No	No	No	No	No	Yes	2.76	6	1.03	140	2.24	488.5	57.2	149.3	61.4	244.4	31.9	12.07	58.2	93.3	57.4	16.4	3.92	1.48	1.87	0.54	113.2	35.6	320.7	3.22	41.3	78	9.57	10.8	4.9	0.59	31.2	103
Non-LF	Female	59.56	>37W	<1500g	Vaginal birth	Formula	No	No	Yes	No	No	Yes	No	No	No	Yes	Yes	2.28	5.1	1.04	128	1.44	324.4	33.4	55.4	34.5	44.4	12.4	8.58	6.7	46.9	52	17	2.15	0.72	1	0.67	373.2	40.4	317.1	3.09	46.1	216	13.57	9.2	6.89	0.01	31	97
Non-LF	Female	61.41	>37W	2500-4000g	Vaginal birth	Formula	No	No	No	No	No	Yes	No	No	No	No	Yes	2.61	5.5	0.95	138	2.02	509.3	81.3	69.5	19.3	103.1	9.6	10.41	16.2	25.2	60.5	22.7	3.91	0.8	2.51	2.35	68.1	39.2	417.9	1.18	72.2	166	15.32	11.9	12.75	0.5	29.1	94
Non-LF	Male	33.71	>37W	>4000g	Vaginal birth	Formula	No	No	No	No	No	No	Yes	No	No	No	No	2.36	5.4	0.86	138	2.41	339.2	35.8	46	23.1	70.8	14	13.91	11.1	37.1	49.2	13.5	2.96	1.51711	1.25033	0.61	66	18	613	2.52	19.2	115.6	8.62	10.9	5.35	0.25	30.7	99
Non-LF	Male	75.75	28-32W	<1500g	Vaginal birth	Formula	No	No	No	No	No	Yes	No	No	No	No	Yes	2.1	4.9	0.99	135	1.16	580	59	73	44.8712	302	20.2	5.09658	18.7188	65.1	53.3	16.1	2.9	1.53	0.83	0.23	75.7	19	266.5	3.15	26.7	110	8.93	10.2	5.52	0.37	31.5	100
Non-LF	Male	49.67	>37W	1500-2500g	Vaginal birth	Formula	No	No	Yes	No	No	Yes	No	No	No	No	No	2.61	6.9	0.87	138	1.67	256.4	19.1	34.4	19.6	65.6	64.4	20.44	1.5	84	64.4	19.8	4.11	1.4	2.3	0.8	156.3	19.4	295.7	4.45	41.8	183	10.7	8.5	5.45	0.02	29.6	112
Non-LF	Male	33.15	>37W	1500-2500g	Vaginal birth	Formula	No	No	Yes	No	No	Yes	No	No	No	No	No	2.61	3	1.04	137	1.95	245.1	11.8	31.4	18.2	38.8	55.2	9.74	3.7	73.4	57.7	19.9	3.56	1.32	1.57	1.38	96.7	18.7	314.1	6.79	82.3	273	9	10.1	2.42	0.1	48.9	164
Non-LF	Male	47.42	>37W	2500-4000g	Vaginal birth	Formula	No	No	No	No	No	Yes	No	No	No	No	Yes	2.56	5.7	1.01	144	1.97	355	57	177.5	25.0938	290	4.5	10.1959	50	29.6	65.1	23.4	3.8	1.11	1.81	2.93	100.4	31.6	400.8	1.39	71.4	147	20.82	10.7	13.18	1.1	37.5	121
Non-LF	Male	35.45	>37W	<1500g	Cesarean delivery	Formula	No	Yes	No	No	No	No	No	No	Yes	No	No	2.51	5.1	0.93	139	1.99	432.5	14.4	34	19.2	52.5	56.2	12.05	3.1	75.4	55.6	18.5	2.87	1.09	1.28	1.89	55.2	16	286.7	3.27	79.8	214	11.33	10.4	5.49	0.01	39.4	133
Non-LF	Male	72.58	32-37W	2500-4000g	Vaginal birth	Formula	Yes	Yes	No	No	No	Yes	No	No	No	No	No	1.85	3.5	0.79	137	0.77	490.5	42.1	79	43.1	425.5	24	11.22	19	67.1	49.9	17.6	3.51	1.32	1.73	0.53	101.9	24.3	331.8	2.07	24.1	128	7.58	9.7	6.5	0.15	30.8	97
Non-LF	Male	41.39	>37W	2500-4000g	Vaginal birth	Formula	No	No	No	No	No	Yes	No	No	No	No	Yes	2.24	5.2	1	134	1.93	299	63	89	58.6405	84	17.2	15.762	50	75.8	49.4	14.9	3.66	0.83	2.43	0.75	128.4	37.6	284.9	2.17	36.8	72	11.02	9.96347	7.7	0.67	36.8033	122
Non-LF	Male	57.42	>37W	2500-4000g	Cesarean delivery	Formula	No	No	No	No	No	Yes	Yes	No	No	No	Yes	2.34	5.1	0.88	133	2.04	213.1	55.7	101.4	61.3	113.9	20.2	11.17	37.8	81.5	52.2	15	3.74	0.51	2.05	2.19	83	54.8	317.1	1	52.2	121	7.83	10.7	4.93	0.34	28.1	99
Non-LF	Male	41.02	>37W	2500-4000g	Cesarean delivery	Formula	No	No	No	No	No	Yes	No	No	No	No	No	2.54	4.4	0.88	133	1.22	230.6	180.8	279.8	85.7	187.7	28.9	10.99	28.4	114.6	62.3	23.8	4.71	0.65	2.85	2.42	55.8	20.5	384	3.9	31.7	116	7.39	9.5	4.37	0.43	36.4	124
Non-LF	Female	52.59	>37W	2500-4000g	Vaginal birth	Formula	No	No	No	No	No	No	No	No	No	No	No	2.5	4.9	0.84	136	1.29	173.9	161.3	257.7	107.2	211.4	48.5	8.53	40.9	155.7	59.1	23.6	6.65	0.9	3.66	3.1	986.2	39.9	368.4	3.49	25.4	109	19.3	9.2	9.76	1.48	31	105
Non-LF	Female	44.44	>37W	1500-2500g	Cesarean delivery	Formula	No	No	No	No	No	No	No	No	No	No	No	2.56	4.4	1.09	137	1.67	723.1	76.6	107.9	18.7	107.8	12.2	13.35	8.8	30.9	57.4	18.9	3.13	1.24	1.4	1.26	100	27.1	332.5	3.01	32.9	166	10	9.9	7.24	0.01	33.1	108
Non-LF	Female	67.69	>37W	<1500g	Cesarean delivery	Formula	No	No	No	No	No	No	No	No	No	No	Yes	2.48	5.6	0.9	137	1.94	419	47	54	41.8824	219	5	12.9835	87.4941	46.9	52	17.7	3.74	0.75226	2.06092	1.47	123	52	819	1.78	13.5	88.9	12.59	9.2	9.16	0.92	30.2	100
Non-LF	Male	31.57	>37W	1500-2500g	Cesarean delivery	Formula	No	No	No	No	No	Yes	No	No	No	No	No	2.73	4.9	0.98	138	2.13	367.4	22.9	51.1	20.7	67.3	63.9	14.67	15.3	84.6	57.1	19	3	1.3	1.39	1.39	151	35	333.5	2.91	72	174	7.03	11.6	4.48	0.36	30.5	110
Non-LF	Male	49.51	>37W	2500-4000g	Vaginal birth	Formula	No	No	No	No	No	Yes	No	No	No	Yes	Yes	2.08	4.5	0.91	128	1.06	498.6	27.2	39.8	58.1	131.8	29	9.89	33	87.1	49.7	12.9	2.05	0.73	1.14	0.35	89.4	23.4	327.7	2.38	22.8	71	7.34	9.7	3.26	0.04	14.5	52
Non-LF	Male	39.01	32-37W	2500-4000g	Cesarean delivery	Formula	Yes	No	Yes	No	No	Yes	No	No	No	No	No	2.49	6.3	1.01	136	2.68	437.5	65.3	85	54.4	338.7	23.8	12.26	47	78.2	57.5	18.6	4.07	0.736611	2.25469	1.42	129	34	976	1.52	18	92.6	7.29	10.3	2.49	0.01	30.6	96
Non-LF	Male	94.63	>37W	2500-4000g	Vaginal birth	Formula	Yes	No	No	No	No	Yes	Yes	No	No	No	Yes	2.53	5.7	0.92	134	1.71	367.8	93	113.1	20.6	523	5.6	6.03	20	26.2	63	30.6	2.81	0.68	1.75	0.86	51.2	59.3	884.2	2.31	129.2	341	8.12	10.4	2.9	0.01	30.9	100
Non-LF	Female	32.52	>37W	<1500g	Vaginal birth	Formula	No	No	No	No	No	Yes	No	No	No	No	No	2.06056	4.51326	0.974069	139.695	1.73373	384	11.6	25.2	68.9	122.7	21.5	12.95	56.9	90.4	52.6	16	2.93735	0.93018	1.87605	1.64903	457.522	67.4232	750.284	3.13525	34.8	6.18952	7.64	9.9	4.33	1.02	36.4	123
Non-LF	Male	59.41	>37W	2500-4000g	Vaginal birth	Formula	No	No	No	No	No	Yes	No	No	No	No	Yes	1.94	4.8	1.05	137	1.39	436	62	74.8	21.1	430.5	6.1	12.54	66.8	27.2	69.7	30.8	3.38	1.08	1.89	1.24	225.8	20.2	290.5	3.73	38.5	177	7.78	10.2	4.76	0.02	25.4	86
Non-LF	Male	69.45	>37W	2500-4000g	Vaginal birth	Formula	No	No	No	No	No	Yes	No	No	No	No	Yes	2.07904	4.04998	0.867372	137.416	1.56066	424.3	86.2	73.4	19.3	171.6	5.5	9.66	29	19.4	57.9	18.2	3.5083	0.318951	1.72872	0.477484	1093.12	210.82	747.466	5.98204	41.1073	350.03	9.32	10.5	3.69	0.21	33.8	106
Non-LF	Male	49.46	>37W	2500-4000g	Vaginal birth	Formula	No	No	No	No	No	Yes	No	No	No	No	No	2.64	5.1	1	135	1.97	347	18.3	40.8	21.1	57.1	56.2	11.27	6.1	77.3	64.4	24.7	3.2	1.2	1.47	2.46	74.1	16.8	260.8	1.34	94.6	161	10.52	10	4.17	0.06	35.6	122
Non-LF	Male	30.67	>37W	2500-4000g	Vaginal birth	Formula	No	Yes	No	No	No	Yes	No	No	No	No	Yes	2.45	4.9	0.96	137	2.02	376	37.6	61.6	24.3	240.1	11.4	7.84	15.6	35.7	58.5	24.5	2.75	0.77	1.36	1.94	51.7	25	364.3	2.76	49.9	259	11.17	10.7	6.87	0.33	37.7	131
Non-LF	Male	63.13	>37W	1500-2500g	Vaginal birth	Formula	No	No	No	No	No	Yes	No	No	No	No	Yes	2.51704	6.20039	0.922759	139.231	2.11162	600.2	78	78.9	69	294.1	12.2	11.35	33.2	81.2	61.3	22.3	3.69337	0.402601	1.78593	1.58101	153.782	105.342	677.054	3.46888	60.8194	233.759	13.82	9.9	8.55	0.22	30.1	94
Non-LF	Male	41.44	>37W	<1500g	Vaginal birth	Breastfeeding	Yes	No	No	No	No	No	No	No	No	No	No	2.59	5.8	1.15	139	2.32	572.8	40.6	81.2	31.8	74	15.2	9.09	92.7	47	61.1	19.3	2.82	0.97	1.62	0.89	192.6	31.1	393.7	2.98	66.9	128	12.41	10	8.67	0.33	39.2	130
Non-LF	Male	239.59	>37W	<1500g	Vaginal birth	Formula	Yes	No	No	No	No	Yes	Yes	No	No	No	No	2.1	4.3	0.65	135	1.15	424.5	329.6	537.3	19.3	1194.4	3.3	12.14	12.7	17	69.2	38.5	4.47	1.11	2.54	1.34	81.5	16.9	504.7	3.15	33.7	114	10.87	11.1	2.32	0.05	23.3	81
Non-LF	Male	68.38	>37W	<1500g	Vaginal birth	Formula	No	No	No	No	No	Yes	No	No	No	No	Yes	1.59	5.7	0.94	134	2.52	620.8	246.8	181.6	24.9	66.3	5.7	12.44	40.6	30.6	61.4	22.2	2.95	1	1.53	1.39	277.1	89.6	677.5	1.47	124.7	214	9.63	10.2	7.04	0.43	37.2	123
Non-LF	Male	62.54	28-32W	<1500g	Vaginal birth	Formula	No	No	No	No	No	No	No	No	No	No	Yes	2.41	4.1	0.89	138	1.94	292.3	56.6	81.1	35.3	96	5.7	10.46	8.7	41	53	20.8	2.51	0.89	1.27	0.67	206	27	263.7	3.55	20.4	88	6.06	10.6	3.56	0.28	25.3	84
Non-LF	Female	45.47	>37W	<1500g	Vaginal birth	Formula	Yes	No	No	No	No	Yes	No	No	No	No	No	2.08	3.4	1	138	1.72	231.2	30.4	75.6	17	151.8	3.7	5.86	4.3	7.7	44.4	14.3	2.6	0.97	1.36	1.17	53.3	18.2	326.2	0.94	52.6	150	5.03	9.9	1.35	0.13	24	82
Non-LF	Male	36.84	>37W	2500-4000g	Vaginal birth	Formula	No	Yes	No	No	No	Yes	No	No	No	No	No	2.31	5.3	0.94	137	1.96	331.2	15.2	20.6	18.2	159.5	16.7	11.17	8.5	26.3	46.8	11.5	2.79	1.35	1.13	0.89	84.7	24	253.7	3.45	46.7	119	11.25	10.1	1.92	0.01	27.8	84
Non-LF	Male	51.85	28-32W	<1500g	Vaginal birth	Formula	No	No	No	No	No	No	No	No	No	No	No	2.07	3.8	1.02	134	1.59	773	104	147	84.8106	166	33.8	8.25793	109.676	118.6	46.3	17.5	3.92	0.885048	1.59389	1.82	79	25	850	4.27	28.5	176.9	4.24	13.6	2.35	0.08	27.1	96
Non-LF	Male	67.52	>37W	2500-4000g	Cesarean delivery	Breastfeeding	No	No	No	No	No	No	No	No	Yes	No	Yes	2.4	4.4	0.96	135	1.82	272.5	72	147.8	122.3	698.9	26.1	10.99	84	148.4	60.6	25.8	5.53	0.84	2.47	3.39	32.1	28.9	215.3	2.83	52	144	8.08	9.5	2.8	0.04	37.8	124
Non-LF	Male	57.41	>37W	>4000g	Vaginal birth	Formula	No	No	No	No	No	No	No	No	No	No	Yes	2.64	6	1.06	140	2.3	663.4	53.7	73.3	66.3	94.1	14	14.06	67.4	80.3	58	15.4	3.82	0.83	2.66	1.74	123.1	41.5	298.1	3.16	55.5	104	9.44	11.3	5.34	0.5	30.5	103
LF	Male	49.7	>37W	2500-4000g	Vaginal birth	Formula	No	No	No	No	No	No	No	No	No	No	No	2.51	5.5	1.02	139	1.86	1094	816	61	92.6	109	191.7	8.13131	174	284.3	48.6	11.7	6.67	0.67	3.23066	1.48	67	8	264	2.8	18	101	11.36	11	4.24	0.54	30	102
Non-LF	Female	41.44	>37W	<1500g	Vaginal birth	Formula	Yes	No	No	No	No	Yes	Yes	No	No	No	No	2.28	5.6	1.08	138	2.07	428.3	81.3	184.1	138.6	1190.4	62.8	9.93	57.9	201.4	52	15.1	4.49	0.92	2.94	1.25	64.9	22.6	344.5	2.2	49.9	87	6.72	10.1	2.83	0.27	37.4	127
Non-LF	Female	54.42	>37W	2500-4000g	Vaginal birth	Formula	No	No	No	No	No	Yes	No	No	No	No	Yes	2.66	6.1	1.1	138	2.33	463	147.4	120.5	19.9	73.6	6.2	19.45	17.2	26.1	62.4	20.5	3.32	1.32	1.73	1.58	143.7	46.8	458.6	3.06	112.2	217	8.17	11.4	4.3	0.28	27.7	93
Non-LF	Male	37.65	>37W	2500-4000g	Vaginal birth	Formula	Yes	No	Yes	No	No	No	No	No	No	Yes	Yes	2.35	4.6	1.07	132	1.71	386	49.8	57.5	24.7	283.5	11.5	17.25	91.6	36.2	58.9	16.7	4.02	0.98	2.4	2.54	26.7	21.3	292.5	3.65	49.6	152	10.89	8.7	7.04	0.08	24.8	105
Non-LF	Male	31.42	>37W	<1500g	Vaginal birth	Formula	No	No	No	No	No	Yes	No	No	No	No	No	2.47	5	0.92	135	1.88	274.1	19.8	33.6	26.1	78	48.1	10.39	9.6	74.2	52.4	13.9	3.29	1.32	1.88	0.78	99.2	22.5	251.6	1.09	41.1	196	8.97	10.8	5.71	0.44	46.9	158
Non-LF	Male	44.7	>37W	<1500g	Vaginal birth	Formula	No	No	No	No	No	No	No	No	No	No	No	2.44	5.1	0.93	137	1.64	286.5	110.6	104.2	21	169.7	12.1	15.78	34.4	33.1	54.2	15.7	3.92	0.645413	1.89877	2.16	80	33	1492	3.99	11.1	121.1	7.22	9.5	3.78	0.3	36	119
Non-LF	Female	34.52	32-37W	2500-4000g	Cesarean delivery	Formula	No	No	No	No	Yes	No	No	No	No	No	No	2.11	5.2	0.9	135	1.71	72.3	12.7	33.2	20.1	179.6	28.9	4.37	21.4	49	57.4	20.8	3.03	1.38	1.43	0.37	45.4	19.3	378.9	2.43	27.8	88	7.64	7.3	3.94	0.85	24	109
Non-LF	Male	38.45	32-37W	2500-4000g	Vaginal birth	Formula	No	No	No	No	No	No	No	No	No	No	Yes	2.3	4.4	1.01	138	2.02	560	39	72	49.0101	354	22.6	17.0594	47.8488	71.6	62.5	19.2	4.41	0.710694	2.66063	1.2	48	23	794	3.21	31.8	127.4	7.31	11.6	4.75	0.19	30.5	101
Non-LF	Female	59.38	>37W	<1500g	Vaginal birth	Formula	No	No	No	No	No	Yes	No	No	No	No	Yes	2.54	5.5	1.04	136	2.06	270.5	91.2	264.7	40.8	142.7	11.3	22.08	86.7	52.1	61.3	20	5.1	0.86	3.41	2.59	99.8	53.5	370.6	3.45	48	157	14.88	9.9	9.64	0.26	35.3	116
LF	Female	48.5	>37W	2500-4000g	Vaginal birth	Formula	No	No	No	No	No	Yes	Yes	No	No	No	No	2.79	2.6	0.85	136	1.85	508.2	16.3	121.9	33.1	196.8	12.4	4.47	38.1	45.5	58	23.3	3.46	1.19	0.45	8.29	35	19.6	3863	2.69	176.8	550	20.3127	8.53847	6.79418	0.897633	28.2511	100.267
LF	Male	58.45	32-37W	<1500g	Cesarean delivery	Formula	Yes	Yes	No	No	No	No	No	No	No	No	Yes	1.95	7.6	1.34	125	3.24	294	41.9	353.2	28.1	262.8	6.4	4.66	37	34.5	39.9	6.1	1.15	0.44	0.47	0.25	587	66.6	875.696	4.76	31	92	21.91	10.8	14.8	0.21	18.4	53
Non-LF	Female	61.44	>37W	2500-4000g	Vaginal birth	Formula	No	No	No	No	No	Yes	No	No	No	No	Yes	2.34	4.7	0.93	136	1.87	268.9	103.6	101	52.3	157.5	15.2	10.37	74.8	67.5	66.9	25.3	4.33	0.77	2.57	2.45	46.8	17.2	257.7	3.3	46.4	162	10.5	9.1	5.36	0.04	29.1	90
Non-LF	Male	108.49	>37W	2500-4000g	Cesarean delivery	Formula	No	No	No	No	No	Yes	No	No	No	No	Yes	2.41	5.9	0.94	136	2.41	647.1	28.7	92.1	37.3	226.6	20.9	8.81	120.3	58.2	47.8	11.6	3.39	0.58	1.97	3.09	146.4	115.7	379.3	1.59	66.1	171	15.74	9.7	11.36	0.57	31.3	105
Non-LF	Male	269.4	>37W	2500-4000g	Vaginal birth	Formula	No	No	No	No	No	Yes	No	No	No	No	Yes	2.34	4.6	1.06	140	1.86	254.1	65.4	156.9	50.3	105	29.7	5.83	133.5	80	66.7	24.7	3.92	0.68	2.79	1.55	122.6	110.4	735.9	3.15	31.5	101	17.49	11	9.65	0.31	31	100
Non-LF	Male	160.42	>37W	2500-4000g	Cesarean delivery	Formula	No	No	No	No	No	Yes	No	No	No	No	Yes	2.42	4.8	0.94	140	1.86	192.1	74.3	59.4	20.1	390.8	3.1	29.29	53.6	15.1	51.5	12	3.74	0.77	1.22	1.43	39.6	40.1	255.6	2.48	27.5	243	20.05	8.7	8.63	0.08	29.4	92
LF	Female	61.55	>37W	2500-4000g	Cesarean delivery	Formula	No	No	No	No	No	Yes	No	No	No	No	Yes	2.23	4.6	0.88	142	1.14	196	106.9	122.6	58.4	250.8	23	9.8	58.2	81.4	50.6	10.8	3.76	1.03	2.62	1.6	62.8	15.5	349.8	1.29	38.5	235	9.94	11.2	5.04	0.81	35.3	121
Non-LF	Male	100	>37W	<1500g	Vaginal birth	Formula	No	Yes	No	No	Yes	Yes	No	Yes	Yes	No	Yes	2.36	5.2	1.21	141	3.69	177	43	150	19.3	62	3.9	4.47384	13.6864	17.2	55.1	16.8	1.85	0.691154	0.86509	0.89	116	39	1355	1.6	47	483.4	20.43	10	14.44	0.07	28.6	91
Non-LF	Male	30.66	>37W	2500-4000g	Vaginal birth	Formula	Yes	No	No	Yes	No	Yes	No	No	No	No	No	2.27	4.4	0.77	132	1.39	176.5	17	27.9	17	219.3	3.5	13.37	14	9.8	57.7	21	4.88	0.97	2.52	1.68	77.4	15.9	204.7	3.7	23	136	21.69	8.5	2.94	0.37	33	105
Non-LF	Male	70.84	>37W	2500-4000g	Vaginal birth	Formula	No	No	No	No	No	Yes	No	No	No	No	No	2.83	4.7	1.09	134	1.78	224.8	113.1	184.5	81	655.684	20.4	11.85	80.2	101.4	72.6	24.8	6.39	1.27	1.67	4.27	41.9	13.2	258.7	3.13	39.5	114	14.34	10.4	7.5	0.04	26	91
Non-LF	Male	34.66	>37W	2500-4000g	Vaginal birth	Breastfeeding	No	No	No	No	No	No	No	No	No	No	Yes	2.39	5.1	1.03	134	2.34	254.5	19.7	39.5	17.8	263.3	210.8	11.39	8.7	228.6	55.6	9.4	3.34	1.66	2.06	0.4	132.2	27	317.8	1.37	39.8	142	9.55	11.1	7.04	0.45	33.1	110
Non-LF	Male	50.44	>37W	2500-4000g	Vaginal birth	Formula	No	No	No	No	No	No	No	No	No	No	Yes	2.4	5.3	1.02	138	2.08	465.7	89.5	63	23.7	151.8	7	15	37.8	30.7	56.3	12	5.21	0.92	4.04	1.8	34.8	21.9	295.5	2.34	36.1	137	10.98	9.9	6.51	0.84	32.2	103
Non-LF	Male	64.44	>37W	2500-4000g	Cesarean delivery	Formula	No	Yes	No	No	No	No	No	No	No	No	No	2.41	5.2	1.06	136	2.29	323.2	12.8	21	22.8	125.6	51.7	11.67	23	74.5	54.9	11	3.36	1.74	1.86	0.72	174.8	31.1	327.2	4.48	44.3	112	7.57	10.9	4.75	0.39	38.5	131
Non-LF	Male	58.4	32-37W	1500-2500g	Cesarean delivery	Formula	No	Yes	No	No	No	Yes	No	No	No	No	Yes	2.4	4.9	1.02	137	2	237.2	37	61.8	20.9	125	54.4	9.15	16.2	75.3	54.6	11.4	3.74	2.46	1.46	0.87	75.3	25.3	253	2.84	45.1	126	4.96	9.5	2.74	0.32	30	96
LF	Female	49.49	>37W	2500-4000g	Vaginal birth	Formula	No	No	No	No	No	Yes	No	No	No	No	Yes	2.25	5.3	0.97	142	2.01	777.911	23.7	46.3	63.2	137.6	143.1	4.99	108.5	206.3	43.6	7.4	2.67	0.78	1.76	0.41	122.5	40.9	367.3	3.04	42.2	200	6.49	12.6	3.61	0.38	32.7	105
Non-LF	Male	37.88	32-37W	<1500g	Cesarean delivery	Formula	No	No	No	No	No	No	No	No	No	No	No	2.44	5.6	1.09	136	1.8	248	156.5	216.3	18.2	171.5	107.6	15.6	14.1	119.4	61.4	14.6	3.23	2.01	0.95	1.22	6437	177.4	685	6.12	57.9	326	8.33	11.1	6.48	0.12	27.6	97
Non-LF	Female	149.72	>37W	2500-4000g	Vaginal birth	Formula	Yes	No	No	Yes	No	Yes	Yes	No	No	No	No	2.54	5.2	1	134	1.39	363.333	80.7	79.1	32.3	205	9.6	4.6	40	41.9	60.9	27.4	3.46	1.16634	0.218588	1.93	41	53	934	3.07	25.6	191.8	39.75	13.1	10.66	16.49	30.6	99
Non-LF	Male	79.42	>37W	1500-2500g	Cesarean delivery	Breastfeeding	No	No	No	No	No	No	No	No	No	No	Yes	2.47	4.8	1.36	137	1.95	527.3	62.1	78	66.6	97.6311	21.2	10.7	97.8	87.8	56	11.5	3.62	1.06	1.95	0.99	169.2	39.4	295.6	1.4	47.1	176	7.75	12	5.41	0.41	33.2	110
Non-LF	Male	85.64	>37W	1500-2500g	Vaginal birth	Formula	No	No	No	No	No	Yes	Yes	Yes	Yes	No	Yes	2.29	5.2	1.14	129	2.51	196	460	178	31.4723	238	28.4	5.93225	93.8497	12.8	50	20.9	2.24	1.03651	1.7	1.81	78	44	1737	3.35	41.5	228.6	4.19	12.2	2.84	0.38	31.7	109
Non-LF	Male	32.53	>37W	2500-4000g	Vaginal birth	Formula	Yes	No	No	No	No	No	No	No	No	Yes	No	2.09	5	0.94	136	1.7	547	12.8	17.9	22.6	90.3	16.1	10.47	14.9	38.7	51.7	12.9	3.42	2	1.27	0.96	264.7	32	420.6	2.76	35.5	119	9.84	10	6.29	0.23	25.8	83
Non-LF	Female	65.42	32-37W	2500-4000g	Vaginal birth	Formula	No	No	No	No	No	No	No	No	No	No	No	2.62	5.5	1.03	137	2.33	234.4	41.4	48.4	19.8	195	61.8	14.54	13.1	81.6	56.7	9.4	4.57	2.1	2.34	1.3	216.4	27.6	311.3	1.6	69.2	183	7.83	10.7	5.48	0.46	31	107
Non-LF	Female	29.86	>37W	1500-2500g	Vaginal birth	Formula	No	No	No	No	No	Yes	No	No	No	No	No	2.44	5.4	1.01	140	2.06	251.8	18.5	20.3	18.8	108.6	31.4	9.59	17	50.2	55	12.7	2.76	1.32	1.46	0.4	62.3	25.7	323.2	2	46.5	193	5.78	10.5	3.98	0.01	32.2	113
Non-LF	Female	41.5	>37W	<1500g	Vaginal birth	Formula	No	No	No	No	No	No	No	No	No	No	Yes	2.6	5.7	1.27	136	2.09	421.7	106.9	55.3	17.6	51.3	57	15	10.2	74.6	51.4	11.1	5.58	2.65	2.87	0.54	396.3	473.2	858.8	1.12	46.8	145	16.24	10.1	11.96	1.23	34.6	108
Non-LF	Female	56.43	>37W	<1500g	Vaginal birth	Formula	No	No	No	No	No	Yes	No	No	No	No	Yes	2.57	5.7	0.99	137	2.08	659.7	226.7	234.4	23.9	184.3	14.6	12.22	58.3	38.5	60.8	15.1	2.66	0.87	1.88	0.9	74.9	24.3	305.3	3.57	34.1	148	7.63	10.6	4.58	0.37	31.3	104
Non-LF	Female	49.47	32-37W	2500-4000g	Vaginal birth	Formula	No	No	No	No	No	Yes	No	No	Yes	No	No	2.07	5.9	0.99	139	1.97	230.1	81.2	41.1	55.8	373.9	12.8	14.82	47.7	68.6	53.1	11.5	3.82	1.71	2.07	0.82	77.2	14.5	397.6	4.55	42.8	105	15.54	10.4	6.95	0.22	26.8	83
Non-LF	Female	64.7	>37W	<1500g	Vaginal birth	Formula	No	No	No	No	No	No	No	No	No	No	No	2.47	5.5	0.9	134	1.5	556.8	113.2	57.3	20.7	676	4.9	13.29	34.1	25.6	60.3	15.7	4.59	1.19	3.33	2.46	214.9	22.9	333	2.49	30.6	90	13.51	9.1	8.91	0.27	24.8	82
Non-LF	Female	70.45	>37W	<1500g	Cesarean delivery	Formula	No	No	No	No	No	No	No	No	Yes	No	No	2.65	5.2	0.93	139	1.85	298	64.2	71.4	38.3	496.2	9.4	12.78	62	47.7	49.3	12.3	4.34	1.15	2.72	0.74	73	93	312.6	2.94	25	130	11.71	9.7	5.4	0.3	37.9	123
Non-LF	Male	79.45	32-37W	>4000g	Vaginal birth	Formula	No	No	Yes	No	No	Yes	Yes	No	No	No	Yes	2.23	4.3	1.2	136	1.17	276.3	239	189.2	81.4	139	16.9	17.1	17.9	98.3	62.1	32.6	4.14	0.68	3.62	1.48	45.2	47.7	308.4	1.45	50	174	23.1	11.6303	7.96	0.03	26.5	83
LF	Female	51.42	>37W	2500-4000g	Vaginal birth	Formula	No	No	No	No	No	Yes	No	No	No	No	No	2.2	4.2	0.91	146	2.01	309	565	1525.6	45.5	63	38.6	14.45	33.3	84.1	60.1	14.8	2.7	0.98	1.37	0.53	6336.2	797.1	4255.8	11.66	63	598	18.83	11.3	0.8	0.01	40.5	125
LF	Male	30.36	>37W	2500-4000g	Cesarean delivery	Formula	Yes	No	Yes	Yes	No	No	No	No	No	No	No	2.16	4.2	0.66	132	1.54	299.9	36.2	20.9	21.4	53.6	53.3	5.74	2.9	74.7	42.1	12.2	1.77	1.27	0.21	0.28	33.4	22.6	204.6	7.1	32.2	233	12.32	9.7	5.46	0.57	44.7	142
Non-LF	Male	43.56	32-37W	2500-4000g	Vaginal birth	Formula	No	No	No	No	Yes	No	No	No	Yes	No	No	2.43	4.5	0.86	138	1.56	214.8	49.5	33.3	17	88.1	4.8	18.44	14.2	10.6	61.8	18.6	2.66	1.35	0.74	1.72	52.2	37.2	398.1	3.77	30.6	165	8.77	10.2	2.78	0.25	28.3	86
Non-LF	Male	44.45	32-37W	2500-4000g	Cesarean delivery	Formula	No	No	No	No	No	Yes	No	No	No	No	No	2.16	5.3	0.93	136	2.26	450.4	47.6	111.8	68.1	437.9	20.6	11.95	60	88.7	47.6	13.4	5.05	1.44	3.17	0.69	161.5	36.4	276.3	2.66	27.4	113	10.48	11.6	4.74	1.06	36.6	113
Non-LF	Female	29.01	32-37W	2500-4000g	Vaginal birth	Formula	No	No	No	No	Yes	No	No	No	No	No	No	2.12	4.9	0.92	133	2.07	276.3	20.7	38.9	19.3	73.9	65.4	10.18	3.1	84.7	44.4	10.7	2.28	1.59	0.02	0.18	114.8	37.5	359.1	1.59	48.2	246	4.35	10.1	0.58	0.01	28.2	101
Non-LF	Male	67.74	>37W	1500-2500g	Cesarean delivery	Formula	No	No	No	No	No	Yes	No	No	No	No	No	2.68	7.6	1.21	136	2.38	226.5	38.9	46.9	18.2	222.5	3.8	28.02	9.3	10.9	65.3	21.9	4.51	1.58	3.04	1.77	79.2	54.1	424.3	5.64	73	200	14.96	9.5	5.86	0.39	33.5	103
Non-LF	Male	76.44	>37W	2500-4000g	Vaginal birth	Formula	No	No	No	No	No	No	No	No	No	No	No	2.2	5.6	0.77	136	2.04	436.6	81.7	96	36.6	80.5	8	13.2	87.7	44.6	54.8	16.8	2.86	0.87	1.37	0.82	137	28.9	287.5	2.56	27.4	78	13.21	10.3	7.29	0.65	30.7	97
Non-LF	Male	70.39	>37W	2500-4000g	Vaginal birth	Formula	No	No	No	No	No	Yes	No	No	No	No	Yes	2.18	5.4	0.74	142	1.96	564.1	50.8	151.9	96.2	419.2	35.3	5.15	116.8	131.5	47.5	15.8	4.56	1.04	2.42	0.82	113.1	82.1	376.9	2.35	27.9	113	8.82	12.2	5.14	0.18	28.7	97
Non-LF	Male	54.66	>37W	2500-4000g	Cesarean delivery	Formula	No	No	No	No	No	Yes	Yes	No	No	No	Yes	2	5.7	0.99	136	1.82	236.4	93.1	85.8	99.8	416.8	23.9	12.25	68.9	123.7	63.6	26.9	3.05	0.626746	1.92783	2.3	62	43	1335	2.4	26.3	96.6	24.92	10.2	13.94	0.2	34.3	101
Non-LF	Male	56.61	>37W	>4000g	Vaginal birth	Formula	No	No	No	No	No	Yes	No	No	No	No	Yes	2.44	4.8	0.87	142	1.6	259.7	278.9	156	108.9	92.9	25.6	16.87	30.8	134.5	58.6	16.1	3.17	0.7	2.43	1.14	166	53.3	425.6	3.02	73.8	181	12.18	10.9	9.26	0.34	25	82
Non-LF	Male	35.65	28-32W	2500-4000g	Vaginal birth	Formula	No	No	No	No	No	No	No	No	No	No	Yes	2.31	4.5	0.82	138	1.76	480.1	98	144.6	77.3	58	20.5	9.34	38.8	97.8	46.7	10.8	4.32	1.08	2.98	0.77	34.9	28.4	298.8	2.68	44.9	89	8.63	12.2	5.6	0.24	27.4	92
Non-LF	Male	48.93	>37W	<1500g	Vaginal birth	Formula	Yes	Yes	No	No	Yes	Yes	Yes	No	No	No	No	2.22	5.1	0.87	135	1.45	253.7	71.2	62.8	19.3	251	10.6	12.68	16.8	26.4	70.6	32.9	3.19	0.93	1.78	1.66	29	39	294.1	3.42	24.4	180	6.09	10.9486	3.91	0.02	34.9	109
Non-LF	Male	56.54	>37W	<1500g	Cesarean delivery	Formula	No	No	No	No	No	Yes	No	No	No	No	No	2.4	5.5	0.83	139	1.9	369.9	39.6	49.1	18.2	69.3	7.6	12.66	71.6	18.8	57.6	18.1	4.39	1.02	3.28	1.76	174.4	69.1	361.3	1.91	51.9	139	8.74	12.2	6.22	0.28	35	103
Non-LF	Male	79.41	>37W	1500-2500g	Vaginal birth	Formula	No	No	No	No	No	Yes	No	No	No	No	Yes	2.48	5.8	0.89	135	1.8	383.1	175.2	286.2	71.5	209.6	14.7	27	79.4	86.2	61.8	17.5	4.78	1.03	3.91	1.51	139.5	49.8	567	2.42	84.6	252	14.8	10.9	9.06	0.36	38.1	127
Non-LF	Male	129.4	32-37W	2500-4000g	Cesarean delivery	Formula	No	No	No	No	No	Yes	No	No	No	No	No	2.58	4	0.82	134	1.23	377.4	62.4	64.6	18.7	503.5	5.7	24.21	14.3	24.4	57.5	19.2	3.94	2.91	0.95	0.52	172.7	20.8	210.3	3.72	33.9	132	8.06	9.3	4.77	0.0685497	27.9	110
Non-LF	Female	80.79	32-37W	>4000g	Vaginal birth	Formula	No	No	No	No	No	No	No	No	No	No	Yes	1.98	4.6	0.78	139	1.68	776.4	37.7	32.7	18.2	73.9	3	16.5	12.2	13.2	62	19.9	4.31	0.9	3.23	2.12	137.8	32.9	336.6	2.11	45.7	212	11.15	10.2	7.48	0.35	37.9	118
Non-LF	Female	44.59	28-32W	1500-2500g	Vaginal birth	Formula	No	No	No	No	No	Yes	No	No	No	No	No	2.53	3.7	0.89	137	1.49	673.9	6.1	20.9	26.8	53	57	6.72	19.5	83.8	37.9	8.3	2.92	1.61	1.34	2.28	126.7	25.1	249.1	0.73	129.9	201	4.9	10.1	2.41	0.2	33.3	108
Non-LF	Male	71.42	>37W	<1500g	Vaginal birth	Formula	No	No	No	No	No	No	No	No	No	No	Yes	2.73	5.1	0.94	136	1.83	776.6	52	61.9	26.9	375.774	8.4	27.85	71	35.3	66.2	22.9	5.51	1.15	3.57	2.09	174.5	35.9	337.2	1.46	48.7	226	10.13	9.5	6.78	0.34	31.8	100
Non-LF	Female	31.48	>37W	<1500g	Cesarean delivery	Formula	No	Yes	No	No	No	No	No	No	Yes	No	No	2.01	6.5	0.79	141	2.26	213	32.9	50.1	17.5	49	41	15.41	10.1	58.5	50	15.3	2.35	1.09	1.28	0.81	185.5	26.2	357.2	1.52	42.5	123	10.29	12.9	2.66	0.6	31.7	110
Non-LF	Male	60.42	>37W	1500-2500g	Vaginal birth	Formula	No	No	Yes	No	No	No	No	No	No	No	No	2.78	3.2	0.9	132	1.9	152.9	26.9	53.1	17.8	81.7	30.7	14.5	3.1	48.5	57.4	16.7	3.57	1.25	1.95	1.6	126.5	1.8	265	9	63.3	332	11.3	9.2	2.96	0.02	24	84
Non-LF	Female	43.2	>37W	<1500g	Cesarean delivery	Formula	No	No	No	No	No	Yes	No	No	No	No	No	2.53188	4.59471	0.805123	130.677	1.51675	223.4	15	38.1	18.7	106.4	48.5	15.16	11.1	67.2	56.7	16.1	4.63944	0.927804	2.12811	2.08491	331.605	46.5	380.462	3.63489	23.7176	97.1629	17.26	10.3	4.05	0.18	41.9	137
Non-LF	Male	71.43	>37W	2500-4000g	Vaginal birth	Formula	No	No	No	No	No	Yes	No	No	No	No	Yes	2.63	5.4	0.85	137	2.08	228.1	158.8	133.8	25.9	383.3	5.8	25.24	17.5	31.7	58	22.4	4.31	0.69	3.15	2.36	126.1	73.7	507.2	2.31	36	160	14.1	9.3	6.46	0.51	33.5	120
LF	Female	32.59	>37W	<1500g	Cesarean delivery	Formula	No	No	Yes	No	No	No	No	No	No	Yes	No	2.29	4.1	0.84	132	1.39	322	39	42	57.1912	76	27	13.0675	123.32	84.2	56	24.9	3.31	0.745991	1.34867	1.29	117	43	875	1.71	23.1	114.9	21.63	11.3	7.5	0.15	35.6	107
Non-LF	Male	68.68	>37W	2500-4000g	Vaginal birth	Formula	No	No	No	No	No	Yes	No	No	No	No	No	2.27	6.2	0.8	142	1.75	510.2	63.6	78.9	28.7	424.9	5.7	9.11	60.9	34.4	48.5	16.6	6.02	0.982386	2.59426	2.47	88	44	748	2.14	24.4	132.8	8.66	9.9	4.31	0.37	35.5	116
LF	Female	41.72	>37W	<1500g	Vaginal birth	Formula	Yes	No	Yes	No	No	No	No	No	No	Yes	Yes	2.02	4.7	0.9	137	1.69	273.6	29.2	31.7	25.3	57.9	14.4	13.56	13.9	39.7	52	19.4	4.06	0.88	2.78	2.65	90.8	54.6	272.2	3.94	36.8	188	4.49	10.7	2.8	0.38	29.1	101
Non-LF	Male	73.52	>37W	2500-4000g	Vaginal birth	Formula	No	No	No	No	No	Yes	No	No	No	No	No	2.56	3.7	0.86	138	1.87	208.1	123.4	135.2	58.9	579.5	12.9	14.85	38.4	71.8	59	19.1	4.5	1.01	2.43	1.98	189.1	19.2	257.4	3.49	39.5	115	22.51	9.5	11.2	0.04	39	126
Non-LF	Male	51.38	>37W	2500-4000g	Vaginal birth	Formula	No	No	No	No	No	Yes	No	No	No	No	Yes	2.48	5.8	0.99	137	2.1	364.6	58.8	55.8	94.6	210.7	37.4	19.08	66.8	132	51.8	15.3	4.6	1.21	3.57	0.74	138.4	19	225.3	2.44	32.5	160	13.94	12.1	5.98	0.01	39	131
Non-LF	Female	31	>37W	<1500g	Cesarean delivery	Formula	No	No	No	No	No	No	No	No	No	No	No	2.54	3.9	0.75	146	1.6	385.7	91.2	101.4	38.4	261	7.3	20.69	39	45.7	59.6	21.2	5.54	0.97	4.14	2.28	111.3	72.6	325.4	4.2	50.9	176	10.11	10.2	5.26	0.91	40.8	129
Non-LF	Female	36.7	>37W	1500-2500g	Cesarean delivery	Formula	No	Yes	No	No	No	Yes	No	No	Yes	No	Yes	2.68	5.8	0.88	141	1.99	197.6	48.4	60.4	19.3	261.5	4.6	9.51	63.7	20.7	51.6	15.6	2.61	0.63	1.94	0.69	251.1	23.5	331.4	2.04	24.4	97	7.19	12.5	5.43	0.11	30.2	88
Non-LF	Male	33.57	28-32W	<1500g	Cesarean delivery	Formula	No	No	No	Yes	No	Yes	Yes	No	No	No	No	2.29	3	0.78	140	1.24	116.6	20.5	37.1	19.2	18.1	7.8	9.3	6.6	27	37.6	14.1	2.42	1.09	0.52	1.04	147.7	138.1	326.1	6.73	36.8	128	9.27	12	1.63	0.1	31.3	107
Non-LF	Male	74.71	28-32W	1500-2500g	Cesarean delivery	Formula	No	Yes	No	No	No	No	No	No	No	No	Yes	2.58	4.5	0.91	134	1.56	505.8	76.4	89.4	69.1	178.7	14.3	12.63	43.5	83.4	58	14.8	4.42	0.72	3.46	0.86	230.3	69	408.2	1.85	34.7	86	8.37	11.5	5.62	0.92	34.3	111
Non-LF	Male	37.41	>37W	2500-4000g	Vaginal birth	Formula	No	No	Yes	No	No	Yes	No	No	Yes	No	No	2.5	4.6	0.89	132	1.79	260.4	24.9	41.8	17.6	45.7	27.1	19.46	4.2	44.7	52.5	14.6	2.96	1.55	1.18	0.32	145.9	17.5	259.3	3.31	46.3	165	7.87	9.1	4.04	0.06	40.4	135
Non-LF	Male	61.11	>37W	>4000g	Vaginal birth	Formula	No	No	No	No	No	Yes	No	No	No	No	No	2.51	4.1	0.82	138	1.79	266	60	97	17	129	80.3	10.4681	42	86.2	54.9	15.3	1.80752	1.03196	1.7	1.43398	96	36	975	1.63	26.4	277.5	7.53	11.5	5.64	0.09	29.4	103
Non-LF	Male	36.13	>37W	1500-2500g	Cesarean delivery	Formula	No	No	No	No	No	Yes	No	No	No	No	No	2.8	6	1.03	137	2.68	307.9	28.7	83	18.2	134	139.3	15.21	25.4	149.9	57	17.2	2.66	1.36	0.84	1.02	173.7	64	635.7	0.9	175.7	311	7.51	10	4.68	0.2	29.6	102
Non-LF	Female	44.54	32-37W	2500-4000g	Vaginal birth	Formula	No	No	No	No	No	Yes	No	No	No	No	Yes	2.38	4.5	0.79	137	1.59	272.1	46.4	72	40.7	165.8	8.5	13.56	15.2	49.2	50.1	20.6	3.44	0.6	2.13	1.18	51.5	42.4	430.9	1.11	27.3	134	10.74	9.72256	7.9	0.19	32.6	94
Non-LF	Female	63.44	>37W	<1500g	Vaginal birth	Formula	No	No	No	No	No	Yes	No	No	No	No	Yes	2.89	6.8	0.92	136	2.15	313.4	70.8	129.6	58.9	541.5	14.2	16.48	59.5	73.1	67.2	28.7	6.18	1.17	4.48	1.44	105.1	67	440.4	2.17	82.8	222	16.43	10.3	11.89	0.39	34.4	110
Non-LF	Male	123.86	>37W	<1500g	Vaginal birth	Formula	Yes	No	No	No	No	Yes	No	No	No	No	No	2.63	5	0.89	138	1.48	227.3	196.9	85.9	32.7	398.054	8.1	28.26	17.2	40.8	66.6	23.9	4.04	0.846764	2.97817	1.39	20	22	495	2.16	19.7	155.8	21.7	9.8	8.56	0.13	29.2	90
Non-LF	Male	47.58	>37W	<1500g	Vaginal birth	Formula	Yes	No	Yes	No	No	No	No	No	No	No	Yes	2.13	4.6	1.18	161	1.61	559	122.1	226.2	45.6	50	30.8	12.96	32	76.4	56	18.3	2.74	0.51	2.58	0.71	138.5	19.6	532.3	5.7	11.8	132	12.09	10.9	1.61	0.01	32.1	109
Non-LF	Female	31.92	>37W	2500-4000g	Vaginal birth	Formula	No	No	No	No	No	No	No	No	No	No	No	2.5	4.9	0.79	137	2.09	336	23.6	41.3	21.8	111.2	57.2	12.82	21.6	79	51.3	15.9	4.4	2.17	2.72	0.22	104.1	33	265.3	2.7	35.2	143	13.33	10.1	6.99	1.42	46.4	148
Non-LF	Male	47.4	>37W	2500-4000g	Vaginal birth	Breastfeeding	No	No	No	No	No	Yes	No	No	No	No	No	2.68	5.7	0.83	137	2.02	464.8	210.3	202.4	81.8	222	15.8	10.47	78.3	97.6	59.2	17	3.88	0.82	2.66	1.45	104.8	52.6	548.4	2.05	106.7	218	13.04	12.1	7.28	0.23	29.6	100
Non-LF	Female	39.36	>37W	2500-4000g	Vaginal birth	Formula	No	Yes	No	No	No	Yes	No	No	No	No	No	2.57	5.1	0.99	137	2.1	388	45	65.1	22.7	68	31.9	13.53	1.7	54.6	56.6	16.4	2.2	1.29	1.38	0.44	90.8	23.6	322.6	2.4	40.9	211	6.8	10.2	3.68	0.16	32.1	108
Non-LF	Male	79.43	>37W	2500-4000g	Vaginal birth	Formula	No	No	No	No	No	Yes	Yes	No	No	No	Yes	2.27	4.3	0.9	138	1.93	269	307.7	178.5	22.2	127.5	6.9	32.19	81.2	29.1	62.8	20.6	3.78	1.17	2.49	1.1	79.5	62.8	532.6	4.3	32.2	286	13.47	7.4	6.81	0.15	25.3	113
Non-LF	Male	37.44	>37W	2500-4000g	Cesarean delivery	Formula	No	No	No	No	No	No	No	No	No	No	No	2.62	4.9	0.85	137	1.8	385	17	46.4	23.8	158	60.5	13.28	37.5	84.3	58.2	17.5	3.4	1.32	2.26	0.84	213	36.4	275.2	2.4	48	258	7.92	9.4	4	0.54	38.7	117
LF	Male	55.46	28-32W	1500-2500g	Cesarean delivery	Formula	No	No	No	No	No	No	No	No	No	No	No	2.31	4.4	0.82	133	1.6	697	111	170.2	87.9	226	30.6	8.93	56.6	118.5	42.9	12.7	4.7	1.01	3.09	0.66	107.7	25.9	247.4	1.9	32.3	66	8.29	9.89367	4.76	0.89	34.8	117
Non-LF	Male	108.48	>37W	2500-4000g	Cesarean delivery	Formula	No	No	No	No	No	Yes	No	No	No	No	No	2.4	4.8	0.82	141	2	395	35	59.7	30.8	181	8.3	14.91	86.4	39.1	45.7	13	2.3	1.31	1.43	0.58	50.1	26.6	313	3	30.7	325	7.86	10.6	3.71	0.32	32.8	109
Non-LF	Male	33.44	>37W	1500-2500g	Vaginal birth	Formula	No	No	No	No	No	No	No	No	No	No	Yes	2.3	5.9	0.92	137	2.1	332	99.8	103	39	647	2.3	10.69	52.1	41.3	56.7	21	4.2	1.68	2.78	0.96	59	56.5	233.7	4.3	27.9	241	19.41	10	11.84	0.01	31.2	102
Non-LF	Male	49.42	>37W	1500-2500g	Vaginal birth	Formula	No	No	No	No	No	Yes	No	No	No	No	Yes	2.5	5.6	0.91	134	2	327	62	108.4	63.7	309	3.7	19.91	56.7	67.4	58.3	17.5	4.5	1.18	3.38	1.97	53.7	27.2	251	3.2	29.6	219	19.46	10.5	9	2.44	33.9	118
Non-LF	Male	61.4	>37W	2500-4000g	Vaginal birth	Formula	Yes	Yes	No	No	No	No	No	No	No	No	No	2.2	5.5	0.95	140	1.6	537	58	106.3	77.7	123	33.5	14.1	71.4	111.2	51.5	18.3	3.4	1.02	3.34	1.51	120.4	26.1	543	4.9	28	153.5	19.87	10.6	8.5	0.02	29	95
Non-LF	Male	45.43	>37W	2500-4000g	Vaginal birth	Formula	No	No	No	No	No	No	No	No	No	No	No	2.4	5.1	0.9	140	1.8	324	71	63.4	21.3	164	4.7	22.6	15.6	26	45.9	12.8	4	1.5	2.84	1.08	35.9	21.6	224	3.6	25.3	171	11.78	11.1	3.57	0.01	34.2	111
Non-LF	Female	55.57	>37W	2500-4000g	Cesarean delivery	Formula	Yes	No	No	No	No	No	No	No	No	Yes	Yes	2.5	4.5	0.89	133	1.5	298	160	184.7	25.8	886	5.8	13.68	78.3	31.6	51.2	16.6	7.1	1.41	3.56	5.08	75.2	24.9	353.4	1.5	83.2	197	15.62	10.2	6.91	0.73	42.9	144
Non-LF	Male	329.56	>37W	1500-2500g	Vaginal birth	Formula	Yes	No	No	No	No	Yes	No	No	No	No	No	1.5	4	0.46	137	0.7	66	85	55	25.2	176	6.5	7.58	24.8	31.7	41.5	15	4.1	0.89	1.99264	3.71	94	25.8	863	1.2	33.8	105.5	13.56	11.1	6.6	0.67	33.3	108
Non-LF	Female	55.42	>37W	1500-2500g	Cesarean delivery	Formula	No	No	No	No	No	Yes	No	No	No	No	Yes	2.4	5.1	0.91	134	2	408	217	193	53.8	260	12	8.9	64.3	65.8	53.1	11.2	3.1	0.8	2.10246	2.03	54	67.6	391	2.9	31.2	99.6	10.29	11.5	6.61	0.31	28.3	99
LF	Male	56.42	>37W	2500-4000g	Cesarean delivery	Formula	No	No	No	No	No	No	No	No	No	No	No	2.4	5.8	0.87	136	2	891	84	127	56.8	246	84.3	8.36	102.6	141.1	46.8	14.4	4.1	1.79	2.03801	0.71	375	100.3	463	2.1	33.6	75.8	11.16	9.8	2.74	0.21	30.9	107
Non-LF	Male	32.45	>37W	1500-2500g	Cesarean delivery	Formula	Yes	Yes	No	No	Yes	Yes	No	No	No	No	No	2.2	4.6	0.9	131	1.5	227	25	49	22.6	248	41.9	5.56	8.7	64.5	48.7	14.7	3.2	2.02	1.21782	0.4	32	21.9	239	4.4	27.1	178.2	6.49	10.6	2.2	0.01	29.9	104
Non-LF	Female	102.24	>37W	<1500g	Vaginal birth	Formula	Yes	No	No	No	No	Yes	No	No	No	Yes	No	2	2.3	0.81	132	1	84	18	15	62.4	394	2.7	2.84	15.7	65.1	40.7	15.6	1.6	0.45	1.7	1.4	10	14.9	271	5	29	169.9	3.95	11.5345	2.93	0.41	27.7	92
LF	Male	114.97	>37W	2500-4000g	Vaginal birth	Formula	Yes	No	No	No	No	No	No	No	No	No	Yes	2.4	4.1	0.67	138	2.1	116	11	28	17	25	0.8	6.43	6.7	5.1	69.6	33.2	1.6	0.46	1.54204	0.9	112.2	29	230	0.9	25.2	91.3	11.74	10	3.46	0.08	26.6	85
Non-LF	Male	32.97	>37W	2500-4000g	Vaginal birth	Formula	No	Yes	No	No	No	No	No	No	No	No	No	2.69	5.4	0.92	135	2.41	199.3	16.7	44.3	17.8	96.8	61.1	18	12.6	78.9	45.9	10.4	2.65	1.3	0.913397	1	115.5	28.9	304.8	1.85	53.9	111	10.65	10.9	8.06	0.49	23.9	85
Non-LF	Female	29.01	>37W	2500-4000g	Cesarean delivery	Formula	No	No	No	No	Yes	No	No	No	No	No	No	2.35	5.7	0.97	137	2.24	311.9	20.7	50.9	20.1	166.6	24.3	15.99	43.8	44.4	54	14.8	2.75	1.39	0.702904	0.27	113.1	22.8	284	2.87	31.2	141	12.83	10.7	8.84	0.7	32.1	107
LF	Female	223.52	>37W	1500-2500g	Vaginal birth	Formula	Yes	Yes	Yes	No	No	Yes	No	No	Yes	No	No	2.06	4.5	0.65	140	1.63	61	152.5	37.9	18.2	51.4	9.6	23.03	9.4	18.9	65.4	27	4.29	1.08	1.69913	3.35	184.4	41.7	916.6	18.68	97.8	374	8.91	10.2461	1.6	0.2	30.3	96
Non-LF	Male	49.42	>37W	<1500g	Vaginal birth	Formula	No	No	No	No	No	Yes	No	No	No	No	No	2.73	6.1	0.98	136	1.87	754.8	33.9	97.8	46.5	168.5	12.9	16.36	37.2	59.4	54.7	14.8	4.11	2.11	2.0851	0.59	74.9	72.3	355.3	3.95	58.7	184	12.76	10.2	9.45	0.18	32.6	107
LF	Male	69.64	>37W	1500-2500g	Cesarean delivery	Formula	No	No	No	No	No	No	No	No	No	No	Yes	2.24	5	0.93	141	1.99	821	189	348	93.4931	108	34.3	11.1163	116.788	127.8	55.4	19.4	4.24	0.826799	1.97513	1.39	155	41	1108	2.91	29.4	198.4	7.66	10.3	5.46	0.34	30.4	98
Non-LF	Male	79.63	>37W	1500-2500g	Cesarean delivery	Formula	No	No	No	No	No	Yes	No	No	No	No	Yes	2.36137	4.87397	0.890277	130.89	1.49473	330.5	107.8	111.2	29.8	177	6.9	12.18	99.2	36.7	57	17.5	4.4591	0.900535	3.09879	1.61518	195.495	7.914	510.87	6.40599	45.4101	203.027	10.03	11.6	3.52	0.48	34	110
Non-LF	Male	262.55	>37W	2500-4000g	Vaginal birth	Formula	Yes	Yes	No	No	No	Yes	No	No	No	No	No	2.18	4.3	1.02	129	0.94	228.6	2274.5	6360.6	21.5	97.7	4.9	7.03	105.1	26.4	52.7	16.8	2.29	0.77	1.96744	0.68	67.7	33.7	2398.7	3.74	32.1	244	2.29594	10.8075	4.22474	1.09812	34.0389	114.182
Non-LF	Female	44.64	>37W	2500-4000g	Vaginal birth	Formula	No	No	No	No	No	Yes	No	No	No	No	No	2.45	4.5	0.7	137	1.27	266.4	93.1	130.1	145	517.8	35.4	11.45	84.7	180.4	53.5	16.1	3.02	0.72	2.278	0.6	99.3	22.4	335.3	3.19	31.6	115	10.17	10.4	5.03	0.27	36.5	121
Non-LF	Male	76.42	>37W	2500-4000g	Vaginal birth	Formula	No	No	No	No	No	Yes	No	No	No	No	Yes	2.31	5.4	0.94	138	1.82	496.5	95.1	218.4	32.3	444.5	8.9	28.66	63.6	41.2	71.3	28.8	2.19	0.66	1.57989	1.09	417.1	72.3	374.6	2.71	31.6	180	10.65	8.9	6.27	0.13	36	116
Non-LF	Male	63.44	>37W	1500-2500g	Vaginal birth	Formula	No	No	No	No	No	Yes	No	No	No	No	Yes	2.65	5.8	1.05	138	1.94	491.3	493.9	356.8	23.9	136.4	4.9	13.72	79.4	28.8	70.4	25.9	2.65	0.66	1.7603	2.28	211.1	35.4	405.6	2.39	36.8	144	8.24	10.3	4.13	0.89	31.6	101
Non-LF	Female	94.42	>37W	2500-4000g	Vaginal birth	Formula	No	No	No	No	No	No	No	No	No	No	Yes	1.51	5.3	0.8	138	1.96	101.277	99.5	110.8	59.2	73.1	12.3	12.25	65.4	71.5	54.9	16.6	2.94	0.65	1.80573	1.6	385.4	41.4	391.3	1.44	24.3	117	9.52	9.5	6.62	1.1	29	99
Non-LF	Male	35.5	32-37W	>4000g	Cesarean delivery	Formula	No	No	No	No	Yes	No	No	No	Yes	Yes	No	2.29	5.1	0.97	137	1.92	478.5	39.3	63.1	22.4	100	9.2	15.68	27	31.6	55.9	19.3	2.4	0.58	1.27343	1.11	115.2	39	390.7	4.04	41.8	199	16.56	11.3	9.17	0.29	33.9	107
Non-LF	Female	34.48	>37W	2500-4000g	Cesarean delivery	Formula	No	No	Yes	No	No	Yes	No	No	No	No	No	2.54	5.2	0.57	131	1.27	198	25.1	44	19.2	46.6	53	11.48	4.9	72.2	58	16.7	6.02	2.32	2.34197	1.25	99.6	23.3	364.5	10.39	70.2	603	8.87	9.6	4.76	0.61	39	131
Non-LF	Male	55.43	>37W	2500-4000g	Cesarean delivery	Breastfeeding	No	No	No	No	No	Yes	Yes	No	No	No	Yes	2.83	5	0.87	135	1.71	461.7	150.8	117.4	35	339.448	7.5	17.53	97.1	42.5	65.7	23.5	6.45	0.92	3.84221	2.74	26.3	22.2	236.7	2.36	44.6	104	16.13	9.6	7.44	1.68	36.9	125
Non-LF	Male	60.68	>37W	2500-4000g	Vaginal birth	Formula	No	No	No	No	No	Yes	No	No	No	No	Yes	2.46	5.2	0.89	139	1.86	337.8	66.6	60.7	102.7	166.6	22.6	17.55	75	125.3	54.3	16.8	4	0.73	2.01385	3.13	105.6	27.1	272.3	1.97	52.2	149	6.79	9.5	4.38	0.41	22	77
Non-LF	Male	35.45	>37W	2500-4000g	Cesarean delivery	Formula	No	No	No	No	No	No	No	No	No	No	No	2.28	4.3	0.81	140	2.21	219.9	21.6	13.6	17	67.9	5	15.62	36	8.6	48.1	15.4	2.74	1.31	0.835869	0.73	93.4	24.3	287.5	1.83	41	133	6.08	11.5	3.83	0.1	24.1	90
Non-LF	Female	30.24	32-37W	2500-4000g	Cesarean delivery	Formula	Yes	No	No	No	No	Yes	Yes	No	No	No	No	1.89	3.9	0.68	115	0.73	272	557	482	80.5	128	120.1	19.56	128	200.6	51.6	22.8	3.11	0.13	1.72765	1.07	74	9	150	3.3	57	119	48.32	10.6	20.89	0.11	28	99
LF	Male	52.72	32-37W	2500-4000g	Vaginal birth	Formula	No	No	No	No	No	No	No	No	No	No	No	2.2	6.3	1.37	138	2.48	260.1	195.7	615.4	19.3	107.7	10.2	5.45	9.8	25.4	59.9	19.9	1.92	0.94	1.05892	0.86	237.8	361.3	2377	8.7	63.7	573	15.73	10.7	11.01	0.44	29.4	96
Non-LF	Female	61.58	>37W	2500-4000g	Cesarean delivery	Formula	No	No	No	No	No	Yes	No	No	No	No	No	2.42	4.7	1	139	1.74	336.9	84.7	104.7	19.2	112.5	9.9	13.35	2.1	29.1	56.6	14.3	2.61	1.15	1.72692	0.64	87.2	48.4	235.1	4.03	27.4	256	12.6335	10.2797	6.6482	0.38	27.8695	94.9868
Non-LF	Male	77.38	>37W	2500-4000g	Cesarean delivery	Formula	No	No	No	No	Yes	No	No	No	Yes	No	No	2.14	4.5	0.95	144	1.76	282.6	13.5	22.5	54	269.1	30.8	15.74	12.5	84.8	46.3	11.5	3.51	1.57	1.20273	1.17	119.1	32	325.1	0.51	43.1	145	8.13	11	1.33	0.95	36	124
Non-LF	Female	31.67	>37W	2500-4000g	Cesarean delivery	Formula	No	No	No	No	No	No	No	No	No	No	No	2.22	4.4	0.83	138	1.62	269.5	27.9	37	20	72.3	43.7	11.82	1.2	63.7	44.9	10.2	2.36	1.97	0.863006	0.1	145.5	28.6	288.9	1.43	23.6	138	16.63	10.6	2.58	0.06	31.8	113
Non-LF	Male	49.56	28-32W	2500-4000g	Vaginal birth	Formula	No	Yes	No	No	No	Yes	No	No	No	No	No	2.23	4.8	0.55	138	0.81	44	7	14.5	25.1	175.2	9.5	8.24	55.4	34.6	44	15.2	1.09	0.29	0.992888	0.3	143.9	17	217.4	0.84	32.9	30	4.62	9.9	2.34	0.15	28	92
Non-LF	Male	57.04	>37W	2500-4000g	Vaginal birth	Formula	Yes	Yes	No	No	No	No	No	No	No	No	Yes	2.29	5.3	0.88	139	1.5	503.5	211.7	330.7	23.5	119.4	19.7	7.05	18.7	43.2	58.5	13.4	3.62	0.79	2.24305	1.29	579.8	116.4	674.4	3.32	32.9	254	9.51	9.4	4.5	0.01	30	100
Non-LF	Female	46.63	>37W	1500-2500g	Vaginal birth	Formula	No	No	Yes	No	No	Yes	No	No	No	No	No	2.37	3.2	0.95	134	1.82	212.7	25.6	59.6	20.1	69.4	54.6	13.17	9.6	74.7	59.5	13.9	4.1	1.86	1.50307	1.29	80.6	14.8	286.4	6.96	78.1	400	7.67	8	2.92	0.14	33	113
Non-LF	Male	57.53	>37W	<1500g	Vaginal birth	Formula	No	No	No	No	No	Yes	No	No	No	No	Yes	2.14	5.9	0.84	140	1.81	299.7	27.4	51.9	54.7	348.2	11.8	5.75	82.7	66.5	41.9	20.7	5.38	1.05	2.13497	2.18	48.1	22.5	406.1	3.1	34.5	105	25.68	8.9	9.51	1.35	27	82
Non-LF	Male	162.73	>37W	2500-4000g	Vaginal birth	Formula	No	Yes	Yes	No	No	Yes	No	No	No	No	No	2.78	6	1.59	147	3.75	382.9	411.2	309.228	28	546.7	14.6	19.5	49.4	42.6	61.6	21.8	4.22	0.64	1.78914	2.33	174.5	135.1	565.2	7.17	101.3	726	18.02	11.8	12.25	0.06	37.9	118
LF	Male	40.67	>37W	>4000g	Vaginal birth	Formula	Yes	No	No	No	Yes	Yes	No	No	No	No	No	2.85	6.3	1.63	131	5	251.5	1158.3	1533	17.5	99.8	26	7.56	15.6	43.5	44.3	17.9	1.9	0.66	0.64346	0.42	642.4	158.9	1941.2	3.77	63.9	332	26.62	8.8	17.73	0.22	36	119
Non-LF	Male	30.78	32-37W	1500-2500g	Cesarean delivery	Formula	No	No	No	No	No	Yes	No	No	Yes	No	No	2.34	5.4	0.8	138	1.65	325.5	37.1	61	25.7	380.2	7.7	7.43	25.6	33.4	49.4	14.7	3.53	1.88	1.04856	0.92	125.3	31.8	261.9	1.8	35.4	123	7.72	10.9	3.89	0.02	36.7	128
Non-LF	Female	41.52	32-37W	<1500g	Vaginal birth	Formula	No	Yes	No	No	No	No	No	No	No	No	No	2.34	4.9	0.97	136	2.03	310.6	22.7	59.7	17	238.8	4.2	25.07	22.2	10.3	60.4	23.5	3.57	1.58	1.96044	0.6	78	24.5	307.9	2.94	47.2	156	8.67	10.7	6.48	0.08	22.2	76
Non-LF	Male	33.75	>37W	<1500g	Vaginal birth	Formula	No	Yes	No	No	No	Yes	No	No	No	No	No	2.28	4.1	0.7	114	1.43	293.8	28.4	35.8	18.2	247.9	21.1	10.24	22	39.3	57.8	18.6	3.58	2.29	0.309248	0.51	269.1	48.6	300.8	5.32	28.8	115	10.26	10.8	4.75	0.08	38	129
Non-LF	Female	171.4	>37W	<1500g	Vaginal birth	Formula	No	No	No	No	No	Yes	No	No	No	No	No	2.37	5.8	1.29	134	2.16	468.2	27.6	146.7	44	80.2	29.9	5.15	138.4	73.9	60.4	20.5	3.78	0.67	1.56522	1.73	133	72.7	478.1	1.91	103.4	220	13.75	11.2	10.18	0.17	27.7	97
Non-LF	Male	40.69	>37W	2500-4000g	Vaginal birth	Formula	No	Yes	No	No	No	Yes	No	No	No	No	No	1.39	4.6	0.75	133	1.89	643	81.8	244.2	39.2	66.4	9.6	13.1	42.4	48.8	54	14.8	2.02	0.9	2.04001	0.24	1221	140.8	1346.11	5.72	42.9	274	19.97	10.3	3.27	0.23	24	85
Non-LF	Male	53.42	>37W	2500-4000g	Vaginal birth	Formula	Yes	No	No	No	No	Yes	No	No	No	No	No	2.16	5	1.13	139	1.7	261.5	323	203.9	67.1	225.2	24.3	15.45	46.5	91.4	62.7	18.7	4.14	0.72	2.02724	1.98	37.3	24.9	375.1	4.68	37.5	196	13.3121	10.3014	6.38233	0.612932	32.7479	105.121
Non-LF	Male	34.77	>37W	2500-4000g	Vaginal birth	Formula	No	Yes	No	No	No	No	No	No	Yes	No	No	2.3	4.5	0.96	139	1.59	174.3	31.6	41.7	17	98.7	5.1	10.4969	4.3	8.4	48.8	12.2	1.73	1.25	0.29351	0.21	412.2	25	253.8	2.05	22.5	112	10.86	8.6	2.24	0.09	27	90
LF	Female	200.12	28-32W	2500-4000g	Vaginal birth	Formula	No	Yes	No	No	Yes	Yes	No	No	No	No	No	2.43	3.6	0.88	156	1.09	96	1274	162.3	29.1	64.6	26.3	14.14	12.7	55.4	77.4	24.4	2.68	1.37	1.53674	0.69	133.4	140.4	736.8	7.04	29.6	382	8	11.1387	1.84	0.04	25	83
Non-LF	Male	50.1	32-37W	1500-2500g	Vaginal birth	Formula	No	No	No	No	Yes	No	No	No	No	No	No	2.31	5.5	0.98	140	1.84	358	28.3	72.4	21.9	92.9	34.2	6.39	28.7	56.1	47.7	11.6	2.06	1.48	1.38728	0.45	121.7	44.9	303.8	1.02	35.3	91	7.4	10.2	4.68	0.02	27	95
Non-LF	Female	30.05	>37W	<1500g	Vaginal birth	Formula	No	No	Yes	No	No	No	No	No	No	Yes	No	2.04	5.5	1.17	137	1.9	412.8	68.5	76.4	44	107.1	28	16.12	26.2	72	64.2	20.2	4.21	1.21	1.30503	2.47	33.3	22.3	551.4	11.56	30.9	323	12.41	9.4	2.45	0.01	28	97
Non-LF	Male	36.59	28-32W	2500-4000g	Vaginal birth	Formula	No	No	No	No	No	Yes	No	No	No	No	No	2.18	4	0.88	137	1.7	306.7	142.4	214.7	76.7	93.3	28.6	13.29	28.3	105.3	51.8	15.1	3.09	1.16	2.1649	0.37	49.6	18.3	296.7	1.85	28.8	59	6.69	11.5	3.01	0.49	39	125
Non-LF	Male	42.42	>37W	1500-2500g	Vaginal birth	Formula	No	No	No	No	No	No	No	No	No	No	No	2.04	5.2	0.82	141	2.16	362.5	24.7	26.6	18.9	43.7	30.4	11.85	0.6	49.3	44.6	11.2	2.25	1.48	1.02191	0.16	293.1	32.1	231.1	2.56	29.3	189	6.52	9.2	2.16	0.13	28	98
Non-LF	Female	39.11	>37W	2500-4000g	Cesarean delivery	Formula	No	No	No	No	No	No	No	No	Yes	No	No	2.32	5	0.86	137	2.27	172.1	28.8	48.7	18.3	44.7	43.5	9.41	8.5	61.8	54.8	13.8	2.96	1.08	0.936956	0.81	82.7	32	252	2.96	40.9	129	10.43	9.3	6.39	0.46	27	91
Non-LF	Male	69.43	>37W	1500-2500g	Vaginal birth	Formula	No	No	No	No	No	No	Yes	No	No	No	Yes	2.42	6.2	0.94	140	1.94	515.4	63.8	149.9	66.1	108.5	15.9	12.25	89.8	82	63.3	23.6	2.97	0.5	1.41946	1.9	83.2	71.8	554.3	1.63	88.1	172	18.25	11	11.53	0.54	27	79
Non-LF	Male	48.77	32-37W	2500-4000g	Cesarean delivery	Formula	No	Yes	No	Yes	No	Yes	No	No	No	No	No	2.14	5.2	0.9	144	1.19	335.7	21.8	14.1	17	55.2	8.5	7.03	12.8	13.3	54.9	22.1	3.4	1.6	1.23215	0.44	66.9	30.9	241	1.92	32.6	81	6.94	9.5	2.95	0.58	42	133
Non-LF	Male	39.44	>37W	2500-4000g	Vaginal birth	Formula	No	No	No	No	No	Yes	No	No	No	No	Yes	2.16	4.6	0.84	137	1.69	151	49.2	40.2	19.3	225.8	5.1	20.61	5	18.2	63.4	27	3.7	1.06	1.92894	1.3	31.8	25.6	178.6	3.65	24.3	166	4.99	9.8	2.19	0.07	30	93
Non-LF	Male	60.4	>37W	2500-4000g	Cesarean delivery	Formula	Yes	No	No	No	No	Yes	No	No	No	No	Yes	2.1	5	1.25	137	1.12	1200.3	41.7	53.6	24.1	488.6	4.9	4.55	72	29	37.3	11.7	3.17	0.76	1.2298	0.64	73	41.5	397	3.98	19.6	192	20.26	10.8	9.34	1.24	37	101
Non-LF	Male	60.4	>37W	2500-4000g	Cesarean delivery	Formula	No	No	No	No	No	Yes	No	No	No	No	Yes	2.12	5.3	0.99	136	1.52	643.4	145.7	180.5	95.4	86.1	25.8	5	110.8	121.2	45.5	11.1	2.68	0.42	1.73166	1.78	45	30.4	357.9	2.48	40.4	134	11.95	11.0118	8.18	0.41	25.8	81
Non-LF	Female	97.74	>37W	2500-4000g	Vaginal birth	Formula	No	No	No	No	No	Yes	No	No	No	No	No	2.49107	4.53194	1.1906	138.271	2.31496	392	25.6	128.6	46.2	226.9	19.9	7.33	113.9	66.1	57	16	2.87824	0.557397	1.84965	1.3089	80.6	90.1	335.2	5.52486	72.9415	271.858	7.51	9.7	4.29	0.08	28.3	94
Non-LF	Male	40.04	>37W	2500-4000g	Vaginal birth	Formula	No	Yes	No	No	No	Yes	No	No	No	No	No	2.36	6.3	1.05	145	2.05	287.9	19.8	37.1	20.5	107.4	52.8	13.52	16.7	73.3	54.8	16.5	3.65	1.41	1.9963	0.33	75.1	33.4	296.9	2.78	34.8	89	11.03	9.1	7.44	0.85	35.8	119
Non-LF	Female	37.83	>37W	2500-4000g	Vaginal birth	Formula	Yes	No	No	No	No	No	No	No	No	No	No	2.25	5.6	0.92	140	1.94	225.9	13.2	25.9	19.4	195.7	25.9	10.22	22.6	45.3	55.1	17.4	3.95	1.26	1.91957	0.87	114	24.5	280.1	2.68	24.3	90	6.49	11	2.73	0.24	19.1	67
Non-LF	Male	34.67	28-32W	2500-4000g	Vaginal birth	Formula	No	Yes	No	No	Yes	No	No	No	No	No	No	2.11	5.3	0.94	137	1.94	288.1	19.3	26.3	23.9	121.9	39.5	11.9	8.7	63.4	46.3	12.1	2.97	1.55	1.05903	0.15	115.8	103.8	247.2	3.92	38.4	86	8.47	12.4	3.52	1.08	33.5	113
Non-LF	Female	43.09	>37W	2500-4000g	Vaginal birth	Formula	No	No	No	No	No	Yes	No	No	No	No	No	2.2	4.5	0.86	135	2.33	308.2	19	26.7	19.3	56.2	43.4	10	15.6	62.7	46	12.4	2.54	1.38	1.34317	0.54	79.8	22.2	218.1	1.01	32.3	139	8.1	9.7	4.66	0.4	21.4	72
Non-LF	Male	85.42	>37W	<1500g	Vaginal birth	Formula	No	No	No	No	No	Yes	Yes	No	No	No	Yes	2.4	5.6	1.09	134	2.17	449.6	99	135.4	53.5	98.5	17.7	8.64	71.3	71.2	59.6	19.1	3.02	0.55	1.40757	2.07	69.4	65.5	402	2.65	87.3	190	10.66	11.2	6.99	0.49	27	87
Non-LF	Female	54.95	>37W	2500-4000g	Vaginal birth	Formula	No	No	No	Yes	No	Yes	No	No	No	No	No	2.16	4.7	0.78	144	1.64	165	54.1	65.5	19.3	286.5	4.1	5.99	89.8	18	47.7	16.3	2.49	0.61	1.49241	0.9	111.5	49.8	229	1.65	33.5	125	6.13	10.6	2.02	0.03	33.9	118
Non-LF	Male	35.72	28-32W	<1500g	Vaginal birth	Formula	No	Yes	No	No	No	No	No	No	No	No	No	2.31	4.6	0.69	134	1.88	188.9	7.9	22.6	26.7	136.3	43.9	8.13	10.3	70.6	48.2	13.5	3.9	1.76	1.73715	0.35	124.6	17.5	197.5	3.16	33.7	63	7.31	9.4	4.59	0.58	25.3	86
Non-LF	Male	31.79	>37W	2500-4000g	Vaginal birth	Formula	Yes	No	No	No	No	No	Yes	No	No	No	No	2.22	4	0.87	128	1.43	252.9	21.9	30.1	17.5	91.5	12.9	11.97	5.9	30.4	47	11.9	2.22	0.96	0.97108	0.58	88.8	25.4	262.8	3.98	21.8	157	4.48	11.6	1.88	0.38	26.4	90
Non-LF	Male	29.01	>37W	1500-2500g	Cesarean delivery	Formula	No	No	No	No	No	Yes	No	No	No	No	No	2.47	4.7	0.76	135	1.9	273.1	22	39	20.3	252.6	38.2	10.3	30.5	58.5	52.9	15.9	3.53	1.2	2.30709	1.23	153.6	30.5	295.8	1.55	47.9	128	12.3657	9.72235	4.61443	0.283566	31.4752	97.5017
LF	Female	58.23	>37W	2500-4000g	Vaginal birth	Formula	Yes	No	No	No	No	No	No	No	Yes	Yes	No	2.12	4.4	0.97	124	1.37	354.2	167.3	139.4	40.1	60.8	45.8	6.9	95.4	85.9	53.9	12.6	2.8	0.78	1.42366	1.02	126.9	32.7	383.2	2.97	17.4	115	13.13	10.1	3.19	0.03	21.5	70
Non-LF	Female	37.7	>37W	2500-4000g	Vaginal birth	Formula	Yes	No	No	No	No	No	No	No	No	No	No	2.14	4.4	0.81	122	1.45	322	17.4	25.3	28.7	74.7	34.3	5.91	26.9	63	50.8	13.9	2.16	0.96	1.27742	0.8	19.6	11.9	314.3	3.1	24	112	8.15	10.8	6.06	0.05	31.9	105
LF	Female	155.88	>37W	1500-2500g	Vaginal birth	Formula	Yes	No	Yes	No	No	Yes	No	No	No	No	No	2.14	1.6	1.02	121	1.26	111.2	89.4	66.8	19.1	207	4.3	4.08	114.4	23.4	36.8	15.4	1.67	0.29	1.7	2.05	60.1	21	274.9	2.23	59.5	263	11.45	12	3.76	0.11	38.2	118
Non-LF	Male	30.45	>37W	1500-2500g	Vaginal birth	Formula	No	No	No	No	No	No	No	No	No	No	No	2.47	5	0.86	143	2.13	257.6	32.7	47.7	32.2	113.3	22.4	5.23	60.8	54.6	54.5	21.7	3.02	0.78	0.795949	1.04	38.1	22.5	272.6	2.4	36.1	109	12.9	10.5	5.88	0.38	24.1	84
Non-LF	Male	237.85	>37W	1500-2500g	Vaginal birth	Formula	Yes	No	No	No	No	Yes	Yes	No	No	No	No	1.89	4.3	0.93	133	1.48	241.6	127.8	516.7	45.9	407.3	12.4	5.31	108.6	58.3	49.6	17.3	2.44	0.46	0.793722	4.71	234.2	30	747.7	6.79	45.6	355	4.14	9.14224	1.13	0.06	29.1	88
Non-LF	Female	33.96	>37W	1500-2500g	Cesarean delivery	Formula	No	No	No	No	Yes	No	No	No	No	No	No	2.64	4.9	0.89	134	2.14	301.5	27.6	37.1	18.6	304.2	45.1	12.93	5	63.7	57.6	20.3	4.22	2.73	1.68603	1.09	98.2	35.4	289.6	1.16	54.6	152	10.18	11.2	5.25	0.59	29.9	104
Non-LF	Male	41.97	>37W	<1500g	Vaginal birth	Formula	Yes	No	No	No	No	No	No	No	No	No	No	2.36	5.4	0.85	133	1.82	436.5	25.8	47.9	26.9	231	25	9.1	22.2	51.9	55.9	19.3	2.92	1.28	0.900437	0.7	132.5	37.5	221.6	1.24	26.4	165	15.65	9.3	5.75	0.23	30.9	111
Non-LF	Male	46.43	>37W	2500-4000g	Vaginal birth	Formula	Yes	No	No	No	No	Yes	No	No	No	No	No	2.62	5.5	0.96	142	2.1	520.4	123.5	174.4	29.4	440.9	11.4	9.94	128.8	40.8	58	19.8	2.95	0.82	1.18115	2.03	126.1	37.3	379	1.86	34	168	15.79	9.3	12.23	0.33	32.3	95
LF	Male	34.47	>37W	2500-4000g	Vaginal birth	Formula	No	No	Yes	Yes	No	No	No	No	No	No	No	1.97	4.4	0.64	142	1.26	116.5	99.8	348.4	63.1	141	15.3	0.52	45.5	78.4	39	21.6	0.96	0.28	1.7	0.45	260.2	80.8	837.4	7.89	73.5	267	22.08	11.4	3.46	0.23	28.6	94
Non-LF	Male	48.46	>37W	2500-4000g	Vaginal birth	Formula	No	Yes	No	No	No	Yes	No	No	No	No	Yes	2.42	5.5	0.91	131	2.25	378.9	154.1	131.3	40.5	663.9	15.2	11.12	36.6	55.7	76.5	38.7	6.83	0.85	3.42446	3.77	23.5	19.1	212.6	9.41	82.5	340	10.24	10.9	6	0.62	25	78
Non-LF	Male	33.79	32-37W	2500-4000g	Cesarean delivery	Formula	No	No	No	No	No	No	No	No	No	Yes	No	2.12	4.1	0.73	130	2.13	331.2	11.1	17.4	20.4	216.8	18.7	8.56	36.5	39.1	50.5	16.5	3.13	1.81	1.83356	0.82	66.1	26.2	194.1	2.25	31	103	9.68	9.6	4.5	0.91	13.5	47
Non-LF	Female	35.01	>37W	2500-4000g	Vaginal birth	Formula	Yes	No	Yes	No	No	No	No	No	No	Yes	No	1.92	5.5	1.04	142	2.03	428.3	41.3	91.6	28.6	37.8	37.5	6.2	8.7	66.1	52.8	18.4	3.16	0.56	2.02991	1.75	1209.64	75.6	743.9	12.01	23.4	503	9.76	10.1	3.05	0.140028	22.3	80
Non-LF	Male	81.4	>37W	2500-4000g	Vaginal birth	Formula	No	No	No	No	No	Yes	No	No	No	No	No	2.41	6.8	0.94	134	2.48	347.8	63.4	193.5	71.8	197.2	27.2	10.33	77	99	62.8	22.6	4.94	0.86	3.07261	2.07	168.3	82.3	639.7	4.75	129.7	155	17.58	11.0496	11.21	0.52	36.8	118
Non-LF	Male	53.7	32-37W	2500-4000g	Vaginal birth	Formula	No	No	No	No	No	Yes	No	No	No	No	No	2.18	5.1	0.98	135	1.97	420.5	99.6	182.6	56.3	435.8	18.2	7.3	45.3	74.5	44.7	10.2	3	0.8	1.25609	0.58	157	26.9	267.3	2.8	25.7	159	16.73	14.0214	8.94	0.4	32.1	103
LF	Male	56.45	>37W	2500-4000g	Vaginal birth	Formula	No	No	No	No	No	No	No	No	No	No	No	2.23	4.8	1.14	132.4	2.31	394	18	25	31.8	199	125.7	7.02	112.3	157.5	47	13	5.38	2.02	2.14699	1.21	66	29.6	268	2.8	36	164	12.12	9.5	6.66	0.01	21	70
Non-LF	Male	78.52	28-32W	1500-2500g	Vaginal birth	Formula	No	No	No	No	No	No	No	No	No	No	No	2.32	6.5	0.64	130.6	2.17	245	81	124	45.3	401	29.8	18.9	69.9	75.1	53	24	4.85	1.27	1.21717	2.95	116	29	319	2.6	17	126	24.45	11.8	6.29	0.2	29.1	92
Non-LF	Male	32.12	>37W	2500-4000g	Vaginal birth	Formula	No	Yes	No	No	Yes	Yes	No	No	No	No	No	1.93	5.2	0.9	134	1.46	260.3	18.9	42.8	31	271.9	27.1	8.87	7.4	58.1	47	14.8	2.17	1.43	1.7	0.11	64.1	22.9	263.9	4.25	37.2	274	8.58	10.6036	5.41	0.27	36.1	110
LF	Male	31.66	>37W	2500-4000g	Vaginal birth	Formula	No	No	Yes	No	No	No	No	No	No	No	No	2.41	5	0.91	136	1.57	171.2	18.6	27.7	21.4	67.3	31.8	11.88	3.1	53.2	49.5	14	2.38	1.42	1.65286	0.43	172.6	28.4	250	3.22	41	129	9.64	8.7	5.78	0.81	35.6	119
Non-LF	Female	39.07	>37W	2500-4000g	Cesarean delivery	Formula	No	No	Yes	No	Yes	No	No	No	No	No	No	2.37	5	0.97	139	2.06	242.3	24.2	45.2	19.3	59.6	34.9	7.64	61.3	54.2	50.3	16.4	2.84	1.08	0.0437946	0.76	87	25.7	271.3	1.01	41.4	141	12.53	9.8	7.7	0.01	40.6	130
Non-LF	Male	30.47	32-37W	1500-2500g	Vaginal birth	Formula	No	Yes	No	No	No	No	No	No	No	No	No	2.17	4.6	0.86	136	1.55	183.4	21.3	30.2	24.8	142.9	40.5	12.25	4.8	65.3	51.3	21.2	3.01	1.01	0.919701	0.89	84.3	47.5	297	1.27	38.1	144	9.71	10.3	6.71	0.56	29.7	92
Non-LF	Male	39.54	>37W	1500-2500g	Vaginal birth	Formula	No	No	No	Yes	No	Yes	No	No	No	No	No	2.44	5.3	0.76	136	1.71	128.6	33.1	56.2	18.2	29.7	75.1	11.82	0.1	84.9	54.3	16.9	2.46	1.2	1.79315	0.36	356.1	154.8	720.8	1.92	121.9	238	36.36	8.7	3.5	0.22	53.6	189
Non-LF	Male	43.79	>37W	<1500g	Vaginal birth	Formula	No	No	No	Yes	No	Yes	No	No	No	No	Yes	2.27	5.7	0.87	135	1.9	245.7	43.3	120.1	42.6	188.5	15.5	5.67	139.1	58.1	55	24.6	3.39	0.72	1.6886	1.17	125.9	36.9	431.8	0.77	45.4	142	10.79	11.6	5.83	0.41	27.5	85
Non-LF	Male	73.44	32-37W	2500-4000g	Cesarean delivery	Formula	No	No	No	Yes	No	No	Yes	No	Yes	No	No	2.13	4.6	0.89	136	1.46	495.4	44.8	64.5	34.5	343.3	10	8.11	83	44.5	46.5	16.8	3.25	0.8	1.53921	1.29	43.3	20.4	219.7	0.6	28.9	117	13.2	10.8	7.17	0.47	31.6	96
[truncated: 18 more columns]
