# Supplementary material for: Retrospective assessment of the predictors of neonatal and infantile cholestasis with and without liver failure: an experience from Southeast China
Source: PeerJ. 2026 Feb 10;14:e20800. doi: 10.7717/peerj.20800 (PMC12903896; doi:10.7717/peerj.20800)
Supplement: Supplemental Information 9 [file peerj-14-20800-s009.xlsx]

## Sheet: 无标题3
Group	Sex	Onset age	Gestation age	Birth weight	Mode of delivery	Feeding	Fever	Breathless	Vomitting	Abdominal distension	Cyanosis	Hepatomegaly	Spleomegaly	Intubation	CHD	Intracranial hemorrhage	CMV infection	Ca	K	Mg	Na	P	ALP	ALT	AST	DBil	GGT	IBil	Prealbumin	TBA	TBil	Total protein	Globulin	Cholesterol	HDL	LDL	Triglyceride	CK	CKMB	LDH	Urea	Creatinine	Uric acid	Leukocyte	Neutrophil	Lymphocyte	Eosinophils	Hematokrit	Hemoglobin
Non-LF	Male	70.58	32-37W	2500-4000g	Cesarean delivery	Formula	No	Yes	No	No	No	Yes	No	No	No	No	No	2.33	4.5	1	140	1.34	216.8	16.95	47.2	54.7	61.8	21.9	3.59849	42.6	76.6	37.7	10.3	1.55	0.24	0.89	0.82	346.4	40.1	341.7	3.4	24	75.8	7.73	13.3	2.52	0.4	24.5	84
LF	Male	44.55	28-32W	2500-4000g	Vaginal birth	Formula	No	No	No	No	No	Yes	No	Yes	Yes	No	No	2.27	6	0.96	144	1.89	215.7	27.9	247.6	23.7	177.2	152	11.6	50	175.8	34.4	6	0.62	0.43	0.31	0.02	642.9	337.4	1646.5	9.53	89.2	181	15.15	10.1	8.8	2.27	18	53
Non-LF	Male	38.67	>37W	<1500g	Cesarean delivery	Formula	No	Yes	No	No	No	No	No	No	No	No	No	2.23	4.2	0.76	136	2.23	405.1	16.9	19.9	19.2	251	51.2	5.64246	17.2082	66.1	46.9	13.7	3.16	1.73	1.49	1.18	112	31.9	219	3.7	23	116	5.57	10.5	2.59	0.4	28.5	97
Non-LF	Female	30.09	32-37W	<1500g	Cesarean delivery	Formula	No	Yes	No	No	No	Yes	No	No	No	No	No	2.23	4	0.68	140	0.62	149.6	55	82.9	22.6	296	8.6	14.4014	50	31.2	39.3	14.8	4.05	0.53	2.72	1.97	17	12.6	378	12.6	59	330	5.96	11.6	1.49	0.08	32.2	106
Non-LF	Male	98.29	28-32W	2500-4000g	Vaginal birth	Formula	No	No	No	Yes	No	Yes	Yes	No	No	No	No	2.26	4.9	0.92	138	1.83	566.7	60.6	59.3	18.2	94	5.4	13.1525	6.9	16.3	48.5	10.4	2.75	1.66	1.17	0.85	220	46	284	5.5	19	109	7.76	10.7	3.35	0.14	31.2	105
Non-LF	Female	73.96	>37W	2500-4000g	Vaginal birth	Formula	No	No	No	No	No	Yes	No	No	No	No	No	2.31	6.1	0.83	133	1.85	484.2	166.7	233.3	127.8	432	37.9	10.2978	127.611	165.7	50.2	14.6	4.42	0.36	1.79	2.61	64	71.9	384	2.8	14	160	18.31	8.81905	14.11	0.22	28.6	91
LF	Female	131.04	>37W	<1500g	Vaginal birth	Formula	No	No	No	No	No	No	No	No	No	No	No	3.27	4.4	0.83	142	0.84	109.4	22.1	33.2	17.3	326	9	41	13.4	26.3	94.1	34.5	3.55	0.83	1.71	4.12	148	50	634	44	278	633	23.8	14.1	2.22	0.562826	44.2	147
LF	Female	78.01	28-32W	2500-4000g	Cesarean delivery	Formula	No	Yes	No	No	Yes	No	No	No	Yes	No	No	2.51	4.2	0.62	141	0.34	472	5.8	20.5	22.3	18	5.6	16.5351	92.5849	27.9	41.6	13.5	1.49	0.52	0.38	1.14	7	12.3	241	18	46	349	27.48	10.7657	4.79	1.44	31.4	104
Non-LF	Female	77.61	28-32W	1500-2500g	Cesarean delivery	Formula	No	No	No	No	No	Yes	No	No	No	No	No	2.37	4.5	0.65	139	0.99	234.9	121.2	99.9	148.5	255	31.4	27.1099	33.4683	179.9	64.2	22.6	3.08	0.79	1.68	0.99	33	15	279	7.7	19	150	13.4	10.8	2.07	0.09	28.9	94
Non-LF	Female	54.07	28-32W	2500-4000g	Vaginal birth	Formula	No	Yes	No	No	No	Yes	No	Yes	No	No	No	2.38	5.1	0.77	136.4	1.65	257.6	3.12	34.1	18.2	234.2	69.9	4.05383	58.4289	78	49.2	16.9	3.18	0.74	1.91	1.8	139.7	54.8	583.4	6.36	56	78.3	8.19	10	4.74	1.1	42.9	143
LF	Female	247.44	>37W	1500-2500g	Vaginal birth	Formula	No	No	No	No	Yes	No	No	Yes	Yes	No	Yes	2.88	3.9	0.71	142	1.85	117.1	30.8	60.3	210.2	70	36.2	39	65.2	246.4	91.3	34.6	2.44	0.68	1.4	2.51	124	22.6	1250	36.3	257	449	29.84	12.3	0.23	1.52975	31.4	113
Non-LF	Male	29.82	28-32W	2500-4000g	Vaginal birth	Formula	No	Yes	No	No	No	Yes	No	No	No	No	No	2.52	5.5	1.01	135.3	2.05	466.9	29.9	43	62.4	345	5.6	14	134.2	68	50.9	13.9	4.77	1.46	2.48	0.63	105.3	44.6	285	2.84	25.2	129	13.28	11.6	8.78	1.22	41.4	144
Non-LF	Male	41.35	>37W	2500-4000g	Cesarean delivery	Formula	No	Yes	No	No	No	No	No	No	Yes	No	No	2.53	4.9	0.9	134.6	1.97	551.5	37.52	47.3	18.7	57.7	6.4	9.09059	118.822	25.1	64.9	26.9	2.68	0.51	1.64	1.97	87.8	30.1	248.2	2.28	25.7	197.1	12.89	9.2	4.6	0.89	36.7	122
Non-LF	Male	52.72	>37W	1500-2500g	Vaginal birth	Formula	No	No	No	No	No	Yes	No	No	No	No	No	2.48	5.6	0.91	139	1.97	562.2	93.1	118.8	55	239	24.6	11.2891	162.5	79.6	53.1	12.4	2.84	0.67	1.91	1.27	80	49.3	374	3.5	27	150	16.56	9.2	11.09	0.41	28.2	101
Non-LF	Male	64.47	>37W	2500-4000g	Cesarean delivery	Formula	No	No	No	Yes	No	No	No	No	No	No	Yes	2.62	6	0.94	136	1.92	720.7	95	101.5	80.6	75	3.4	13	132.5	84	56.2	13.6	2.3	0.51	1.03	2.87	165	57.8	360	2.9	22	180	9.2	9.6	7.38	0.25	30	106
Non-LF	Female	44.59	>37W	2500-4000g	Vaginal birth	Formula	No	No	No	No	No	No	No	No	No	No	Yes	2.48	4.9	0.84	137.2	2.15	395.3	299.92	320.1	56.6	232.2	17.9	7.41785	98.1151	74.5	53.9	17.9	5.93	0.64	4.33	1.71	168.8	55.4	368.5	5.56	13.7	135.3	8.2	10.4	2.79	1.33	29.5	101
Non-LF	Male	33.45	28-32W	<1500g	Cesarean delivery	Formula	No	No	No	No	No	Yes	No	No	No	No	No	2.49	5.4	0.85	135	1.94	537.8	43.8	54.4	35	109	54.3	6.38855	98.1	89.3	59.4	19.6	2.53	1.2	1.35	0.92	136	61.4	315	3.6	23	109	9.24	11.8	6.51	0.32	29.8	105
LF	Male	73.5	>37W	2500-4000g	Vaginal birth	Formula	No	No	No	No	No	Yes	No	No	Yes	No	No	2.41	5.1	0.94	138.8	1.82	701.2	19.28	65.7	25.3	179.9	50.1	1.43978	149.953	75.4	46.8	11.2	3.3	0.71	2.11	0.95	131.2	36.1	373.9	1.75	27.2	204.9	12.78	12.2	7.82	1.38	36.8	120
Non-LF	Female	36.66	>37W	2500-4000g	Cesarean delivery	Formula	No	No	No	Yes	No	Yes	No	No	No	No	No	2.34	3.8	0.8	139.8	2.13	361.5	7.51	18.2	19.2	233.3	39.4	17.6094	75.7946	58.6	45.7	10.4	3.94	1.33	1.96	1.03	120.3	32.7	297.2	2.41	29	194.2	7.36	11	3.72	0.2	27.7	96
Non-LF	Male	46.99	28-32W	2500-4000g	Cesarean delivery	Formula	No	No	No	No	No	Yes	Yes	Yes	No	No	No	2.13	4.4	0.75	137.6	1.75	325.3	31.2	81.8	68.1	301	30.9	10.2342	40.0845	99	50.6	10.2	1.77	0.22	1.08	0.94	175.4	117	562.2	1.96	13	68.5	10.6	11.2	6.03	0.36	33.6	114
Non-LF	Female	76.53	>37W	2500-4000g	Vaginal birth	Formula	No	No	No	No	No	Yes	No	No	No	No	No	2.36	6.5	0.8	135.8	2.05	385.2	110.86	75.4	59.3	209.6	19.8	11.8452	124.8	79.1	69.5	25.5	3.72	0.51	2.8	1.06	125.3	88.4	529.7	3.2	17.8	156.6	13.36	8.7	7.49	0.4	30.2	99
Non-LF	Male	66.78	>37W	2500-4000g	Vaginal birth	Formula	No	No	No	No	No	Yes	No	No	Yes	No	No	2.46	5.3	0.91	135.6	2.23	523.5	162.14	133.8	59.4	165	21.9	16.6339	296.8	81.3	52.7	15.3	5.02	0.66	3.88	2.3	139.9	48.1	319.7	3.62	20.8	213.4	11.86	12.1	4.47	0.14	26.8	92
Non-LF	Male	32.83	>37W	2500-4000g	Vaginal birth	Formula	No	No	Yes	No	No	No	No	No	No	No	No	2.04	3.2	0.76	139.6	1.54	295.9	87.41	55.9	19.2	50.4	28.5	5.80098	50	41.9	45	12.6	3.27	0.86	1.75	1.42	636	359.3	744.1	10.12	67.7	518.7	5.78	10.8	3.25	0.02	28.3	102
Non-LF	Male	63.74	>37W	1500-2500g	Vaginal birth	Formula	No	No	No	No	No	No	No	Yes	Yes	No	No	2.17	3.3	0.63	139.2	1.49	388.7	91.38	127.1	119.9	40.5	61.5	10.5237	145.079	181.4	52.6	26.2	2.03	0.09	1.33	1.19	49.9	24.7	304.2	4.54	21.4	71.9	10.92	11.5	3.39	0.2	30.5	108
Non-LF	Female	34.76	>37W	<1500g	Vaginal birth	Formula	No	No	No	No	No	Yes	No	No	No	No	No	2.34	4.3	0.8	138.3	1.77	226.2	143.3	85.4	18.2	127.9	8.1	16.6777	45.1062	17.8	61.3	15.9	3.92	0.95	1.72	2.54	109.3	38.7	303.2	5.83	24	330.9	8.49	8.7	5.57	0.37	24.8	88
Non-LF	Female	44.49	>37W	2500-4000g	Vaginal birth	Formula	Yes	No	No	No	No	Yes	No	No	No	No	Yes	2.43	5.2	0.9	134	1.94	392.2	124.19	83.5	61.4	253.2	24.1	8.13347	146.7	85.5	61.1	23.6	4.3	0.43	3.19	1.66	42.9	40.9	431.4	2.52	22.1	177.1	10.62	11	5.9	0.44	26.1	79
Non-LF	Male	46.42	>37W	2500-4000g	Vaginal birth	Formula	No	No	No	No	No	Yes	No	No	No	No	Yes	2.41	5.7	0.97	138.7	1.89	716.8	290.94	202.8	54.8	130.5	17.9	12.7604	78.4	72.7	57.7	17.2	4.7	0.38	3.12	1.92	109.8	61.9	490.1	5.25	23.7	244.5	9.33	9.3	7.07	0.18	31.8	104
Non-LF	Male	49.51	>37W	2500-4000g	Cesarean delivery	Formula	No	No	No	No	No	Yes	No	No	No	No	No	2.53	4.6	0.78	135.7	1.97	591.3	27.69	41.7	18.2	59.5	21.3	11.2452	81.4471	28.8	49.4	11.7	3.03	0.8	1.97	1.24	101.1	31.4	246.9	1.96	24.9	170	6.21	9.8	4.09	0.28	23.9	79
Non-LF	Male	61.63	32-37W	1500-2500g	Cesarean delivery	Formula	No	No	No	No	No	Yes	No	No	No	No	No	2.18225	4.40538	0.775241	147.895	1.62682	811.8	17.34	47.3	42	265.3	81.9	7.36002	99.5	123.9	39.8	11	0.745459	0.513325	1.7	1.04885	1131.07	171.024	797.06	6.59379	69.8215	241.555	6.15	11.1	4	0.18	21.5	73
Non-LF	Female	43.15	>37W	1500-2500g	Vaginal birth	Formula	No	No	No	No	No	No	No	No	Yes	No	No	2.64751	5.23244	0.855449	144.7	2.01717	521	106.9	203.3	81.6	89	19.5	13.4833	66.9	101.1	62.3	22	3.65258	0.463699	2.44542	2.07949	773.009	121.167	669.034	9.57141	59.8487	206.535	9.16	11.4	4.15	0.52	31.2	107
Non-LF	Male	57.49	>37W	<1500g	Vaginal birth	Formula	No	No	No	No	No	Yes	No	No	No	No	No	2.55	5	0.87	138.7	1.59	891	75.25	86.8	70.5	209.7	30.1	6.10616	197.4	100.6	58.4	19	4.06	0.39	2.52	2.77	111.1	77.6	417.7	1.64	21.3	158.9	9.18	10	6.36	0.68	30.8	102
Non-LF	Female	41.82	>37W	2500-4000g	Vaginal birth	Formula	No	No	No	No	No	No	No	No	No	Yes	No	2.77	5.6	0.82	138.2	1.41	224.8	128.55	68.7	18.2	54.6	18.9	14.2074	131.671	30.8	60.8	17.5	4.95	1.51	2.99	1.19	49.9	17.6	332.4	2.49	22.4	238.2	12.44	8	8.09	0.46	29.2	93
Non-LF	Male	90.39	>37W	2500-4000g	Vaginal birth	Formula	Yes	No	No	No	No	Yes	No	No	No	No	No	2.6	4.8	0.8	137.3	1.92	468.1	271.64	224.8	50.6	168.8	18.6	20.9049	88.8	69.2	58.3	17	5.96	0.96	4.81	1.22	80.5	40.6	433.2	3.05	17.8	215.4	11.55	12.2	8.3	0.91	38.8	132
Non-LF	Male	70.48	32-37W	2500-4000g	Cesarean delivery	Formula	Yes	No	No	No	No	Yes	No	No	No	No	No	2.49	5.4	0.88	138	1.97	680.5	47.14	73.5	24	76.9	13.9	13.4997	95	37.9	52.1	13	3.45	0.89	2.13	1.32	154.7	47.5	302.1	2.62	16.5	148.9	9.29	11.4	6.88	0.31	25.6	91
Non-LF	Female	59.46	>37W	2500-4000g	Vaginal birth	Formula	No	No	No	No	No	No	No	No	No	No	No	2.51	4.8	0.75	141	2.08	479.5	28.96	73.2	31.4	132.1	24.9	17.7774	99.7	56.3	52.5	14.4	6.21	0.34	3.44	2.33	84.6	39.2	259.1	2.49	17.1	155.8	10.32	9	6.48	0.34	28	89
Non-LF	Female	60.7	>37W	>4000g	Vaginal birth	Formula	Yes	No	No	No	No	No	Yes	No	No	No	Yes	2.66	4.9	0.88	140	1.87	345.7	153.04	223.7	82.7	45.2	35.7	13.9002	62.1	118.4	57.6	18	3.08	0.4	2.08	1.97	105.9	26.6	344.2	2	18.1	204.6	9.28	8.5	5.24	0.07	26.4	92
Non-LF	Male	69.67	>37W	2500-4000g	Vaginal birth	Formula	No	No	No	No	No	No	No	No	No	No	Yes	2.38	5.5	0.83	136	1.22	1110.1	37.62	97.4	79.5	269.1	35.1	6.15093	122.7	114.6	41.2	10.5	3.55	0.59	1.9	1.02	102.7	26.6	320.1	2.06	24.3	126.8	11.3	10.4	6.63	0.87	26.3	87
Non-LF	Female	65.55	>37W	<1500g	Vaginal birth	Formula	Yes	No	No	No	No	Yes	No	Yes	No	No	No	2.46	5.2	0.71	137	1.83	335.9	498.75	393.2	64.2	504.7	23.9	11.4369	106.767	88.1	52.3	17	6.4	0.51	3.37	2.54	261.5	77.7	336	3.68	16.5	152.6	26.08	9.04043	13.03	0.42	30.6	106
Non-LF	Female	42.51	>37W	1500-2500g	Vaginal birth	Formula	No	Yes	No	No	No	No	No	No	No	No	No	2.93	6.1	0.96	139	2.11	408.6	94.57	41	19.6	86.4	8.4	17.1722	14.4519	28	66.5	17.2	3.31	0.77	2.14	0.97	39.6	29.2	190.3	3.18	19.3	239.5	6.98	11.2	5.48	0.22	27.6	92
Non-LF	Male	29.07	32-37W	1500-2500g	Cesarean delivery	Formula	No	No	Yes	Yes	No	Yes	No	No	No	No	No	2.58	5.7	0.93	139	1.42	371.6	33	42	34.9	628.4	16.6	15.2692	25.8953	51.5	65.4	24.7	3.49	0.36	2.09	2.39	53.6	39	311.6	5.24	20.5	145.6	14.26	9.6	5.44	0.34	36.4	122
Non-LF	Male	44.92	28-32W	1500-2500g	Vaginal birth	Formula	No	No	No	No	No	No	No	No	No	No	No	2.42	4.6	0.78	138	2.22	415.3	14.88	34.8	48.8	72.3	33.9	13.4033	19.3974	82.7	41.7	10.5	1.68	0.28	1.03	1.06	120.4	49.2	248.9	3.12	34.4	126.2	7.73	10	4.42	1.08	31.3	113
LF	Female	176.28	>37W	1500-2500g	Cesarean delivery	Formula	Yes	No	No	No	No	Yes	No	Yes	Yes	No	No	1.59	4.6	1.03	138	2.34	206.4	590.62	1215.9	17	26.2	0.3	12.06	20.3	5.6	40.5	11.6	1.86	0.36	0.99	0.91	822.9	346.7	2694.2	7.25	85.3	941.7	11.2187	10.9394	7.10281	0.0126902	32.9982	102.806
Non-LF	Male	35.43	>37W	1500-2500g	Vaginal birth	Formula	No	No	No	No	No	Yes	No	No	No	No	No	2.48	6.6	0.94	138	2.53	606.5	138.62	164	80.3	179.4	43.1	7.36052	71.2	123.4	53.3	13.2	3.81	0.95	1.85	1.23	111.6	46.8	403.3	4.17	18.4	164.9	9.06775	11.6826	5.90149	0.83442	32.9627	104.505
Non-LF	Female	247.4	>37W	<1500g	Vaginal birth	Formula	Yes	No	No	No	No	Yes	Yes	No	No	No	No	1.92	4.1	0.95	129	1.18	112.1	1246.15	656	18.2	246.4	8.7	20.1603	38.4	20.3	52.5	19.5	2.99	0.36	1.73	2.62	126.3	85.7	1726.1	6.2	29.7	446.3	5.65	10.3282	4.27	0.38	26.3	96
Non-LF	Male	30.52	>37W	2500-4000g	Vaginal birth	Formula	No	No	No	No	No	Yes	No	Yes	Yes	No	No	2.35	4.3	0.7	137	1.57	99.8	46.79	36.6	17	66.4	6.7	17.4831	7.1	11.7	54.6	19.2	3.83	1.3	2.1	0.99	133.5	22.7	520.8	6.8	21.3	309.5	7.57	9.1	4.29	0.19	36.8	124
Non-LF	Male	62.48	>37W	2500-4000g	Cesarean delivery	Formula	No	No	No	No	No	No	No	No	No	No	Yes	2.32	5.2	0.82	136	1.62	889.6	52.1	202.9	90.3	225	171.1	4.71243	132	261.4	45	14.3	4.22	0.46	2.33	1.37	61.6	67.7	489.3	2.28	9.4	150.9	11.12	9.4	8.16	0.12	23.8	79
LF	Male	32.7	>37W	1500-2500g	Vaginal birth	Formula	Yes	No	No	No	No	Yes	No	Yes	No	No	No	2.21	9.1	1.31	133	4.00491	163.6	221.27	476.4	29	87.6	22.2	11.5076	50	51.2	36.9	10.6	1.95	0.85	0.72	1.59	1354.6	493	1543.1	3.98	60	514.9	25.33	10.6	15.96	0.2	23.7	67
Non-LF	Male	39.61	>37W	>4000g	Vaginal birth	Formula	Yes	No	No	No	No	No	No	No	No	No	No	2.5	4.6	0.9	134	1.53	467.8	50.2	39.9	17.7	33.2	29.4	8.56353	89	47.1	59.7	22.3	3.39	0.65	2.11	2.66	39.2	25.2	169.7	2.44	15.4	248.5	11.07	10.6	7.38	0.68	34	118
Non-LF	Male	57.74	>37W	2500-4000g	Vaginal birth	Formula	No	No	No	No	No	Yes	Yes	No	No	No	No	2.54	5.6	0.95	138	2.33	459	45.6	49.4	18.2	59.5	21.1	13.9245	113.9	30	61	21.8	3.18	0.8	1.78	1.49	179.9	51.9	334.3	2.59	13.2	238.7	7.28	8.8	5.57	0.18	26.1	98
Non-LF	Male	67.42	>37W	>4000g	Cesarean delivery	Formula	Yes	Yes	No	No	No	No	No	No	No	No	No	2.39	4.2	0.76	134	1.72	485.3	266.85	281.2	56.3	141.7	26.5	12.1371	201.8	82.8	57.8	17.1	5.05	0.74	3.54	1.5	105.4	37.3	250.1	1.96	6.2	122.7	7.3	11.1	5.45	0.19	34.7	116
Non-LF	Female	66.85	28-32W	<1500g	Cesarean delivery	Formula	No	Yes	Yes	No	No	No	No	No	No	No	No	2.18	4.6	0.57	135	1.5	297.2	29.59	39.1	19.2	240.2	6.4	20.4161	92.4351	19.1	46.9	12.5	2.24	0.77	0.86	0.75	203.6	49.2	212.2	6.02	10.6	128.7	12.17	10.5	4.04	0.13	27	90
Non-LF	Female	106.56	>37W	<1500g	Cesarean delivery	Formula	No	No	No	No	No	Yes	No	No	Yes	No	Yes	2.2	4.5	0.81	146	1.6	419.5	335.5	258.7	30.9	126.2	13.7	19.4936	90.4982	44.6	54.8	15.1	4.14	1.29	2.22	0.72	264.1	39.7	370.2	4.3	21.8	310.5	8.7	9.3	2.99	0.15	37.6	128
Non-LF	Female	31.72	>37W	2500-4000g	Vaginal birth	Formula	No	Yes	No	No	No	Yes	No	No	Yes	No	No	2.5	4.4	0.84	132	1.71	230.6	29.32	40.8	17	107.3	3.7	14.7653	12.8384	6.6	75.3	33.8	4.19	1.24	2.26	1.23	44.6	46.5	320.7	3.77	12.8	335.8	13.7	8.5	5.74	0.33	49.6	156
Non-LF	Female	53.61	>37W	1500-2500g	Vaginal birth	Formula	No	Yes	No	No	No	Yes	No	Yes	Yes	No	No	2.78	4.4	0.89	142	2.8	109.7	32.54	285.3	18.6	49.9	7.4	25.4764	31.188	26	59.3	15.2	2.15	0.89	0.83	0.84	2486	170.3	765.3	10.23	41.8	770.1	8.42	9.3	2.86	0.41	35.4	116
Non-LF	Male	62.41	>37W	1500-2500g	Cesarean delivery	Formula	No	No	Yes	No	No	No	No	No	No	No	No	2.42	4.8	0.86	139	2.01	370.7	21.44	55.7	37.6	102.2	43.8	3.15284	84.2	81.4	50.7	14.4	5.49	0.32	3.48	1.98	177.4	45.7	296.5	3.28	22	313	10.08	8.4	6.08	0.26	27.1	93
LF	Female	349.61	>37W	1500-2500g	Vaginal birth	Formula	No	No	No	No	No	Yes	No	No	No	No	No	1.53	3.1	0.48	135	0.59	49.6	46.17	43.7	70	61.9	18	11.6	7.5	88	51.6	21.1	2.93	0.47	0.64	3.3	20.7	17.2	294.7	5.48	8.7	352.5	0.33	11.2	0.07	0.01	35.2	126
Non-LF	Male	29.82	>37W	<1500g	Vaginal birth	Formula	No	No	No	No	No	No	No	No	No	No	No	2.35	6.1	0.97	135	1.84	386.8	45.79	77.1	57.8	190.8	33.6	13.8889	23.2	91.4	48.1	14	3.02	0.7	1.58	0.89	104.8	72.7	490.9	1.88	35.9	152.5	9.38	12.1	4.4	0.04	41	140
Non-LF	Male	87.35	>37W	2500-4000g	Cesarean delivery	Formula	No	No	No	No	No	No	No	No	No	No	Yes	2.38	4.9	0.95	136	1.59	933.2	179.98	187.8	76.9	93.4	17.6	12.6756	111.4	94.5	54.4	13	4.13	0.7	2.74	1.5	155.2	66	327.1	2.51	17.7	226.5	8.07	10.4	4.72	0.32	33.7	117
Non-LF	Female	63.5	>37W	2500-4000g	Vaginal birth	Formula	Yes	No	No	No	No	Yes	No	No	No	No	No	2.65	5.6	0.9	140	2.04	549.4	86.95	105.4	106.1	471.5	43.4	17.1509	45.4	149.5	58.9	14.1	5.62	2.09	2.24	0.69	80.8	35.1	371.4	2.52	14.3	205.1	8.65	7.4	6.14	0.52	31.3	107
Non-LF	Female	33.87	>37W	2500-4000g	Vaginal birth	Formula	No	No	No	No	No	No	No	No	No	No	No	2.6	6.1	0.95	136	1.97	317.4	14	35.5	34.7	109.9	114	5.79293	246.4	148.7	56.4	12.6	3.58	1.28	1.26	1.01	165.8	67.8	442.3	3.03	16.2	96.8	9.09	9.4	5.31	0.87	30	105
Non-LF	Female	328.08	>37W	<1500g	Vaginal birth	Formula	No	No	No	No	No	No	No	No	No	No	No	2.54	3.8	0.87	136	1.26	167.2	46.23	68.6	17	156.6	2.7	9.99151	4.8	7.7	76.5	40.7	5.57	0.67	3.73	1.76	71	11	256.7	1.43	17.3	256.5	16.633	9.69174	8.44053	0.907798	30.4398	111.436
Non-LF	Male	33.88	>37W	2500-4000g	Vaginal birth	Formula	No	No	No	No	No	Yes	No	No	No	No	Yes	2.35	4.5	0.92	134	2.19	490.8	50.63	70	77.2	58.7	17.1	11.3627	82.7	94.3	51.3	12.3	2.49	0.59	1	1.69	348.4	34.2	334	3.39	18.8	190	7.47	10.6	4.59	0.25	29.5	102
Non-LF	Male	54.72	28-32W	<1500g	Cesarean delivery	Formula	Yes	No	No	No	No	Yes	No	No	No	No	No	2.42	4.6	0.89	135	1.85	427.1	43.13	48.4	62	137.7	23.3	12.2186	76.2	85.3	38.6	8.8	1.97	0.27	0.78	1.11	122.2	33.2	260	2.76	28	123.1	5.32	11.6	2.73	0.36	26	91
Non-LF	Male	55.38	28-32W	1500-2500g	Cesarean delivery	Formula	No	No	No	No	No	Yes	No	No	No	No	No	2.3	5.4	0.81	138	2.03	559.3	64.2	108.2	57.8	109.6	7.5	7.05085	331.1	65.3	53.3	17.3	3.77	0.34	2.28	0.76	111.7	72.9	420	5.28	21	146.5	9.75	9.3	5.12	0.58	34.7	117
Non-LF	Female	78.67	>37W	2500-4000g	Cesarean delivery	Formula	No	No	No	No	No	Yes	Yes	No	No	No	No	2.47	4.9	0.91	138.6	1.24	129.9	77.74	143.1	60.8	310.2	11.6	13.8634	25.5	72.4	70.5	35.6	4.68	0.39	2.89	3.22	46.1	30.6	658.2	2.51	23.7	173	5.72	12.5	1.3	0.02	22.4	67
Non-LF	Male	51.72	28-32W	1500-2500g	Cesarean delivery	Formula	No	No	No	No	No	No	No	No	No	No	No	2.56	4.6	0.9	136	2.11	448.8	64.3	142.6	187.5	132.6	40.3	2.64807	197.7	227.8	44.8	9.3	2.06	0.27	0.78	1.04	258.2	38.9	335.8	3.34	20.3	90.1	12.39	10.6	3.07	1.51	20.7	75
LF	Male	29.58	>37W	<1500g	Cesarean delivery	Formula	Yes	No	Yes	No	No	No	No	Yes	Yes	No	No	1.08	4.2	0.8	134	0.94	225.6	553.13	2003.4	29.6	74.4	46.8	11.6	50	76.4	40.9	13.2	1.38	0.47	0.66	0.9	15950	969.8	3825.88	3.14	41.1	314.1	3.39	12.5	1.13	0.02	27.4	99
Non-LF	Male	70.69	>37W	2500-4000g	Cesarean delivery	Formula	No	No	No	No	No	No	No	No	Yes	No	No	2.34	4.7	0.95	139	1.83	358.6	72.14	170.3	61.8	148.9	13	14.8783	206.2	74.8	44.1	8.8	3.48	0.59	2.19	0.8	75.5	33	297.3	1.52	15.1	99.5	8.02	9.5	5.25	0.47	27.2	88
Non-LF	Male	29.01	28-32W	<1500g	Vaginal birth	Formula	No	Yes	No	No	No	Yes	No	No	Yes	No	No	2.05	3.1	0.7	137	1.74	227.4	2.92	13	24.7	94	19.4	5.29659	46.7299	44.1	49	14.8	2.62	0.38	1.51	1.02	184.2	25.5	302.3	3.72	28.1	157.4	16.33	9.9	6.31	0.44	38.7	130
Non-LF	Male	64.58	>37W	1500-2500g	Vaginal birth	Formula	Yes	No	No	No	No	Yes	No	No	No	No	No	2.33	5	0.91	135	1.71	741.5	207.58	302	164.7	249.9	8.7	6.56876	193.24	173.4	48.3	11.9	4.54	0.55	2.82	1.22	184	51.7	443.4	3.3	18	170.5	11.06	9.4	3.06	0.04	32.1	104
Non-LF	Male	40.81	>37W	2500-4000g	Vaginal birth	Formula	Yes	No	Yes	No	No	No	No	No	No	No	Yes	2.34	4.7	0.87	135	1.32	466.8	125.83	161.2	19.4	271.5	1.5	6.68373	90.8	20.9	50.7	15.8	4.84	0.53	2.16	1.26	55.6	22.3	376.3	2.89	17.7	216.2	8.91	10.6	5.29	0.77	29.7	99
Non-LF	Male	72.54	28-32W	<1500g	Vaginal birth	Formula	No	No	No	No	No	Yes	No	No	No	No	Yes	2.24	4.5	0.77	138	1.28	1348.8	89.92	138.1	241.3	160.1	16.9	9.7336	184.73	258.2	42.9	9.8	4.21	0.23	2.47	2	246.6	114.2	374.5	5.28	21.7	103.4	7.11	13.7	5	0.1	25.3	88
Non-LF	Female	59.42	>37W	>4000g	Vaginal birth	Formula	No	No	No	Yes	No	Yes	Yes	Yes	No	No	No	2.28	4.4	0.86	139	1.58	243.1	255.32	193.9	51.2	180.6	8.2	12.6172	114.6	59.4	45.7	9.3	5.78	0.64	3.95	2.19	37.3	16.6	266.1	2.51	15.7	144.8	16.59	11	7.48	0.34	30.3	104
LF	Female	204.88	>37W	<1500g	Vaginal birth	Formula	No	No	No	Yes	No	Yes	Yes	Yes	No	Yes	Yes	2	3.8	0.42	140	0.72	345.2	35.16	110.5	42	18.7	3.3	19.2759	145	45.3	43.9	13.9	2.08	0.46	0.94	0.87	60	17.7	352.1	4.3	10.6	161.5	3.52	13.1	1.97	0.05	18.7	58
Non-LF	Female	59.56	28-32W	<1500g	Cesarean delivery	Formula	No	No	No	No	No	Yes	No	No	Yes	No	No	1.75	2.9	0.5	139	1.35	266.8	5.18	15	17	33.7	5.1	5.71108	30.1	11.9	36.3	13.6	1.34	0.26	0.5	0.96	69.4	26	391.5	1.13	21.4	54	4.98	11	2.62	0.26	38.6	129
Non-LF	Male	110.78	>37W	2500-4000g	Vaginal birth	Formula	No	No	No	Yes	No	Yes	Yes	Yes	No	No	No	2.17	2.6	0.68	141	1.4	55	43.68	35.5	17	67.7	6.5	16.159	45.0757	11.9	53.3	20.9	4.07	0.57	2.13	3.4	8.7	10.8	234.4	13.72	19.7	393.8	2.61	11.6	0.27	0.07	27.2	92
Non-LF	Male	120.51	>37W	2500-4000g	Cesarean delivery	Formula	No	No	No	No	No	No	No	Yes	Yes	No	No	2.56	4.7	1	138	2.04	120.3	22.11	34.7	17	31.4	3.4	8.9894	6.5	6.1	55.5	19	3.28	1.25	1.54	0.93	135.6	24.7	327.1	2.28	21.5	215.2	8.61	8.5	4.76	0.7	37.3	127
Non-LF	Male	140.02	>37W	1500-2500g	Cesarean delivery	Formula	No	No	No	Yes	No	Yes	No	Yes	No	No	No	2.55	4.5	0.72	139	1.45	35.9	53.36	629.6	28.6	293.2	41.2	14.5639	206.927	69.8	66.9	18.1	10.3	0.84	7.01	2.74	56.8	50.7	1803.7	6.88	23.3	367.3	11.41	11.5	3.85	0.19	23.5	84
Non-LF	Male	34.5	>37W	1500-2500g	Vaginal birth	Formula	No	No	No	No	No	Yes	No	No	Yes	No	No	2.58	3.4	0.89	146	0.88	83.6	26.99	33.1	17.9	52.5	26.1	14.0815	50	44	67.6	20.5	4.99	0.96	2.71	3.84	183.8	118.2	722.6	12.21	46.7	286.1	12.27	11.4	1.57	0.11	41.8	137
Non-LF	Male	53.88	>37W	<1500g	Cesarean delivery	Formula	No	Yes	Yes	No	Yes	Yes	No	No	No	No	No	2.29	4.7	0.73	139	1.07	297.8	186.84	145.7	97.3	647.4	42.8	7.39221	109.175	140.1	53.9	16.1	4.41	0.25	2.03	2.2	35	29.3	392.4	4.61	15.2	78.9	13.66	10	8.45	0.25	37.2	123
Non-LF	Male	38.46	32-37W	2500-4000g	Vaginal birth	Formula	No	No	No	No	No	No	No	No	No	No	No	2.6	5.3	0.86	135	1.99	599.9	181.44	205.7	93.8	50.3	46.3	13.0497	110.3	140.1	50.9	14	3.55	0.58	1.96	0.83	108.7	53	449.4	1.28	21.1	176.6	9.66	10.5	6.87	0.5	42.7	146
Non-LF	Male	101.89	>37W	2500-4000g	Vaginal birth	Formula	No	No	No	No	No	Yes	No	No	No	No	Yes	2.49	4.4	0.96	137	1.75	966.2	198.42	521.9	151.7	167.7	80	8.10295	324	231.7	54.8	23.5	6.27	0.25	2.81	2.13	203.6	116.2	480.9	1.98	13.7	122.4	14.5	11.9	8.89	0.3	30.9	111
Non-LF	Male	70.49	>37W	2500-4000g	Cesarean delivery	Formula	Yes	Yes	No	No	No	Yes	No	Yes	No	No	No	2.63	4.2	0.67	137.8	1.04	482.2	57	82.5	47.5	184.8	17.7	9.70653	37.9457	65.2	62.2	19	4.08	0.7	2.3	0.73	55.1	41.8	274	4.06	13.8	84.3	8.41	8.9	3.46	0.93	37.8	130
Non-LF	Male	55.57	28-32W	<1500g	Cesarean delivery	Formula	No	No	No	No	No	Yes	No	No	No	No	No	2.24	4.3	0.8	136	1.37	429.1	34.83	51.4	66.7	89.6	39.4	10.2524	76.6	106.1	40.9	10.7	2.28	0.44	1.23	0.97	169.7	29.8	317.3	3.95	28.6	134.9	11.79	11.7	6.28	1.28	36.9	124
Non-LF	Male	129.47	32-37W	2500-4000g	Vaginal birth	Formula	Yes	No	No	No	Yes	No	No	No	No	No	No	2.49	5.1	0.97	133	1.36	457.2	166.12	132.6	43.2	185.2	26.7	7.11468	28.7	69.9	57.4	13.6	5.22	0.93	3.56	0.86	349.7	66.8	422.1	5.36	19.7	200.9	7.98	9.2	5.08	0.39	33.6	114
Non-LF	Male	47.4	28-32W	<1500g	Vaginal birth	Formula	Yes	Yes	No	No	No	No	No	Yes	Yes	No	No	2.43	4.2	0.75	130	0.93	433.5	3.96	15	18.2	78.4	95.3	1.68622	19	105.5	39.2	11.8	2.38	0.63	0.78	1.33	438.9	552.8	271.9	3.06	37.7	83.1	10.05	12.4	6.08	0.39	30.8	104
Non-LF	Female	42.85	>37W	<1500g	Vaginal birth	Formula	No	No	No	No	No	No	No	No	No	Yes	Yes	2.41	5.1	0.87	134	1.57	492.2	30.59	30.9	39.3	41.9	30.1	14.0435	51.3867	69.4	52	18.8	4.3	0.85	2.53	1.63	48.9	30.5	462.6	3.11	16.9	162.4	10.64	8	4.76	0.12	23.2	83
Non-LF	Male	70.61	>37W	2500-4000g	Vaginal birth	Formula	No	No	No	No	No	No	No	No	No	No	No	2.42	4.7	0.83	135	1.81	504.3	157.94	166.8	69.5	609.4	32.4	7.77539	141.3	101.9	57.5	23.1	6.9	0.33	3.17	3.93	52.5	36.8	293.2	2.93	19	135.9	16	9	4.74	1.06	33.9	114
LF	Male	52.74	32-37W	1500-2500g	Cesarean delivery	Formula	No	No	No	No	No	Yes	No	Yes	No	No	No	2.72	4.5	0.79	133	1.8	598.7	88.34	75.3	18.2	458.1	2.7	24.0774	4.9	11.8	66.7	21.1	3.75	1.15	1.87	0.9	195	48.6	445.7	7.77	17.9	228.5	8.74	9.3	5.86	0.19	34	118
Non-LF	Male	84.6	>37W	2500-4000g	Vaginal birth	Formula	No	No	No	No	No	No	No	No	No	No	Yes	2.19	5.1	0.8	135	1.76	1220	25.28	83.4	68.5	230.6	64.9	3.43845	260.5	133.4	39.8	13.7	5.34	0.44	1.96	1.71	149.2	122.8	427.5	1.75	15.1	135.6	12.15	11	7.45	0.24	33.2	114
Non-LF	Male	62.62	32-37W	<1500g	Cesarean delivery	Formula	Yes	No	No	No	No	Yes	No	No	No	No	No	2.41	5.5	0.91	135	2.1	570.6	79.62	184.8	74.2	281.4	35.2	3.54351	41.6034	109.4	52.7	13	3.86	0.66	2.1	1.26	117.7	53.1	360.2	2.55	25.9	201.3	7.35	9.6	3.5	0.6	25.6	85
Non-LF	Female	33.64	32-37W	2500-4000g	Cesarean delivery	Formula	No	No	No	No	No	No	No	No	No	No	No	2.46	4.6	0.89	137	2.06	623.9	12.26	19.8	22.4	148.4	23.7	13.4926	157.564	46.1	50.4	13.5	2.36	1.29	0.27	0.43	102.1	36.1	280	1.94	23.4	140.5	11.22	9.1	6.71	0.48	32.6	109
Non-LF	Male	53.64	>37W	2500-4000g	Vaginal birth	Formula	No	No	No	No	No	No	No	Yes	No	No	No	2.19	5.3	0.9	132	0.94	159.8	18.27	28.6	17.8	78.2	25.8	6.1658	171.982	43.6	45.4	14.2	3.16	1.3	0.77	0.76	67.8	13.4	332.2	4.97	31.5	418.1	8.01	8.3	1.29	0.38	24.3	85
Non-LF	Female	30.11	32-37W	<1500g	Cesarean delivery	Formula	No	No	No	No	No	No	No	No	No	No	No	2.46	4.9	0.82	137	1.87	507.3	11.08	20.8	19.7	158.9	19.6	8.98797	109.712	39.3	50.2	14.2	2.52	1.13	0.85	0.57	146.1	28.4	266.8	1.27	21.5	148.2	9.39	9.3	5.49	0.24	27.9	97
Non-LF	Male	40.65	32-37W	2500-4000g	Cesarean delivery	Formula	No	Yes	No	Yes	No	Yes	Yes	No	No	No	No	2.51	4.5	0.85	137	1.83	151.9	14	28.6	19.2	129.3	14	2.74955	120.448	29.4	52.3	19.9	2.49	0.59	1.01	1.08	69.7	70.5	257.1	6.15	37.9	166.3	6.27	11.3	3.44	0.24	28.7	108
Non-LF	Female	50.48	28-32W	<1500g	Vaginal birth	Formula	No	No	No	No	No	No	No	No	No	Yes	No	2.03	3	0.75	137	1.09	332.8	8.91	12.5	18.4	51.7	12.4	4.10259	92.2	30.8	36.7	9.1	2.03	0.26	0.77	1.21	190	69.9891	577.277	1.4	33.3	83.7	7.04	11.9	3.75	0.66	28.8	93
Non-LF	Female	120.71	28-32W	<1500g	Vaginal birth	Formula	No	No	No	No	No	No	No	No	No	No	No	2.28	5.2	1.12	137	1.73	441.3	98.5	86.7	44.3	134.9	21.5	11.6	79.529	65.8	49.2	12.6	3.03	1.02	1.25	1.05	133.7	56.3	353.3	4.58	17.1	186.8	7.26	10.9	4.15	0.5	31.3	110
Non-LF	Female	65.79	>37W	<1500g	Cesarean delivery	Formula	No	No	No	No	No	No	No	No	No	No	No	2.25	5.8	0.79	134	1.14	261.6	143.46	134.5	69.6	952.3	28.9	7.63676	151.122	98.5	49.4	16	4.38	0.43	2.37	1.85	76.9	56.8	586.4	3.83	16.2	91.6	11.78	9.4	6.21	0.28	27.6	88
Non-LF	Male	31.55	>37W	<1500g	Cesarean delivery	Formula	No	No	Yes	Yes	No	Yes	No	No	No	No	No	2.21	4.1	0.85	139	1.34	302.9	13.7	37.6	45.9	260.6	24.7	10.1057	65.5	70.6	42.2	11.4	1.89	0.61	0.82	0.47	165.3	33.9	261.7	2.04	27	170	5.11	10.4	2.47	0.06	20.8	75
Non-LF	Male	29.01	>37W	2500-4000g	Cesarean delivery	Formula	No	No	No	No	No	Yes	No	No	No	No	No	2.58	4.8	0.78	147	2.01	171.6	17.23	33.3	18.2	158	5	8.62318	15.8	13.5	61.6	26.9	4.64	0.64	2.37	0.95	66	26.2	313.9	3	27.6	343	10.34	9.2	7.11	1.13	27.1	94
Non-LF	Male	51.65	>37W	2500-4000g	Cesarean delivery	Formula	No	No	No	No	No	Yes	No	No	No	No	Yes	2.37	5.2	0.87	135	1.63	303.2	15.52	24	17.6	54.1	18.7	6.72861	209.1	36.3	48.9	14.3	2.53	0.8	1.24	0.89	61.6	27	212.2	3.02	21.1	158.1	8.16	7.2	4.83	0.45	26.7	96
Non-LF	Female	37.52	>37W	2500-4000g	Vaginal birth	Formula	No	Yes	No	No	No	No	No	No	No	Yes	Yes	2.44	4.7	0.87	136	1.69	611.1	65.15	116.827	41.3	105.5	61.2	9.43284	114.96	102.5	58	21	3.02	0.71	1.62	1.51	143.2	41.9	395.4	2.75	20.4	202.9	10.44	10.6	7.37	0.31	28.5	96
Non-LF	Female	30.63	32-37W	2500-4000g	Vaginal birth	Formula	No	Yes	No	No	No	Yes	No	No	Yes	No	No	2.36	4.7	0.76	138	1.49	300.1	106.04	286.815	63.4	121.5	24.8	10.1141	111.305	88.2	61.7	23.3	3.54	0.6	2.21	1.08	195	24.8	355.5	3.26	14.9	109.4	9.19	9.2	3.99	0.46	30.9	101
LF	Male	343.5	>37W	1500-2500g	Vaginal birth	Formula	No	No	No	Yes	No	Yes	Yes	Yes	No	No	No	2.45	4.7	1	142.1	1.26	158	56.6	56.6	17	37.2	2.8	12.0647	55.6327	6	66.7	24.1	3.02	0.76	1.48	2.33	25.3	32.2	231.5	0.98	27.9	459.8	3.69	10	1.28	0.03	24	79
Non-LF	Female	84.74	>37W	2500-4000g	Vaginal birth	Formula	No	No	No	No	No	No	No	No	No	No	Yes	2.51165	5.13815	1.23624	135.734	1.6525	725.6	395.3	409.5	75.9	80.6	30.3	12.4858	120.8	106.2	71	26.5	5.11	0.47	2.84	3.6	123.9	48.3	463.9	2.32	15.9	249.2	11.8292	10.2741	7.29778	-0.00423851	31.9328	106.488
Non-LF	Male	73.66	>37W	1500-2500g	Vaginal birth	Formula	No	No	No	No	No	Yes	No	No	No	No	No	2.27	5.2	1.02	137	1.99	562.3	84.7	106.5	125.7	171.9	45	7.49057	105.5	170.7	52.7	14.2	3.01	0.3	1.44	0.85	551.5	57.4	463.2	3.32	18.3	99.7	8.45	11.1	4.68	0.3	24.6	84
Non-LF	Male	79.25	>37W	1500-2500g	Cesarean delivery	Formula	No	No	No	No	No	No	No	No	No	No	Yes	2.39	4.7	1.14	136	2.24	292	28.44	35.8	113.4	29.6	36.6	15.2377	208.9	150	62	25.8	5.5	0.37	2.98	5.68	67.5	28.8	281.1	2.91	22.2	191.2	13.25	10.4	8.47	0.06	30	100
Non-LF	Male	44.49	>37W	2500-4000g	Vaginal birth	Formula	No	No	No	No	No	No	No	No	No	No	No	2.15564	4.89178	0.782092	135.83	1.09435	537.8	37.55	114	33	60.7	14.5	2.50845	148.2	47.5	49.8	15.9	2.08714	0.759945	0.686957	1.12257	353.125	77.7395	1226.83	3.4	51.1817	0.350586	16.1289	9.14059	7.44419	0.163837	29.1752	92.1889
Non-LF	Male	37.69	>37W	<1500g	Vaginal birth	Formula	Yes	No	No	Yes	No	Yes	No	Yes	Yes	No	Yes	2.34	4.1	0.82	130	1.53	232	87.27	53.7	17	178.2	2.7	12.6573	58.3175	7	60.1	25.9	4.47	1.17	2.33	1.57	31.2	29.1	244.4	9	22.7	245.7	6.43	7.3	2.19	0.1	27.3	92
Non-LF	Male	47.7	32-37W	2500-4000g	Cesarean delivery	Formula	No	No	No	No	No	No	No	Yes	No	No	No	1.89	3.7	0.58	140	0.88	316.2	25.12	40.4	19.2	131.6	9	10.855	109.728	25.9	48.7	17.3	2.44	0.26	0.94	1.74	122.5	20.5	346.6	3.32	15.9	83.5	21.08	10.3	1.71	0.378409	36.4	125
Non-LF	Male	177.68	32-37W	2500-4000g	Cesarean delivery	Formula	No	No	No	No	No	Yes	No	No	Yes	No	Yes	2.39	5	0.86	135	1.77	594.5	112.94	282.1	93	60.7	28.6	2.19185	96.3	121.6	58.8	21.2	7.9	0.26	2.06	3.04	142.8	30	351.9	2.31	21.3	145.8	10.5	7.8	7.42	0.83	23.1	69
Non-LF	Female	41.88	>37W	2500-4000g	Cesarean delivery	Formula	No	No	No	No	No	Yes	No	No	No	No	Yes	2.75	3.9	1.07	132	1.73	207.5	36.26	49	17	542.6	4.3	8.77533	71.3551	8.8	57.7	20.7	4.97	1.3	2.38	2.2	161.3	35.5	435.6	4.85	26.2	250.2	18.76	9.6	13.51	0.28	39.5	133
Non-LF	Female	42.52	>37W	2500-4000g	Vaginal birth	Breastfeeding	No	No	No	No	No	Yes	No	No	No	No	No	2.58	5.4	1.09	138	2.04	388.9	16.86	26.4	18.2	146.9	24	14.461	84.8297	42.2	51.9	14.3	3.3	1.05	1.54	0.76	89.5	27.2	252	3.11	20.6	227.6	10.46	10.1	7.5	1.01	30.7	108
Non-LF	Female	61.61	>37W	2500-4000g	Vaginal birth	Breastfeeding	No	No	No	No	No	No	No	No	No	No	No	2.46	5.3	0.98	137	1.88	466.2	35.24	88.2	33.5	40.4	18.7	16.431	233.8	52.2	50.7	13.7	4.19	1.02	2.36	1.13	85.5	28	279.3	2.54	23	193	7.61	8.2	4.79	0.28	32.5	114
Non-LF	Male	59.42	>37W	2500-4000g	Vaginal birth	Formula	No	No	No	No	No	No	No	No	No	No	Yes	2.57	6.2	1.03	139.5	2.17	324.1	30.72	45.7	17	48.6	5.6	17.4931	11	11	52	16.5	3.33	0.59	2.06	1.85	79.2	68.3	519.4	2.41	21	180.2	13.1	10.5	8.42	0.45	32.2	105
Non-LF	Female	57.36	>37W	<1500g	Vaginal birth	Breastfeeding	No	No	No	No	No	Yes	No	No	No	No	No	2.57	5.7	1.08	139	1.93	345.4	61.02	81.3	42.7	78.7	37.8	20.0583	101.4	80.5	59.6	18.8	4.63	0.89	2.88	1.87	61.3	40.5	326.4	2	21.6	208.3	11.24	7.9	7.09	0.46	26.9	92
Non-LF	Male	62.82	>37W	<1500g	Vaginal birth	Formula	No	Yes	Yes	Yes	No	Yes	No	No	No	No	No	2.3	3.7	1.02	131	1.98	368.8	118.89	137.2	35.3	525.1	13	18.0556	116.538	48.3	57.5	20.7	4.6	0.54	2.96	1.65	35.2	33.4	304.4	8.16	16.5	171.1	13.61	8.8	7.64	0.24	29.3	101
Non-LF	Male	69.45	>37W	<1500g	Vaginal birth	Breastfeeding	No	No	No	No	No	Yes	No	No	No	No	Yes	2.63	6.2	0.94	137	1.89	359.4	142.14	98.5	19	157.3	12.3	21.9679	99.3	31.3	61.7	16.9	3.17	0.93	1.49	1.85	60.5	48.2	306.8	3.4	21.7	235.4	28.19	11.4828	21.84	0.79	32.5	95
Non-LF	Male	101.49	>37W	2500-4000g	Vaginal birth	Formula	No	No	No	No	No	No	No	No	No	No	No	2.37	4.1	0.91	132	1.87	223.9	45.88	60.4	33.9	198.4	14.8	20.6646	26.6252	48.7	56.6	16.4	4.74	0.85	2.88	2.11	69	29.2	294.5	9.68	34.1	448	7.06	9.9	3.38	0.01	34.5	119
Non-LF	Male	86.45	>37W	2500-4000g	Vaginal birth	Formula	Yes	No	No	No	No	Yes	No	No	No	No	No	2.48	4.7	0.94	135	1.62	237.5	119.15	242.9	23.6	278	11.4	8.48803	57.1677	35	59.7	19.5	3.47	1.6	1.14	0.79	67.4	26	397.5	1.93	24.7	293.6	11.31	10.7	1.85	0.39	39.6	127
Non-LF	Male	63.1	>37W	2500-4000g	Cesarean delivery	Breastfeeding	No	No	No	No	No	Yes	No	No	No	No	No	2.62	5.2	0.94	137	2.16	288.4	96.76	90.8	30.5	55	96.1	14.5135	148.6	126.6	58.2	13.7	4.47	1.19	2.64	0.88	70.5	23.5	239.5	2.91	23.1	249.1	11.53	11.2	8.55	0.35	27.3	97
Non-LF	Male	51.44	>37W	2500-4000g	Vaginal birth	Formula	No	No	Yes	No	No	Yes	No	No	No	No	No	2.62	4.4	1.03	138	1.97	353.1	73.75	52.1	17	222.3	3.4	4.34749	3.23673	5.9	60.5	16.2	2.9	0.72	1.64	1.14	112.8	22	301.6	5.27	14.7	121.9	13.61	10.5	4.59	2.43	29.7	100
Non-LF	Female	29.01	>37W	1500-2500g	Vaginal birth	Breastfeeding	No	Yes	No	No	No	No	No	No	Yes	No	No	2.33	4.4	0.65	140	1.51	232	7.81	22.2	19.2	2261.3	6.9	11.0523	13.4	23.2	51.6	20.1	8.11241	1.49259	3.17504	0.893675	166.7	30.3	408	4.1	51.3	203.1	8.11	11.2	3.07	0.87	33.8	117
Non-LF	Male	48.41	>37W	2500-4000g	Vaginal birth	Formula	No	No	No	No	No	No	No	No	No	No	No	2.55	5.3	0.91	139.4	2.1	521.8	68.36	80.3	39.1	64.2	19	9.77784	91.6	58.1	59.8	19.8	3.26	0.51	2	2.23	90.2	39.7	269.3	2.25	15.8	208.8	7.79	8.4	5.24	0.18	27.2	95
Non-LF	Female	35.75	>37W	<1500g	Vaginal birth	Formula	Yes	No	No	No	No	Yes	No	No	No	No	No	1.97	5.3	1	134	1.87	489.8	14.33	25.4	24.1	66.1	57.9	13.3121	26.2549	82	51.6	16	4.08	1.49	2	1.01	327.9	39.9	433	4.06	19.6	158.7	10.81	11.9	4.53	0.25	28.2	96
Non-LF	Female	90.68	>37W	<1500g	Vaginal birth	Formula	No	No	No	No	No	Yes	No	No	No	No	No	2.62	5.5	1.02	136	2	387.4	69.6	70.6	22.7	48	17.3	15.792	51.4	40	54.9	14.7	4.29	1.48	2.27	0.92	96.3	57.9	406.3	2.49	13.3	172.8	8.42	7.7	6.13	0.2	35	121
Non-LF	Male	80.42	>37W	2500-4000g	Vaginal birth	Breastfeeding	No	No	No	No	No	No	No	No	No	No	Yes	2.58	5.7	0.87	135	2.18	465.6	319.44	221.9	44.5	104.6	16.9	10.6511	225.7	61.4	54.4	15.7	3.75	0.7	2.48	1.65	68.8	39.6	263.8	2.09	14.5	153.5	14.07	8.7	9.67	0.72	37.1	130
Non-LF	Male	66.43	>37W	2500-4000g	Vaginal birth	Formula	No	No	No	No	No	Yes	No	No	No	No	Yes	1.85	6.5	0.58	138	1.88	393.5	24.31	32.4	18.2	56.1	11.5	15.8892	4.5	20.3	55.7	18	3.63	0.5	2.63	2.55	267.8	41.6	477.1	3.43	16.1	322.4	10.29	11.6	7.38	0.37	26.5	87
Non-LF	Male	44.43	>37W	2500-4000g	Vaginal birth	Breastfeeding	No	No	No	No	No	No	No	No	No	No	Yes	2.4	5.9	1.02	134	1.98	498	29.71	55.7	21.2	141	44.4	11.5552	6.84853	65.6	54.7	16.1	2.9	0.68	1.99	1.42	116.4	74.3	461.5	3.4	15	153.2	15.82	8.2	11.15	0.47	28.4	99
Non-LF	Male	32.38	>37W	1500-2500g	Vaginal birth	Formula	Yes	No	No	No	No	Yes	No	No	Yes	No	No	2.74	5.3	0.99	133.6	2.1	176.6	48.8	57.7	17	243.7	4.4	24.4066	18.1857	10.1	71.8	26.4	4.83	1.27	2.65	2.2	65.6	22.9	187	5.66	20.5	331.3	7.4	8.1	5.82	0.09	24.3	86
Non-LF	Female	45.44	>37W	2500-4000g	Cesarean delivery	Formula	No	No	No	No	No	Yes	No	No	No	No	No	2.21	5.4	0.83	138	1.94	1542.6	19.63	72.4	86.8	213.4	67.3	11.6	278.79	154.1	37.2	13.9	5.64	0.23	2.43	1.67	157.3	69.2	342.5	3.21	24.1	167.3	9.61	10.6483	5.48	0.14	25.7	83
Non-LF	Male	32.07	28-32W	2500-4000g	Cesarean delivery	Breastfeeding	No	No	No	No	No	Yes	No	No	Yes	No	No	2.27	4.4	0.78	136	1.51	776.6	14.96	43.9	51.6	184.4	15	2.79832	71.6	66.6	45.1	17.5	2.23	0.14	1.09	0.8	169.6	31	345.1	3.72	32.6	105.2	10.42	8.4	4.47	1.08	31	110
Non-LF	Male	46.46	>37W	1500-2500g	Vaginal birth	Formula	No	No	No	No	No	No	No	Yes	No	No	Yes	2.59	4.6	0.89	136	1.82	288.4	257.94	243.6	129.1	1151.1	54.2	16.341	181.417	183.3	64.5	16.1	7.36	0.3	3.25	4.09	31.1	19.3	318.2	3.88	12.1	201	21.62	8.8	11.57	0.04	29.9	110
Non-LF	Female	31.52	>37W	2500-4000g	Vaginal birth	Breastfeeding	No	No	No	No	No	No	No	No	No	No	No	2.57	5	0.99	138	1.79	411.6	18.4	34.1	17.3	142.7	48.3	5.70227	114.945	65.6	50.6	15.5	4.45	1.56	1.59	1.23	65.5	25	176.7	1.91	19.8	158.8	5.73	9.5	3.13	0.28	31.2	115
Non-LF	Female	45.44	>37W	2500-4000g	Vaginal birth	Formula	No	No	No	No	No	No	No	No	No	No	No	2.61	5.6	1	137	1.92	213.5	49.6	82.8	17	111.7	19.2	12.6141	25.2	24.3	60.2	16.6	6.18	2.29	2.79	1.11	93.4	42	324.2	1.48	17.1	187.9	6.05	10.6	4.53	0.28	39.8	123
Non-LF	Female	33.5	>37W	2500-4000g	Vaginal birth	Breastfeeding	No	No	No	No	No	Yes	No	No	No	No	Yes	2.37	4.8	1.02	136	1.74	566	40.54	48	27.4	124.9	26.5	11.6	122.2	53.9	49	15.4	3.13	0.55	1.66	2.02	84	32.5	313.4	3.23	18.9	179.4	7.34	8.6	5.19	0.4	39.2	141
Non-LF	Female	42.33	>37W	2500-4000g	Vaginal birth	Formula	No	No	No	No	No	No	No	No	No	Yes	No	1.98	4.8	0.83	132	1.95	428	96.31	164.5	91.5	702.3	53.3	15.7019	192	144.8	55.4	18.7	4.88	0.87	2.43	1.93	226.5	46	474.4	3.74	23.9	185.7	25.49	9.2	7.14	0.03	41.8	139
Non-LF	Male	79.42	>37W	2500-4000g	Vaginal birth	Breastfeeding	No	No	No	No	No	No	No	No	No	No	Yes	1.83	5.2	1.01	138.4	2.09	590.5	116.1	112	61.6	209.3	20.1	11.6	56.4258	81.7	54.6	17.2	3.42	0.53	2.07	1.65	368.3	62.7	412.5	2.36	18.7	186.2	22.4	8	13.03	2.14	31.7	106
Non-LF	Female	29.01	>37W	2500-4000g	Cesarean delivery	Breastfeeding	No	No	No	No	No	Yes	No	No	No	No	No	2.21	4.6	0.94	137	2.1	342.9	60.24	79.5	76.2	360.92	26.9	8.16608	10.6437	103.1	51.9	17.3	5.31	1.17	2.71	1.24	70.7	25.2	234.1	2.17	21.6	143.3	9.14	11.7	4.88	0.54	27.4	88
Non-LF	Male	61.52	28-32W	<1500g	Cesarean delivery	Formula	No	No	No	No	No	Yes	No	No	No	No	No	2.53	4.7	0.85	135.2	1.7	272.2	44.12	69.3	41.5	70.6	16.6	20.5522	45.6	58.1	36.2	9.7	4.34	1.46	2.56	0.95	294	57.8	372.3	6.27	24.8	248.6	17.4725	9.89394	9.36381	0.558989	29.8172	98.4723
Non-LF	Male	104.01	>37W	2500-4000g	Vaginal birth	Formula	Yes	No	No	No	No	Yes	No	No	No	No	No	2.44	4.6	0.9	137	1.48	305.6	176.83	115.2	29.9	353.1	12.4	12.2439	57.8436	42.3	55.9	17.7	3.23	1.39	1.05	0.8	31.4	34.7	217	2.4	14.7	354.1	9.85	11.5	5.39	0.93	39.7	132
Non-LF	Male	57.5	>37W	<1500g	Vaginal birth	Formula	No	No	No	No	No	Yes	No	No	No	No	Yes	2.34	4.8	0.93	137	2.08	438.6	66.89	63.8	26.3	68.4	16.5	6.86453	47.9	42.8	54.9	15.7	2.8	0.64	1.72	1.27	66.8	32.8689	234.9	2.28	18.4	157.3	9.32	7.7	6.7	0.25	33.1	115
Non-LF	Male	43.58	>37W	>4000g	Vaginal birth	Breastfeeding	No	No	No	No	No	Yes	No	No	No	No	No	2.36	5.4	0.9	138	2.13	598.4	26.82	43.5	52.4	82.1	28.5	10.1489	95.6	80.9	56.3	14.5	3.53	0.85	1.97	1.4	163.2	38.3	278	2.37	24.3	127.7	9.13	10.8	6.38	0.3	27.7	84
Non-LF	Female	68.44	>37W	2500-4000g	Vaginal birth	Breastfeeding	No	No	No	No	No	No	No	No	No	No	Yes	2.78	5.5	1.01	136	2.28	507.1	51.24	66.8	29.8	110.2	12.8	21.5159	145.3	42.6	60.8	19.1	4.71	0.62	2.96	2.89	174	72.4	343.6	2.3	18.9	204.5	23.44	8.1	18.12	0.36	30.6	106
Non-LF	Female	51.36	>37W	<1500g	Vaginal birth	Formula	No	No	No	No	No	No	No	No	No	No	No	2.14	4.5	0.61	135	1.82	405.3	20.06	41.5	39.2	133.7	23.7	7.59109	92.2512	62.9	40.9	11.3	2.71	0.58	1.5	0.52	105.9	21.3	242.3	4.04	14.9	69.6	6.8	10.8	2.97	0.2	25.5	86
Non-LF	Female	49.49	>37W	1500-2500g	Vaginal birth	Formula	No	No	No	No	No	No	No	No	No	No	No	2.46	5.6	1.11	136	1.83	581.5	98.3	112.6	73.6	106.8	41	15.4334	203.383	114.6	59.5	17.5	5.33	0.91	3.46	1.59	97.3	96	448.7	3.4	15.1	170.9	10.54	11	6.33	0.44	36.1	122
Non-LF	Male	48.54	>37W	2500-4000g	Cesarean delivery	Formula	No	No	No	No	No	Yes	No	No	No	No	No	2.36	5.1	0.93	131	2.06	537.4	55.07	116	49	349.1	22.7	14.4091	100.5	71.7	52.8	12.9	3.61483	1.2012	1.36513	1.64463	158.6	37.7	229.9	2.39	19.2	119.1	8.99	10.3	5.96	0.4	30.3	98
Non-LF	Male	36.65	>37W	1500-2500g	Vaginal birth	Formula	No	No	No	No	No	Yes	No	No	No	No	Yes	2.28	5.9	0.96	136	1.93	353.7	32	48.4	37.7	218.4	15.5	8.88292	29.2	53.2	50.6	14.6	3.24	0.83	1.64	0.83	79.8	50.4	355.4	2.13	16.7	199.1	8.24	8.2	5.38	0.34	31.8	107
Non-LF	Male	31.73	>37W	1500-2500g	Vaginal birth	Formula	Yes	No	No	No	No	No	No	No	No	No	No	2.33	5.9	1.06	138.5	1.85	401.1	127.9	220.2	91.7	144.1	55.9	11.6	88.6478	147.6	54.5	20.3	2.38	0.55	1.15	0.86	100.2	61.3	517.4	2.56	26	227.5	6.45	8.7	2.36	0.13	37.9	130
Non-LF	Female	79.15	28-32W	<1500g	Cesarean delivery	Breastfeeding	Yes	No	No	No	No	Yes	No	No	Yes	No	Yes	1.96	4.5	0.88	134.7	1.94	222.8	16.3	61.4	22.6	1178.6	9	1.87587	41.3	31.6	45.2	13.8	2.46	0.37	0.85	0.8	22.7	13.5	190.4	1.41	16.3	182.4	14.68	13.6	5.97	0.03	26.5	82
Non-LF	Female	71.65	>37W	<1500g	Vaginal birth	Formula	No	No	No	No	No	No	No	No	No	No	Yes	2.22	5.4	1.02	138.5	2.49	457.3	223.1	182.2	22.4	129.2	14.4	17.7252	81.9	36.8	64	22.4	5.63	1.2	3.45	2.33	162.5	36.5	462.7	5.5	25.9	224.2	13.75	9.6	9.77	0.43	36	112
Non-LF	Male	36.41	32-37W	2500-4000g	Vaginal birth	Formula	No	No	No	No	No	Yes	No	No	No	No	Yes	2.46	7.1	0.95	134.6	1.67	678.2	67.1	134.8	77.7	220.3	31.9	3.03935	59.4	109.6	49.9	10.9	3.79	0.89	1.86	1.14	210.5	43.4	364.2	1.94	17.4	125	11.62	11.6	7.02	1.09	34.5	107
Non-LF	Female	44.45	>37W	<1500g	Vaginal birth	Breastfeeding	No	No	No	No	No	No	Yes	No	No	No	No	2.56	6	1.02	134.5	2.14	471	60	86.3	101.6	283.1	41.9	13.4824	127.7	143.5	57.6	16.2	5	0.65	3.04	1.69	112.5	42.4	331.2	3.14	14.8	118.1	12.03	9.2	8.87	0.31	37.1	128
Non-LF	Male	76.47	>37W	<1500g	Vaginal birth	Formula	No	No	No	No	No	No	No	No	No	No	Yes	2.44	5	0.89	135.7	2.03	360.9	257.4	432.6	125.8	53.9	56.1	11.9879	96.4	181.9	56.1	18.6	6.82	0.48	4.29	2.75	85.3	41.2	415.8	1.74	16.7	193.5	13.35	10.8	9.26	0.79	38	124
Non-LF	Female	200.85	>37W	1500-2500g	Cesarean delivery	Formula	Yes	Yes	No	No	No	Yes	Yes	No	No	Yes	No	1.64	3.5	0.5	149.4	1.49	227.7	249	523.7	20.5	248.4	19.8	1.61342	91.4406	40.3	59.7	22.6	4.57	0.62	1.79	5.46	2061.2	83.2	3154.2	10.75	70.8	189.5	10.64	11.9	3.67	0.24	34.1	109
Non-LF	Male	39.65	>37W	<1500g	Vaginal birth	Formula	No	No	No	No	No	No	No	No	No	No	Yes	2.42	4.7	0.92	134.6	1.84	296.7	88.3	89.9	37.9	108.7	11.3	8.88387	43.7	49.2	53.6	19.3	3.65	0.78	2.06	0.86	75.3	24.6	299.7	3.59	17.1	215.9	9.17	8	5.5	0.55	29.8	100
Non-LF	Male	64.67	28-32W	2500-4000g	Vaginal birth	Breastfeeding	No	No	No	No	No	No	No	No	No	No	No	2.08	5.4	1.1	135.7	2.3	262	15.5	38.9	20.9	218.6	6.9	11.4868	56.8677	27.8	43.2	10.8	2.98	1.3	1.03	0.38	44	23.8	239.3	3.96	24	212.6	10.76	11.1	5.31	0.39	32.9	103
Non-LF	Female	309.72	>37W	1500-2500g	Cesarean delivery	Breastfeeding	Yes	No	No	No	No	Yes	No	No	No	No	Yes	2.79	5.1	1.12	151.3	1.67	159.7	143.3	78.1	18.2	179.7	3.8	19.8051	12.2	13.6	79.3	27.7	4.8	1.31	2.83	1.53	55.1	16.2	271	5.99	27.4	352.4	5.87	8.1	3.65	0.25	32.6	106
Non-LF	Female	55.54	>37W	<1500g	Cesarean delivery	Formula	No	No	No	No	No	No	No	No	No	No	No	2.64	5.3	0.88	136.7	1.9	264.1	67.3	85.6	64.2	466.7	12.5	16.6933	91.5659	76.7	64	19.6	6.56	0.43	3.5	2.31	26.2	13.4	290.5	1.58	14.1	108	15.36	8.8	7.57	0.29	32.3	103
Non-LF	Female	95.48	>37W	<1500g	Cesarean delivery	Formula	No	No	No	No	No	Yes	No	No	No	No	Yes	2.21	4.9	0.95	137.4	1.16	1074.4	64.5	134.4	33.8	190.3	21.2	11.6	110.8	55	38.1	10.9	4.02	0.95	1.57	0.77	414	208.3	480.2	3.09	20.4	295.3	11.87	11.3	7.86	0.52	40.4	131
Non-LF	Female	55.92	>37W	<1500g	Vaginal birth	Formula	No	No	No	No	No	Yes	No	No	No	No	Yes	2.54	5.5	1.07	138.3	1.93	780	169.8	245.3	68.9	110.7	50	20.5017	103.9	118.9	54.5	15.1	2.99147	0.927706	1.20745	1.13179	119.6	37.7	413.7	2.74	16.8	173.6	17.19	10.7	12.93	0.7	36.7	124
Non-LF	Male	50.47	>37W	2500-4000g	Vaginal birth	Formula	No	No	No	No	No	Yes	No	No	No	No	No	2.7	6.1	1.14	137	2.51	491.2	67.4	65.3	89.1	54.4	49.8	10.3203	101.1	138.9	61	17.9	3.97	0.72	2.39	2.28	122.3	45.8	249.9	4.13	20.7	143.5	16.84	9.3	12.04	0.47	27.7	98
Non-LF	Male	99.84	28-32W	2500-4000g	Cesarean delivery	Breastfeeding	No	Yes	No	No	No	Yes	Yes	No	Yes	No	No	2.25	5	1.08	137.1	1.8	260.3	24.5	45	17	22.5	3	11.1515	33.3538	7.1	63.7	25.4	2.49	0.99	0.98	1.23	172.3	45.3	283.8	3.51	28.3	262.3	6.49	7.6	3.79	0.2	25.8	84
Non-LF	Female	114.53	>37W	1500-2500g	Vaginal birth	Formula	No	No	No	No	No	Yes	No	No	No	No	Yes	2.15	4.5	0.86	142.3	1.49	272.5	71.7	193	66.8	286.5	65.3	9.36426	205.3	132.1	54.2	20.6	7.64	0.95	5.08	1.89	190.9	64.6	419.3	3.13	20.2	154	9.26	9.8	4.57	0.02	36.1	123
Non-LF	Male	33.4	>37W	2500-4000g	Cesarean delivery	Formula	No	Yes	No	No	No	No	Yes	No	No	No	No	2.73	3.6	0.97	132	2.11	381.1	180.8	103.7	123	191.5	45.9	12.278	105.495	168.9	56.7	16.9	2.91	0.58	1.4	1.49	133.6	38.2	259.1	9.21	25.2	377.6	12.02	8.5	6.16	1.04	28.4	105
Non-LF	Male	47.91	>37W	2500-4000g	Vaginal birth	Formula	No	Yes	No	No	No	No	No	No	No	No	No	2.31	5.7	1.03	137.4	1.99	217.8	16.5	25.1	18.3	36	38	13.448	70.0952	56.3	53.7	13.4	3.31	1.16	1.56	1.06	89.4	25.5	168	2.73	28.5	237.9	6.58	10	3.58	0.18	31.7	115
Non-LF	Female	58.66	>37W	1500-2500g	Cesarean delivery	Formula	Yes	No	Yes	No	No	Yes	No	No	No	Yes	No	2.06	4.5	0.97	134.6	1.54	455.9	50	59.1	33.7	94.5	11.9	10.4935	45.0585	45.6	58.8	17	3.32	0.88	1.77	0.87	311.6	28.5	324.6	3.37	13.2	259.9	11.29	9.7	3.81	0.01	33.5	115
Non-LF	Female	127.52	>37W	1500-2500g	Vaginal birth	Breastfeeding	Yes	No	No	No	No	Yes	No	No	Yes	Yes	No	2.08	4.2	0.89	135.5	1.35	171.2	99	88.8	60.8	57.8	31.2	13.5944	55.1	92	55.3	21.2	4.87	0.4	2.52	4.71	34.7	14.6	370.1	2.56	21.5	228.2	11.95	8.3	5.16	0.38	30.8	104
Non-LF	Male	48.31	>37W	>4000g	Vaginal birth	Formula	Yes	No	No	No	No	Yes	No	No	No	No	No	2.05	5.2	1.09	130.5	2	316.1	27.7	44.5	17.5	68.1	31.4	9.41694	50	48.9	56.1	17	1.59	0.59	0.79	0.49	179.6	55	326.4	3.71	21.1	191.5	6.24	13.7	4.07	0.04	26.3	89
Non-LF	Male	59.57	>37W	1500-2500g	Vaginal birth	Formula	No	Yes	No	No	No	No	No	No	No	No	No	2.44	5	0.88	142.9	2.05	390.6	77.1	110.9	50	142.1	32.3	11.4451	50	82.3	56.9	16.7	4.72	0.43	2.8	1.14	194	42	511.7	5.72	12.7	157.1	17.27	8.8	8.91	2.49	33.4	105
Non-LF	Male	29.01	>37W	<1500g	Vaginal birth	Formula	Yes	No	Yes	No	No	No	No	No	No	No	Yes	2.27	4.3	0.99	145.6	1.89	398.7	17.9	47.3	30.4	182.6	47.6	8.91781	56.6367	78	58.2	19.8	4.34	0.68	2.02	2.97	262.5	29.6	402.8	5.36	51	617	18.39	11.2	12.83	0.07	46.8	160
Non-LF	Male	279.57	>37W	1500-2500g	Vaginal birth	Formula	Yes	No	No	No	No	No	No	No	No	No	No	2.23	4.3	1.23	128.4	1	119.2	58.2	68.3	17	83.3	2.5	13.1742	9.4	5.7	67.7	37.3	3.15	0.29	2.02	1.58	74.7	69.7	460.2	1.76	20.5	153.8	6.09	8.8	3.3	0.17	29.2	99
Non-LF	Male	47.43	>37W	2500-4000g	Cesarean delivery	Formula	No	No	No	No	No	Yes	No	No	No	No	Yes	2.27	5.2	1.11	134.2	1.78	467.8	375	363.1	173.5	715.2	104.2	4.56413	73.1	277.7	51.3	18.2	9.67	0.33	3.15	3.4	58.5	31	301.2	3.98	18	211.2	14.86	10.6	9.3	0.39	33.1	108
Non-LF	Female	39.63	>37W	2500-4000g	Vaginal birth	Breastfeeding	Yes	No	No	No	No	No	No	No	No	No	Yes	2.59	5.6	1.12	133.6	1.94	265.4	78.9	61.3	17	207.4	7.1	10.3869	73.6	12.1	50.3	15.5	4.14	1.91	1.15	1	81.1	39.3	421.5	2.87	16.6	183.5	7.71	9.9	5.17	0.52	30.9	103
Non-LF	Male	29.01	>37W	2500-4000g	Vaginal birth	Formula	No	Yes	No	No	No	Yes	No	Yes	No	No	No	2.49	4.5	1	141.1	2.04	393	14.2	26.3	23.2	147.9	13.9	13.7285	100.896	37.1	50.8	13.7	3.4	1.28	1.33	0.71	91.1	26.8	207.1	1.32	18.3	219	12.32	8.4	6.71	0.51	29.5	105
Non-LF	Male	35.5	>37W	>4000g	Vaginal birth	Formula	No	No	No	No	No	Yes	No	Yes	No	No	No	2.4	4.4	1.12	134	1.79	682.2	218.2	512.1	133.8	95.1	30	13.124	54.9	163.8	49.4	13.7	5.91	0.45	2.83	4.93	48.1	30.7	456.8	3.35	20.2	144.7	12.28	9.6	5.88	0.09	31.1	109
Non-LF	Male	44.84	>37W	2500-4000g	Vaginal birth	Formula	Yes	No	No	Yes	No	No	No	No	Yes	No	No	2.27	5.7	1.16	135.5	1.87	273.5	11.9	59	20.8	400.7	3.9	12.4367	11.183	24.7	51.7	14	2.91	0.84	1.17	0.5	658.7	99.1	577.9	3.59	13.9	90.8	5.96	10.6	3.96	0.21	23.4	76
Non-LF	Male	36.85	32-37W	>4000g	Vaginal birth	Formula	No	No	No	No	No	Yes	No	No	No	No	No	2.37	5.8	1.16	139	1.87	646.5	24.6	42.3	38.4	119.1	25.5	9.23694	69.0347	63.9	59.4	22.8	2.36	0.6	1.5	0.91	218.9	36.2	241.3	4.56	14.3	136	18.55	11.9	8.08	0.28	33.8	120
Non-LF	Male	69.69	>37W	>4000g	Vaginal birth	Formula	No	No	No	No	No	No	No	Yes	No	No	No	2.6	3.9	0.77	136	0.78	333.1	29.1	247.1	17.6	391.5	13	5.61919	57.4538	30.6	47.5	15.5	2.87	0.33	1.53	1.23	159.8	262.8	1458	1.2	17.9	421	9.14	8.5	5.24	0.1	26.8	95
Non-LF	Male	118.63	28-32W	2500-4000g	Vaginal birth	Formula	No	No	No	No	Yes	Yes	No	No	No	No	No	2.46	5.6	1.12	130.6	1.75	614.7	39.4	49.6	49.2	128.9	16.3	12.2381	71.3	65.5	52.4	14.7	4.51	0.78	2.68	1.67	37.1	42	188.1	2.99	14.4	121.7	5.69	10.2	4.13	0.04	28.1	96
Non-LF	Male	34.05	28-32W	1500-2500g	Vaginal birth	Breastfeeding	No	Yes	No	No	No	Yes	No	No	No	No	Yes	2.21	4.1	0.85	138	0.94	470.1	3.9	14.8	18.2	28.1	43.4	11.6	7.4	52.7	37.1	12.5	1.57	0.4	0.76	0.6	91	26.6	278.2	2.1	40.5	129	10.76	10.8	4.4	1.09	28.2	93
Non-LF	Male	53.63	>37W	1500-2500g	Vaginal birth	Breastfeeding	No	No	No	No	No	Yes	No	No	No	No	Yes	2.23827	4.23328	0.927596	133.037	1.60484	496.3	165.3	167.8	53.7	97.6	27.2	14.8275	37.4	80.9	55.9	21.7	3.1646	0.918248	1.75228	1.81359	706.687	55.2298	837.937	2.48539	57.2364	132.089	9.44	10.7	6.35	0.65	33.2	108
Non-LF	Male	65.45	>37W	<1500g	Vaginal birth	Formula	No	No	No	No	No	No	No	No	No	No	Yes	2.38	5.1	0.91	134.6	1.59	640.9	50.3	68.9	27.7	160.8	23.5	8.40565	45	51.2	54.1	14.6	3.81	1.01	1.86	1.31	57.7	23.5	212.3	2.19	20.2	262.6	10.22	9.3	7.9	0.09	25.9	93
Non-LF	Male	57.46	>37W	2500-4000g	Cesarean delivery	Formula	No	No	No	No	No	No	No	No	No	No	Yes	2.6	5.8	0.92	138.5	1.94	502.1	89.7	108.1	51.5	206.6	30.5	12.3629	224.3	82	48	13.1	3.2	0.54	1.86	1.5	110.5	46.5	412.5	3.56	10.1	175.4	8.27	10.7	5.7	0.13	27.8	90
Non-LF	Male	44.68	>37W	<1500g	Vaginal birth	Formula	No	No	No	Yes	No	Yes	Yes	No	No	No	No	2.09	6.3	0.87	140	2.18	366.7	33.7	66.2	56.7	143.8	26.3	6.72319	65.3818	83	40.7	9.6	2.77	0.4	1.59	1.21	73.5	21.3	353	5.99	23.7	379.7	8.87	10.2	3.92	0.88	25.9	92
Non-LF	Female	95.78	28-32W	2500-4000g	Cesarean delivery	Formula	No	No	No	Yes	No	Yes	Yes	Yes	No	No	No	2.1	5	0.97	136.5	1.59	226.7	90.3	155	50.9	159.6	24.7	16.8595	75.5638	75.6	53.8	23.7	2.13	0.48	0.9	0.69	143.9	58.3	298.4	3.7	15.1	107.7	11.46	10.8	2.55	0.29	32.8	105
Non-LF	Female	60.42	>37W	<1500g	Vaginal birth	Formula	No	No	No	No	No	Yes	No	No	No	No	Yes	2.56	6.3	1.17	137	1.97	319.1	131.2	230.9	111.3	856.9	51.7	14.1617	134.1	163	56.9	16.7	5.33	0.43	1.9	1.83	110.7	74	453.5	4.7	15.9	241	9.72	10.2	6.76	0.5	29.2	99
Non-LF	Male	102.34	28-32W	<1500g	Vaginal birth	Breastfeeding	No	No	No	No	No	No	No	No	No	No	No	2.4	5.6	0.8	139	1.29	944.2	62.9	155.4	96.9	97	81.4	4.16	137	178.3	55.7	18.3	2.34	0.25	1.5	1.14	128.8	36.6	299.6	1.41	22.7	114.1	10.53	1.7	7.44	0.37	26.4	92
Non-LF	Male	48.43	>37W	2500-4000g	Vaginal birth	Breastfeeding	No	No	No	No	No	No	No	No	Yes	No	Yes	2.44	4.5	0.92	136.2	1.42	312.1	98.06	229.1	113.1	245.1	40.3	0.26	150.7	153.4	50.2	10.5	3.55	0.31	2.07	1.75	42.4	39.8	460.7	3.06	19.9	175.5	13.44	1.66	9.58	0.41	34.5	115
Non-LF	Male	61.03	>37W	2500-4000g	Vaginal birth	Breastfeeding	No	No	No	No	No	Yes	Yes	No	Yes	No	No	2.58	5.6	0.93	139	2.11	859.6	133.84	182.6	163.7	976.6	67.3	35.73	108.5	231	55.5	16.3	6.88	0.26	5.27	2.02	120.4	42	349.2	2.86	22.3	162	14.99	3.09	10.24	0.6	33.9	118
LF	Female	217.61	>37W	2500-4000g	Vaginal birth	Mixture	No	Yes	Yes	No	No	Yes	No	Yes	No	No	Yes	1.98	7.3	1.11	142	2.38	501.1	397.52	1966.5	158.1	107.1	87.2	40.81	116.7	245.3	33.4	10	2.8	0.1	0.9	1.15	19376	837.7	2647.6	12.34	88.9	828.2	20.99	13.13	5.76	0.01	21.3	72
Non-LF	Male	81.41	>37W	2500-4000g	Vaginal birth	Mixture	No	No	No	No	No	Yes	No	No	No	No	Yes	2.48	6.8	1.04	134	2.07	813.4	131.98	223.3	94.6	1235	63.7	32.08	219.3	158.3	71.9	30.5	5.55	0.44	2.86	2.17	92.3	95.7	574.4	3.53	15.7	198.8	27.75	5.02	20.73	0.33	34.8	116
LF	Male	51.94	>37W	1500-2500g	Vaginal birth	Mixture	No	No	No	No	No	No	No	No	No	No	Yes	2.19	5.8	0.93	136	1.8	1247	39.37	90.3	47.9	134.7	59	0.96	202.2	106.9	42.6	14.2	5	1.15	2.21	0.8	202.1	110.8	585.7	3.55	22.1	167.7	8.16	2.08	5.22	0.1	28.2	95
Non-LF	Female	46.41	>37W	2500-4000g	Vaginal birth	Mixture	No	No	No	No	No	Yes	No	No	No	No	Yes	2.6	5.8	0.83	139	1.94	503.6	169.47	167.3	69.4	62.8	35	0.26	123.6	104.4	62	22.4	6.72	0.57	3.06	2.69	78.8	42.3	426.9	2.37	7.3	152	5.92	1.26	3.93	0.15	26.9	84
Non-LF	Male	53.46	>37W	2500-4000g	Vaginal birth	Mixture	No	No	No	No	No	No	No	No	No	No	Yes	2.38	5	0.85	136	2.15	596	144.43	155.9	111.3	79.1	59.8	0.26	74.6	171.1	49.7	12.1	3.93	0.86	2.49	1.18	97.1	47.1	274.2	2.58	16	131.4	7.04	2.06	4.03	0.35	29.1	106
Non-LF	Male	53.59	28-32W	<1500g	Cesarean delivery	Mixture	No	Yes	Yes	Yes	No	No	No	Yes	Yes	No	Yes	2.04	4.6	0.83	135	1.36	190.4	204.82	90.7	61.9	282.8	25.5	28.71	134.6	87.4	40.6	6.6	2.47	0.99	0.92	0.5	170.4	117.7	356	5.44	8.2	135.5	15.2	11.93	2.15	0.01	39.1	133
Non-LF	Male	43.93	>37W	2500-4000g	Vaginal birth	Formula	No	No	No	No	No	No	No	No	No	No	Yes	2.43	5.8	0.83	134	2.28	789	22.6	42.9	53.8	52.2	34.4	0.26	133.1	88.2	49.2	13.7	3	0.58	1.98	1.39	164.9	57.9	324	3.48	10	143.6	11.04	2.04	7.76	0.35	25.9	94
Non-LF	Male	31.43	28-32W	<1500g	Vaginal birth	Formula	No	Yes	No	Yes	Yes	Yes	No	Yes	Yes	No	Yes	2.37	4.7	0.74	137	0.88	538.9	9.46	28.3	85	354.3	17.1	0.26	59.2	102.1	39.5	10.8	2.56	0.32	1.18	1.14	74.9	17.3	206.1	2.29	20.1	56.4	8.51	2.3	5.25	0.24	27.6	95
Non-LF	Female	103.48	>37W	2500-4000g	Vaginal birth	Mixture	No	No	No	Yes	No	Yes	Yes	No	No	No	Yes	2.62	5.2	0.89	138	2.08	719	314.32	378.4	205.7	610.8	36.8	13.39	214.4	242.5	59.1	19.4	6.75	0.38	3.78	2.12	135.5	74.9	284.4	2.63	16.8	175.6	11.12	4.49	5.6	0.29	38	130
Non-LF	Male	86.42	>37W	2500-4000g	Vaginal birth	Mixture	No	No	No	No	No	Yes	No	No	No	No	Yes	2.65	5.3	1.03	137	1.91	468.7	146.94	189.9	140.5	1380.3	22.5	0.26	318.4	163	59.1	18.7	7.57	0.41	3.45	1.82	192.3	69.9	368.2	3.16	19	209.4	10.38	3.2	6.3	0.3	36.5	121
Non-LF	Female	72.04	32-37W	2500-4000g	Vaginal birth	Breastfeeding	No	No	No	No	No	No	No	No	No	No	Yes	2.55	6.2	0.86	140	2.22	542.6	616.1	638.1	187.3	54.5	55.2	0.26	142.2	242.5	57.6	16.5	10.02	0.42	6.74	2.76	104.6	31.5	663.9	2.21	12.8	193.9	10.02	3.28	5.85	0.34	26.9	88
LF	Male	104.45	>37W	2500-4000g	Vaginal birth	Breastfeeding	No	No	No	No	No	Yes	No	No	No	No	Yes	2.52	5.2	0.87	135	1.81	677	247.36	415.4	136.7	358	87.3	10.4	582.2	224	63.6	19.7	5.77	0.32	3.47	2.94	91.5	48.5	386	1.89	10.5	156.1	14.66	3.39	10.04	0.56	33	116
Non-LF	Female	54.63	>37W	2500-4000g	Cesarean delivery	Breastfeeding	No	No	No	No	No	Yes	No	No	No	No	Yes	2.53	5.7	0.91	137	1.82	739.2	172.88	346.8	119.7	433.6	46.1	4.29	106.6	165.8	57.7	18.9	6.09	0.35	2.99	2.37	78.7	47.8	424.6	1.93	15.1	243	21.64	2.1	17.8	0.51	31	105
Non-LF	Female	54.89	32-37W	2500-4000g	Vaginal birth	Breastfeeding	No	No	No	No	No	Yes	No	Yes	No	No	Yes	1.99	4.2	0.79	136	2.51	311	512.47	1471.6	135.9	112.8	40.6	12.95	143.6	176.5	33.7	9.8	3.21	0.2	1.2	1.96	733.6	110.3	1640.7	4.49	33.4	443.3	5.14	2.26	2.68	0.06	29.2	101
Non-LF	Male	65.59	28-32W	<1500g	Vaginal birth	Mixture	No	No	No	No	No	Yes	No	No	No	No	Yes	2.41	4.4	0.8	135	1.94	439.9	1.5	6	66.3	365	86.1	0.26	77.2	152.4	56.2	15.7	3.89	0.33	2.3	1.06	219	71.8	343.1	3.72	14.9	70.8	7.67	1.82	5.02	0.19	27.4	98
Non-LF	Male	45.95	>37W	2500-4000g	Cesarean delivery	Formula	No	No	No	No	No	Yes	No	Yes	No	No	Yes	2.51	5.4	0.82	138	1.69	362.7	247.22	348.7	69	81.5	24	7.19	78.6	93	48.6	13.4	3.73	0.49	2.84	1.19	976.2	71.3	355.6	2.4	10.8	195.3	8.26	2.72	4.22	0.69	32.8	103
Non-LF	Female	51.71	32-37W	1500-2500g	Vaginal birth	Mixture	No	No	No	No	No	Yes	Yes	No	No	Yes	Yes	2.46	6	0.91	135	1.56	221.9	707.65	553.4	115	168.5	39.3	11.33	135	154.3	56.1	12.9	5.47	0.2	2.53	1.89	68.1	53.6	510.1	3.22	9.2	170.5	10.36	7.63	2.28	0.03	36.1	120
Non-LF	Female	31.51	>37W	2500-4000g	Vaginal birth	Mixture	No	No	No	No	No	Yes	No	No	No	Yes	No	2.45	5.3	0.74	136.2	1.54	497.7	85.4	95.5	108.9	844.6	39.6	14.42	137.3	148.5	50.6	15.9	6.54	0.29	4.64	1.89	32.7	30.3	284.7	3.92	20.6	90.5	15.86	6.41	7.09	0.59	29	99
Non-LF	Male	57.15	28-32W	1500-2500g	Vaginal birth	Mixture	No	No	No	No	Yes	Yes	No	No	No	No	Yes	2.29	4.8	0.89	137.9	1.36	446.4	102.81	115.5	64.1	124.1	24.8	0.26	135.8	88.9	45.8	11.3	3.01	0.19	2.08	0.82	95	27.4	285.6	6.53	26.5	105.5	7.07	2.13	3.44	0.73	28.3	99
Non-LF	Female	78.54	>37W	2500-4000g	Cesarean delivery	Breastfeeding	No	No	No	No	No	Yes	No	Yes	Yes	No	No	2.51	4.5	0.81	138.6	1.99	428.4	84.59	197.5	110.9	307.5	46.9	28	130.1	157.8	50.5	13.5	4.85	0.6	3.58	1.4	92.3	61.2	265.8	2.84	19.7	173.5	4.18	3.06	0.44	0.07	28	98
Non-LF	Male	75.64	28-32W	<1500g	Vaginal birth	Formula	No	No	No	No	No	No	No	No	No	No	Yes	2.13	4.9	0.91	132.4	1.67	705	58.02	134	85.5	88.2	27.8	0.26	128.9	113.3	40.7	8	2.4	0.46	1.44	0.64	96	26.4	281.4	3.95	24.2	120	6.93	1.08	4.31	0.72	26.2	91
Non-LF	Female	76.45	>37W	2500-4000g	Vaginal birth	Mixture	No	No	No	No	No	Yes	No	No	Yes	No	Yes	2.27	5.7	0.77	136	1.92	1576.6	96.75	231.4	146.7	218.4	109.1	6.58	282.5	255.8	41.8	12	5.13	0.25	3.29	1.91	96.9	95	580.4	2.99	15.7	175.2	14.79	4.94	8.4	0.47	36	124
Non-LF	Male	37.41	>37W	2500-4000g	Vaginal birth	Breastfeeding	No	No	No	No	No	No	No	No	No	No	Yes	2.36	5.3	0.78	132	1.99	714.5	49.76	136.2	87.9	113.1	42	5.02	216.1	129.9	40.8	13.8	5.55	0.26	2.5	3.05	62.2	39.8	303.6	4.34	15.5	201.7	11.21	2.73	6.83	0.66	27	89
Non-LF	Male	45.7	32-37W	1500-2500g	Vaginal birth	Breastfeeding	No	No	No	No	No	No	No	No	No	No	No	2.4	5.7	0.85	137	2.06	540.2	13.72	24.5	18.5	165	70.3	0.85	65.2	88.8	52.1	12.9	2.84	1.09	1.3	1.63	136.8	42.6	270.9	3.85	13.4	145.7	15.92	2.02	12.61	0.27	26.4	89
Non-LF	Female	122.78	>37W	2500-4000g	Vaginal birth	Formula	Yes	No	No	No	No	Yes	Yes	No	Yes	No	Yes	2.13	4.7	0.85	136	0.99	533.8	59.68	102.8	79.9	1912	22.8	0.26	115.9	102.7	66.2	35.3	7.98	0.05	1.28	7.75	90.9	17.4	459.4	3.91	19.6	177.6	17.86	11.05	5.2	0.01	22.6	73
LF	Female	74.68	>37W	2500-4000g	Cesarean delivery	Mixture	No	No	Yes	No	No	No	No	No	No	No	Yes	2.3	2.9	0.82	140	1.29	269	86.6	161.2	86.6	18	9.6	8	71.6	96.2	50.1	17.9	2	1.07	0.82	0.59	126	18.7	404	8.08	60.8	154.5	4.06	0.67	3.05	0.03	25.6	87
Non-LF	Female	50.95	>37W	2500-4000g	Cesarean delivery	Breastfeeding	No	Yes	No	No	Yes	Yes	No	Yes	No	No	Yes	2.56	4.5	0.91	133.9	1.3	181.6	155.75	59.3	17	62	9	6.67	123.8	14.4	62.5	20.1	4.2	0.94	2.8	2.01	22.5	14.6	258	3.72	21.1	158	8.67	3.3	4.14	0.09	27.7	92
Non-LF	Male	88.51	>37W	2500-4000g	Vaginal birth	Breastfeeding	No	No	No	No	No	Yes	Yes	No	Yes	No	Yes	2.27	3.8	0.81	137.2	1.14	182.6	480.53	396.4	93.5	1368.8	21.7	17.52	109.5	115.2	49.8	13.9	6.72	0.51	4.88	3.02	43.8	19.1	436	2.19	19.5	185.2	13.23	5.63	5.57	0.01	30	104
Non-LF	Male	64.69	>37W	2500-4000g	Vaginal birth	Mixture	No	No	No	No	No	Yes	No	No	No	No	Yes	2.39	5	0.82	135	1.85	908.1	635.7	896.5	162	85	74	9.03	230.1	236	57.4	19.5	5.48	0.28	3.62	2.86	118.1	47.4	545.3	3.3	21.1	200.4	10.87	4.27	4.63	0.84	28.9	100
Non-LF	Male	68.41	>37W	2500-4000g	Cesarean delivery	Mixture	No	No	No	No	No	No	No	No	Yes	No	Yes	3.2	6.1	1.03	138.3	1.8	452.1	498.6	354.6	71.6	970.2	27	26.62	131.3	98.6	81.8	16	6.15	1.38	3.95	2.29	52.4	62.1	484.2	4.66	5.5	156.4	23.22	7.45	14.21	0.09	34.9	120
Non-LF	Male	216.45	28-32W	<1500g	Vaginal birth	Mixture	No	No	No	No	No	Yes	Yes	No	No	No	Yes	2.57	5	1.03	140.1	2.12	345.4	585.4	572.4	218.6	93.8	44.8	5.33	266.2	263.4	68.2	23.8	4.92	0.27	3.25	1.88	433.1	38.7	461.5	3.34	17.1	177.5	13.02	4.52	7.53	0.45	35	112
Non-LF	Male	35.55	>37W	1500-2500g	Cesarean delivery	Mixture	Yes	Yes	No	No	No	No	No	Yes	Yes	No	No	2.13	5	0.77	138	2.45	303.8	7.6	27.8	21.3	139	142.1	2.96	135.7	163.4	42.5	9	2.9	1.76	1.62	0.9	245	36.3	291	6.1	28	148	8.03	1.95	4.87	0.25	34.9	118
Non-LF	Female	44.68	>37W	2500-4000g	Vaginal birth	Formula	No	No	No	No	No	Yes	No	No	No	No	Yes	2.19	4.5	0.86	132	1.5	537.3	277	444.4	161	118	20.6	0.26	127.9	181.6	45	14.2	2.63	0.5	1.36	1.25	113	33.5	600	1.9	15	116	7.56	1.23	5.32	0.16	31.9	103
Non-LF	Male	51.48	>37W	2500-4000g	Vaginal birth	Breastfeeding	No	No	No	No	No	Yes	No	No	No	No	Yes	2.22	4.7	0.73	137	0.97	288.1	129.1	162.4	153.7	1186	26.2	18.6	141.8	179.9	44	9.3	5.2	0.62	1.32	1.6	34	22.6	251	2.9	17	91	12.19	2.87	8.26	0.3	29.6	99
Non-LF	Male	46.4	>37W	2500-4000g	Cesarean delivery	Breastfeeding	No	No	No	No	No	No	No	No	No	No	Yes	2.36	5.4	0.82	135	1.95	354.4	63.82	121.7	82.4	88.7	52.6	12.08	87.9	135	47.1	14.8	5.56	0.7	3.49	1.57	81.5	42.8	337.7	3.48	10.4	119.1	15.5	5.32	6.32	0.5	38.8	141.2
Non-LF	Male	41.76	>37W	<1500g	Cesarean delivery	Formula	No	Yes	No	No	Yes	Yes	Yes	Yes	Yes	No	No	2.19	4.1	0.75	137	1.72	649.1	106.6	276.1	190.5	72	31.3	0.26	146.5	221.8	42.1	14.3	5.92	0.39	2.85	2.18	92	33.1	467	3.7	41	187	9.63	5.61	2.32	0.47	35.1	114
LF	Male	76.69	>37W	2500-4000g	Cesarean delivery	Breastfeeding	No	No	No	No	No	Yes	No	Yes	No	No	Yes	2.66	5.6	0.83	137	2	492.6	214.79	159.1	119.9	710.9	40	3.52	247	159.9	63.3	21.9	8.9	0.43	4.73	2.66	61	35.4	272.5	3.1	10.3	196.9	13.17	3.93	8.1	0.32	34.6	118
Non-LF	Female	53.25	>37W	2500-4000g	Vaginal birth	Mixture	No	No	No	No	No	Yes	Yes	No	Yes	No	Yes	2.53	5.5	0.93	136.3	1.76	451.6	340.53	413.2	103.1	324.3	63	6.24	93.9	166.1	57.1	15.6	3.91	0.55	2.6	1.62	81.4	87	501.4	1.91	16.5	116.4	11.99	1.27	9.93	0.24	32.1	108
Non-LF	Male	32.33	>37W	2500-4000g	Vaginal birth	Breastfeeding	No	No	Yes	No	No	No	No	No	No	No	No	2.62	5.1	0.84	135.5	1.57	524.5	336.15	355.8	57.6	179.3	53.5	3.75	95.7	111.1	55.6	17.2	3.57	0.55	1.66	2.57	64	58.2	533.3	3.54	26	189.5	15.56	2.17	11.69	0.33	45.1	155
Non-LF	Male	131.51	>37W	2500-4000g	Vaginal birth	Mixture	Yes	No	No	No	No	Yes	No	No	No	No	Yes	2.48	3.5	0.96	134	1.79	585.2	37.57	39.7	113.4	55.2	12.9	10.05	324.8	126.3	63.6	22.3	5.93	0.52	4.27	2.87	46.4	46	253.4	2.54	15.1	141	14.51	2.5	10.8	0.19	38.7	136
Non-LF	Male	74.6	>37W	2500-4000g	Vaginal birth	Breastfeeding	No	No	No	No	No	Yes	Yes	No	No	No	Yes	2.45	4.9	0.78	135	1.91	813.8	439.92	1135.9	312.3	79	193.7	6.75	186.5	506	52.6	18.5	7.71	0.41	3.71	3.38	52.6	28.9	487.3	1.77	17.2	154.4	11.42	2.75	7.34	0.73	37.1	124
Non-LF	Male	45.45	>37W	2500-4000g	Vaginal birth	Formula	No	No	No	No	No	No	No	No	No	No	Yes	2.4	6.1	1	137	2.19	79	109.97	283.1	86.2	917.5	67.7	0.26	144.5	153.8	51.8	15.4	4.63	0.99	2.24	0.73	83.2	50.6	328.2	3.61	18.4	159.4	11.47	2.59	6.94	0.75	26.5	95
[truncated: 18 more columns]
